# Supplementary material for: CBD2: A functional biomarker database for colorectal cancer
Source: Imeta. 2023 Dec 4;3(1):e155. doi: 10.1002/imt2.155 (PMC10989088; doi:10.1002/imt2.155)
Supplement: Supplementary file 4 — Table S1: The meaning of the parameters used to extract protein‐protein interactions from the STRING database. Table S2: Gene‐to‐miRNA Interaction Table. Table S3: miRNA‐to‐Gene Interaction Table. Table S4: Results of KEGG enrichment analysis on the miRNA‐gene network. Table S5: Results of DisGeNET enrichment analysis on the miRNA‐gene network. [file IMT2-3-e155-s001.xlsx]

## Sheet: Table S1
Table S1. The meaning of the parameters used to extract protein-protein interactions from the STRING database.
Parameter	Description for Parameter	Options	Description for Option	Default
Species Codes	The specific code representing different species.	9606	Homo sapiens (Human)	9609
		10090	Mus musculus (Mouse)
		10116	Rattus norvegicus (Rat)
Score Threshold	A score to filter protein-protein interactions based on various evidence sources.	0-1000	Score range from lowest (0) to highest (1000) confidence	400
Network Flavor	Defines the style of edges in the protein interaction network.	evidence	Edges based on the type of evidence	confidence
		confidence	Edges based on the confidence level of the interaction
		actions	Edges based on the type of interaction between proteins
Network Type	Defines the nature of interactions in the protein network.	functional	Networks based on functional associations between proteins	functional
		physical	Networks based on direct physical interactions between proteins
Hide Disconnected Nodes	Determines whether to hide proteins that are not connected to any other protein in the network.	0	Do not hide	0
		1	Hide

## Sheet: Table S2
Table S2. Gene-to-miRNA Interaction Table.
ID	Accession	Target	TargetID	Experiment	Literature	Tissue
hsa-mir-16-5p	MIMAT0000069	ACP2	53	Proteomics//pSILAC	18668040	Intestine
hsa-mir-16-5p	MIMAT0000069	BIRC5	332	Immunoblot//Luciferase reporter assay//qRT-PCR	23380758	Intestine
hsa-mir-16-5p	MIMAT0000069	BCL2	596	HITS-CLIP//Immunoblot//Immunohistochemistry//Immunoprecipitaion//Luciferase reporter assay//Microarray//proteomics analysis//qRT-PCR//Reporter assay//Sequencing//Western blot	17877811|18449891|18362358|17351108|17707831|20643754|20876285|19269153|16166262|19903841|20371350|23907579|22473208|24148817|25435430|26397135|26722459	Intestine
hsa-mir-16-5p	MIMAT0000069	BMI1	648	GFP reporter assay//Luciferase reporter assay//Western blot	19903841|23686310|27596816	Intestine
hsa-mir-16-5p	MIMAT0000069	BRCA1	672	Luciferase reporter assay	19144710	Intestine
hsa-mir-16-5p	MIMAT0000069	BSG	682	HITS-CLIP	22473208	Intestine
hsa-mir-16-5p	MIMAT0000069	BTF3	689	Proteomics	18668040	Intestine
hsa-mir-16-5p	MIMAT0000069	CD44	960	Proteomics	18668040	Intestine
hsa-mir-16-5p	MIMAT0000069	CDC20	991	Proteomics	18668040	Intestine
hsa-mir-16-5p	MIMAT0000069	CDKN2A	1029	Proteomics	18668040	Intestine
hsa-mir-16-5p	MIMAT0000069	CLU	1191	PAR-CLIP	26701625	Intestine
hsa-mir-16-5p	MIMAT0000069	CTSD	1509	CLASH	23622248	Intestine
hsa-mir-16-5p	MIMAT0000069	CYP27B1	1594	CLASH	23622248	Intestine
hsa-mir-16-5p	MIMAT0000069	CD55	1604	Proteomics	18668040	Intestine
hsa-mir-16-5p	MIMAT0000069	EGFR	1956	Proteomics//pSILAC	18668040	Intestine
hsa-mir-16-5p	MIMAT0000069	EPHA2	1969	Proteomics	18668040	Intestine
hsa-mir-16-5p	MIMAT0000069	FGFR1	2260	Luciferase reporter assay//qRT-PCR//Western blot	21885851	Intestine
hsa-mir-16-5p	MIMAT0000069	FLOT2	2319	HITS-CLIP	22473208|23313552	Intestine
hsa-mir-16-5p	MIMAT0000069	HSP90AA1	3320	Proteomics	18668040	Intestine
hsa-mir-16-5p	MIMAT0000069	IMPDH2	3615	Proteomics	18668040	Intestine
hsa-mir-16-5p	MIMAT0000069	ITGB4	3691	Proteomics	18668040	Intestine
hsa-mir-16-5p	MIMAT0000069	KDR	3791	Luciferase reporter assay//qRT-PCR//Western blot	21885851	Intestine
hsa-mir-16-5p	MIMAT0000069	KIF2A	3796	Proteomics	18668040	Intestine
hsa-mir-16-5p	MIMAT0000069	KPNA2	3838	Proteomics	18668040	Intestine
hsa-mir-16-5p	MIMAT0000069	KRAS	3845	Luciferase reporter assay//Western blot	23507142	Intestine
hsa-mir-16-5p	MIMAT0000069	SMAD7	4092	PAR-CLIP//Sequencing	20371350|24398324|23446348|21572407	Intestine
hsa-mir-16-5p	MIMAT0000069	MKI67	4288	Proteomics	18668040	Intestine
hsa-mir-16-5p	MIMAT0000069	MSH2	4436	Microarray	18362358	Intestine
hsa-mir-16-5p	MIMAT0000069	MTHFR	4524	PAR-CLIP//Sequencing	20371350|21572407	Intestine
hsa-mir-16-5p	MIMAT0000069	MYC	4609	TRAP	24510096	Intestine
hsa-mir-16-5p	MIMAT0000069	MYO5B	4645	Sequencing	20371350	Intestine
hsa-mir-16-5p	MIMAT0000069	YBX1	4904	Proteomics	18668040	Intestine
hsa-mir-16-5p	MIMAT0000069	PDCD1	5133	HITS-CLIP//PAR-CLIP	21572407|24906430|22927820|27292025|27418678|28735896	Intestine
hsa-mir-16-5p	MIMAT0000069	SERPINB5	5268	Proteomics	18668040	Intestine
hsa-mir-16-5p	MIMAT0000069	PLAUR	5329	Proteomics	18668040	Intestine
hsa-mir-16-5p	MIMAT0000069	PLK1	5347	Proteomics//pSILAC	18668040	Intestine
hsa-mir-16-5p	MIMAT0000069	PNN	5411	Microarray	18362358	Intestine
hsa-mir-16-5p	MIMAT0000069	PRKAA1	5562	PAR-CLIP	21572407|20371350	Intestine
hsa-mir-16-5p	MIMAT0000069	PTGS2	5743	Luciferase reporter assay//Proteomics//pSILAC	18668040|23226427	Intestine
hsa-mir-16-5p	MIMAT0000069	RAB1A	5861	Proteomics	18668040	Intestine
hsa-mir-16-5p	MIMAT0000069	RARB	5915	PAR-CLIP	23446348|21572407|20371350	Intestine
hsa-mir-16-5p	MIMAT0000069	RPS24	6229	CLASH	23622248	Intestine
hsa-mir-16-5p	MIMAT0000069	SLC2A3	6515	PAR-CLIP	23446348|21572407	Intestine
hsa-mir-16-5p	MIMAT0000069	SRPK1	6732	HITS-CLIP//Proteomics	18668040|22473208	Intestine
hsa-mir-16-5p	MIMAT0000069	SYPL1	6856	PAR-CLIP//Proteomics	18668040|24398324|23446348|21572407|20371350	Intestine
hsa-mir-16-5p	MIMAT0000069	TFAP4	7023	Proteomics	18668040	Intestine
hsa-mir-16-5p	MIMAT0000069	TP53	7157	Immunoblot//Luciferase reporter assay	21205967	Intestine
hsa-mir-16-5p	MIMAT0000069	VEGFA	7422	ELISA//HITS-CLIP//Luciferase reporter assay//PAR-CLIP//qRT-PCR//Reporter assay//Western blot	15131085|18320040|19144909|21885851|23083510|23104180|23233752|22473208|23592263|24398324|23446348|22012620|21572407|20371350	Intestine
hsa-mir-16-5p	MIMAT0000069	VIM	7431	Proteomics	18668040	Intestine
hsa-mir-16-5p	MIMAT0000069	WEE1	7465	Luciferase reporter assay//PAR-CLIP//qRT-PCR//Sequencing//Western blot	20371350|21572407|24336073|25594541	Intestine
hsa-mir-16-5p	MIMAT0000069	ZYX	7791	Luciferase reporter assay//qRT-PCR//Western blot	21360639	Intestine
hsa-mir-16-5p	MIMAT0000069	HMGA2	8091	Luciferase reporter assay//qRT-PCR//Western blot	22139073	Intestine
hsa-mir-16-5p	MIMAT0000069	TKTL1	8277	HITS-CLIP	22473208	Intestine
hsa-mir-16-5p	MIMAT0000069	RECK	8434	Luciferase reporter assay//PAR-CLIP//qRT-PCR//Sequencing//Western blot	20371350|24852767|21572407	Intestine
hsa-mir-16-5p	MIMAT0000069	CASK	8573	HITS-CLIP//PAR-CLIP//Proteomics	18668040|23446348|22927820|27292025|27418678|28735896	Intestine
hsa-mir-16-5p	MIMAT0000069	EIF3H	8667	Proteomics	18668040	Intestine
hsa-mir-16-5p	MIMAT0000069	SQSTM1	8878	Proteomics//pSILAC	18668040	Intestine
hsa-mir-16-5p	MIMAT0000069	MBD4	8930	PAR-CLIP	21572407	Intestine
hsa-mir-16-5p	MIMAT0000069	CLDN2	9075	Western blot	28082316	Intestine
hsa-mir-16-5p	MIMAT0000069	DDX21	9188	Proteomics	18668040	Intestine
hsa-mir-16-5p	MIMAT0000069	RPH3AL	9501	CLASH	23622248	Intestine
hsa-mir-16-5p	MIMAT0000069	ZEB2	9839	TRAP	24510096	Intestine
hsa-mir-16-5p	MIMAT0000069	KIF14	9928	Proteomics	18668040	Intestine
hsa-mir-16-5p	MIMAT0000069	TRAP1	10131	CLASH//Proteomics	18668040|23622248	Intestine
hsa-mir-16-5p	MIMAT0000069	NAMPT	10135	Proteomics	18668040	Intestine
hsa-mir-16-5p	MIMAT0000069	ABCC4	10257	Proteomics	18668040	Intestine
hsa-mir-16-5p	MIMAT0000069	TUBB3	10381	Proteomics	18668040	Intestine
hsa-mir-16-5p	MIMAT0000069	TUBB4B	10383	Proteomics	18668040	Intestine
hsa-mir-16-5p	MIMAT0000069	MERTK	10461	Proteomics	18668040	Intestine
hsa-mir-16-5p	MIMAT0000069	LAMTOR5	10542	Proteomics//pSILAC	18668040	Intestine
hsa-mir-16-5p	MIMAT0000069	HSPH1	10808	Proteomics	18668040	Intestine
hsa-mir-16-5p	MIMAT0000069	STIP1	10963	Proteomics	18668040	Intestine
hsa-mir-16-5p	MIMAT0000069	COPS5	10987	Proteomics	18668040	Intestine
hsa-mir-16-5p	MIMAT0000069	KIF2C	11004	Proteomics	18668040	Intestine
hsa-mir-16-5p	MIMAT0000069	STRAP	11171	Proteomics	18668040	Intestine
hsa-mir-16-5p	MIMAT0000069	AVL9	23080	PAR-CLIP//Sequencing	20371350|23592263|24398324	Intestine
hsa-mir-16-5p	MIMAT0000069	POFUT1	23509	Proteomics	18668040	Intestine
hsa-mir-16-5p	MIMAT0000069	CD274	29126	PAR-CLIP//Sequencing	20371350|27292025	Intestine
hsa-mir-16-5p	MIMAT0000069	RACGAP1	29127	PAR-CLIP//Proteomics	18668040|21572407	Intestine
hsa-mir-16-5p	MIMAT0000069	PSAT1	29968	HITS-CLIP//PAR-CLIP//Proteomics//pSILAC	18668040|22473208|23446348|21572407|20371350	Intestine
hsa-mir-16-5p	MIMAT0000069	YY1AP1	55249	qRT-PCR	26293467	Intestine
hsa-mir-16-5p	MIMAT0000069	LAPTM4B	55353	CLASH	23622248	Intestine
hsa-mir-16-5p	MIMAT0000069	DIABLO	56616	Proteomics	18668040	Intestine
hsa-mir-16-5p	MIMAT0000069	S100A14	57402	CLASH	23622248	Intestine
hsa-mir-16-5p	MIMAT0000069	RPRD1B	58490	PAR-CLIP//Proteomics	18668040|26701625	Intestine
hsa-mir-16-5p	MIMAT0000069	NUCKS1	64710	HITS-CLIP//PAR-CLIP	22473208|21572407	Intestine
hsa-mir-16-5p	MIMAT0000069	SMURF2	64750	Microarray	21199864	Intestine
hsa-mir-16-5p	MIMAT0000069	STK33	65975	Sequencing	20371350	Intestine
hsa-mir-16-5p	MIMAT0000069	TBL1XR1	79718	HITS-CLIP	22473208	Intestine
hsa-mir-16-5p	MIMAT0000069	NAV2	89797	CLASH	23622248	Intestine
hsa-mir-16-5p	MIMAT0000069	LMTK3	114783	CLASH	23622248	Intestine
hsa-mir-16-5p	MIMAT0000069	KLF14	136259	CLASH	23622248	Intestine
hsa-mir-21-5p	MIMAT0000076	FAS	355	Microarray	20048743	Intestine
hsa-mir-21-5p	MIMAT0000076	BCL2	596	ChIP-seq//Immunofluorescence//Luciferase reporter assay//qRT-PCR//Western blot	17072344|21376256|22528454|22710123|21468550|20048743|24606718|25327529	Intestine
hsa-mir-21-5p	MIMAT0000076	BMI1	648	ChIP-seq//Immunofluorescence//Immunohistochemistry//Luciferase reporter assay//qRT-PCR//Western blot	27644439	Intestine
hsa-mir-21-5p	MIMAT0000076	BRCA1	672	Microarray	18591254	Intestine
hsa-mir-21-5p	MIMAT0000076	CALD1	800	Microarray	18591254	Intestine
hsa-mir-21-5p	MIMAT0000076	CLU	1191	Luciferase reporter assay	24327270	Intestine
hsa-mir-21-5p	MIMAT0000076	EGFR	1956	Luciferase reporter assay//Microarray//Western blot	20864407|20048743	Intestine
hsa-mir-21-5p	MIMAT0000076	ERBB2	2064	qRT-PCR//Western blot	19419954	Intestine
hsa-mir-21-5p	MIMAT0000076	HMGB1	3146	Luciferase reporter assay//Western blot	25327529	Intestine
hsa-mir-21-5p	MIMAT0000076	ICAM1	3383	Luciferase reporter assay//Microarray//qRT-PCR	21131358	Intestine
hsa-mir-21-5p	MIMAT0000076	CXCL10	3627	qRT-PCR	24889251	Intestine
hsa-mir-21-5p	MIMAT0000076	LIFR	3977	Microarray	18591254	Intestine
hsa-mir-21-5p	MIMAT0000076	LRP6	4040	Luciferase reporter assay//qRT-PCR//Western blot	28337300	Intestine
hsa-mir-21-5p	MIMAT0000076	SMAD7	4092	Immunocytochemistry//Immunofluorescence//Immunohistochemistry//Luciferase reporter assay//qRT-PCR//Western blot	23292313|24887517|28192117|26575121	Intestine
hsa-mir-21-5p	MIMAT0000076	MMP2	4313	qRT-PCR	19435867	Intestine
hsa-mir-21-5p	MIMAT0000076	MMP9	4318	qRT-PCR	19435867	Intestine
hsa-mir-21-5p	MIMAT0000076	MSH2	4436	Immunoblot//Luciferase reporter assay//Microarray//Northern blot//qRT-PCR//Western blot	21078976|21047769|18591254|23861444|22806311	Intestine
hsa-mir-21-5p	MIMAT0000076	MUC1	4582	Microarray	18591254	Intestine
hsa-mir-21-5p	MIMAT0000076	MYC	4609	ChIP//Northern blot//qRT-PCR//TRAP	19528081|24510096	Intestine
hsa-mir-21-5p	MIMAT0000076	MYD88	4615	Chip//ELISA//Flow cytometry//Luciferase reporter assay//QRTPCR//Western blot	23633945	Intestine
hsa-mir-21-5p	MIMAT0000076	OLR1	4973	Microarray	18591254	Intestine
hsa-mir-21-5p	MIMAT0000076	TNFRSF11B	4982	Microarray	20371350	Intestine
hsa-mir-21-5p	MIMAT0000076	PCBP1	5093	Luciferase reporter assay//Quantitative proteomic approach	19253296|22316494	Intestine
hsa-mir-21-5p	MIMAT0000076	SERPINB5	5268	ChIP-seq//Immunohistochemistry//Immunoprecipitaion//Luciferase reporter assay//Microarray//qRT-PCR//Reporter assay//Western blot	18270520|19253296|21636785|20693317|26296971|27409165	Intestine
hsa-mir-21-5p	MIMAT0000076	PLD1	5337	Microarray	18591254	Intestine
hsa-mir-21-5p	MIMAT0000076	PTEN	5728	//ASO assay//ELISA//FACS//Flow//GFP reporter assay//Immunoblot//Immunocytochemistry//Immunofluorescence//immunohistochemistry//Immunohistochemistry//Luciferase reporter assay//Microarray//Northern blot//qRT-PCR//Reporter assay//Western blot	19672202|19072831|19906824|18850008|20216554|20223231|19175831|20048743|20813833|19641183|19253296|17681183|16762633|20797623|20978511|21187093|21820606|22267008|19473551|22678116|22956424|22761812|22770403|22879939|23226804|21544242|24817011|23548551|23174819|23466500|24154840|24659669|22956257|24603539|24468088|24356956|23811941|24161401|23981302|23643356|23275230|23446999|23708209|25361012|268…	Intestine
hsa-mir-21-5p	MIMAT0000076	PTX3	5806	Luciferase reporter assay	21131358	Intestine
hsa-mir-21-5p	MIMAT0000076	RNF6	6049	PAR-CLIP	21572407	Intestine
hsa-mir-21-5p	MIMAT0000076	SATB1	6304	qRT-PCR//Western blot	22227207	Intestine
hsa-mir-21-5p	MIMAT0000076	CCL20	6364	ELISA//Immunofluorescence//Immunohistochemistry//In situ hybridization//Luciferase reporter assay//qRT-PCR	22001440|23817679	Intestine
hsa-mir-21-5p	MIMAT0000076	SKP2	6502	Microarray	18591254	Intestine
hsa-mir-21-5p	MIMAT0000076	SOX2	6657	Immunoblot//Immunofluorescence//Immunohistochemistry//In situ hybridization//Luciferase reporter assay//Microarray//Northern blot//qRT-PCR//Western blot	18591254|22931209|26558781	Intestine
hsa-mir-21-5p	MIMAT0000076	STAT3	6774	ELISA//Microarray//qRT-PCR//Western blot	20048743|18591254|23998932|26549725	Intestine
hsa-mir-21-5p	MIMAT0000076	TGFB2	7042	Luciferase reporter assay//Microarray	18591254|27388239	Intestine
hsa-mir-21-5p	MIMAT0000076	TLR4	7099	Microarray	18591254	Intestine
hsa-mir-21-5p	MIMAT0000076	UQCRB	7381	PAR-CLIP	23446348|22012620	Intestine
hsa-mir-21-5p	MIMAT0000076	VEGFA	7422	qRT-PCR//Western blot	19435867|21544242	Intestine
hsa-mir-21-5p	MIMAT0000076	RECK	8434	Immunofluorescence//Immunohistochemistry//Luciferase reporter assay//Microarray//qRT-PCR//Reporter assay//Western blot	20480266|18794849|18591254|20154725|22630347|23504349|24594117|23811941|23708209|26741162	Intestine
hsa-mir-21-5p	MIMAT0000076	PLOD3	8985	Luciferase reporter assay//Quantitative proteomic approach	19253296	Intestine
hsa-mir-21-5p	MIMAT0000076	STUB1	10273	qRT-PCR//Western blot	26841045	Intestine
hsa-mir-21-5p	MIMAT0000076	UBR5	51366	Microarray	18591254	Intestine
hsa-mir-21-5p	MIMAT0000076	RSF1	51773	Microarray	18591254	Intestine
hsa-mir-21-5p	MIMAT0000076	FGFRL1	53834	HITS-CLIP	22473208	Intestine
hsa-mir-21-5p	MIMAT0000076	PBRM1	55193	Microarray	18591254	Intestine
hsa-mir-21-5p	MIMAT0000076	DCP1A	55802	Microarray	18372920|18270520|17991735|17968323	Intestine
hsa-mir-21-5p	MIMAT0000076	TBL1XR1	79718	Microarray	18591254	Intestine
hsa-mir-23a-3p	MIMAT0000078	FAS	355	Flow//Luciferase reporter assay//Microarray//Western blot	23804233	Intestine
hsa-mir-23a-3p	MIMAT0000078	CDH1	999	qRT-PCR//Western blot	22752005	Intestine
hsa-mir-23a-3p	MIMAT0000078	FOXM1	2305	qRT-PCR	25445205	Intestine
hsa-mir-23a-3p	MIMAT0000078	GJA1	2697	IlluminaExpressionArrays//Luciferase reporter assay//Protein Immunoblot Analyses//qRT-PCR//Western blot	26191074|26283635	Intestine
hsa-mir-23a-3p	MIMAT0000078	HSP90AA1	3320	Immunocytochemistry//qRT-PCR//Western blot	25395240	Intestine
hsa-mir-23a-3p	MIMAT0000078	IMPDH2	3615	CLASH	23622248	Intestine
hsa-mir-23a-3p	MIMAT0000078	IRF1	3659	GFP reporter assay//Immunofluorescence//Luciferase reporter assay//qRT-PCR//Western blot	23785404|27279136	Intestine
hsa-mir-23a-3p	MIMAT0000078	LDHA	3939	CLASH//Luciferase reporter assay//qRT-PCR	23622248|23064179	Intestine
hsa-mir-23a-3p	MIMAT0000078	LDHB	3945	Luciferase reporter assay//qRT-PCR	23064179	Intestine
hsa-mir-23a-3p	MIMAT0000078	MYC	4609	TRAP	24510096	Intestine
hsa-mir-23a-3p	MIMAT0000078	PKM	5315	CLASH	23622248	Intestine
hsa-mir-23a-3p	MIMAT0000078	PTEN	5728	Flow//Luciferase reporter assay//qRT-PCR//Western blot	23019365|24317043|24101522	Intestine
hsa-mir-23a-3p	MIMAT0000078	PTPN11	5781	Luciferase reporter assay	23420868	Intestine
hsa-mir-23a-3p	MIMAT0000078	CXCL12	6387	Luciferase reporter assay//Reporter assay	14697198	Intestine
hsa-mir-23a-3p	MIMAT0000078	STAT3	6774	Immunofluorescence//Luciferase reporter assay//Western blot	26314966	Intestine
hsa-mir-23a-3p	MIMAT0000078	TOP1	7150	Flow//Luciferase reporter assay//qRT-PCR//Western blot	23158364|24103454	Intestine
hsa-mir-23a-3p	MIMAT0000078	WEE1	7465	PAR-CLIP	20371350	Intestine
hsa-mir-26a-5p	MIMAT0000082	AHR	196	CLASH	23622248	Intestine
hsa-mir-26a-5p	MIMAT0000082	BRCA1	672	PAR-CLIP	23446348	Intestine
hsa-mir-26a-5p	MIMAT0000082	CA2	760	CLASH	23622248	Intestine
hsa-mir-26a-5p	MIMAT0000082	CTGF	1490	Microarray//qRT-PCR//Western blot	18713946|26063197	Intestine
hsa-mir-26a-5p	MIMAT0000082	CD55	1604	PAR-CLIP	23592263	Intestine
hsa-mir-26a-5p	MIMAT0000082	DUSP5	1847	Luciferase reporter assay//qRT-PCR//Western blot	25877859	Intestine
hsa-mir-26a-5p	MIMAT0000082	EZH2	2146	ChIP//Chromatin immunoprecipitation//Immunoblot//Immunohistochemistry//Luciferase reporter assay//Microarray//qRT-PCR//Reporter assay//Western blot	18713946|20478051|21199804|20952513|21368858|21829663|18281287|23599767|28214878|25611389|26733151|26746204|26781064|26587974	Intestine
hsa-mir-26a-5p	MIMAT0000082	FUT8	2530	Flow//Immunofluorescence//Immunohistochemistry//Luciferase reporter assay//qRT-PCR//Western blot	27533464	Intestine
hsa-mir-26a-5p	MIMAT0000082	HOXA5	3202	Luciferase reporter assay//qRT-PCR	26219418	Intestine
hsa-mir-26a-5p	MIMAT0000082	IGF1	3479	Luciferase reporter assay//qRT-PCR//Western blot	27468358	Intestine
hsa-mir-26a-5p	MIMAT0000082	KPNA2	3838	PAR-CLIP	23592263|24398324|22012620|21572407|20371350|27292025	Intestine
hsa-mir-26a-5p	MIMAT0000082	LOXL2	4017	Luciferase reporter assay//PAR-CLIP	23592263|26983694	Intestine
hsa-mir-26a-5p	MIMAT0000082	LRP6	4040	CLASH	23622248	Intestine
hsa-mir-26a-5p	MIMAT0000082	SMAD4	4089	Luciferase reporter assay//Western blot	20857419|23028144	Intestine
hsa-mir-26a-5p	MIMAT0000082	MYC	4609	Western blot	19524505	Intestine
hsa-mir-26a-5p	MIMAT0000082	PHB	5245	Luciferase reporter assay//qRT-PCR//Western blot	23870455	Intestine
hsa-mir-26a-5p	MIMAT0000082	PRKAA1	5562	HITS-CLIP	22473208	Intestine
hsa-mir-26a-5p	MIMAT0000082	PTEN	5728	GFP reporter assay//Immunohistochemistry//Luciferase reporter assay//qRT-PCR//Western blot	19487573|20216554|20080666|22885155|24140063|25361012|28242043	Intestine
hsa-mir-26a-5p	MIMAT0000082	PTGS2	5743	Luciferase reporter assay//qRT-PCR//Western blot	26959737|27900011	Intestine
hsa-mir-26a-5p	MIMAT0000082	RNF6	6049	PAR-CLIP	24398324|21572407|20371350	Intestine
hsa-mir-26a-5p	MIMAT0000082	RPS24	6229	CLASH	23622248	Intestine
hsa-mir-26a-5p	MIMAT0000082	TDG	6996	Luciferase reporter assay	24114270	Intestine
hsa-mir-26a-5p	MIMAT0000082	TFAM	7019	CLASH	23622248	Intestine
hsa-mir-26a-5p	MIMAT0000082	WEE1	7465	Luciferase reporter assay//Western blot	24336073	Intestine
hsa-mir-26a-5p	MIMAT0000082	HMGA2	8091	Luciferase reporter assay//qRT-PCR//Western blot	17563749|22139073|24853416|24682444|26492332	Intestine
hsa-mir-26a-5p	MIMAT0000082	TNFSF10	8743	HITS-CLIP	27418678	Intestine
hsa-mir-26a-5p	MIMAT0000082	PTTG1	9232	CLASH	23622248	Intestine
hsa-mir-26a-5p	MIMAT0000082	MFHAS1	9258	CLASH//HITS-CLIP	23622248|27418678	Intestine
hsa-mir-26a-5p	MIMAT0000082	UBA2	10054	CLASH	23622248	Intestine
hsa-mir-26a-5p	MIMAT0000082	TRAP1	10131	CLASH	23622248	Intestine
hsa-mir-26a-5p	MIMAT0000082	NAMPT	10135	ELISA//Luciferase reporter assay//qRT-PCR//Western blot	28276108	Intestine
hsa-mir-26a-5p	MIMAT0000082	HPSE	10855	HITS-CLIP	23824327|23313552	Intestine
hsa-mir-26a-5p	MIMAT0000082	PSAT1	29968	PAR-CLIP	23592263|23446348|20371350|26701625	Intestine
hsa-mir-26a-5p	MIMAT0000082	DCP1A	55802	HITS-CLIP//PAR-CLIP	23824327|27292025	Intestine
hsa-mir-26a-5p	MIMAT0000082	NUCKS1	64710	HITS-CLIP	22473208	Intestine
hsa-mir-26a-5p	MIMAT0000082	CPEB4	80315	Luciferase reporter assay//Northern blot//qRT-PCR	20660482	Intestine
hsa-mir-29a-3p	MIMAT0000086	AHR	196	Luciferase reporter assay//qRT-PCR//Western blot	26246194	Intestine
hsa-mir-29a-3p	MIMAT0000086	AMFR	267	Microarray//qRT-PCR	22815788	Intestine
hsa-mir-29a-3p	MIMAT0000086	BCL2	596	Luciferase reporter assay//qRT-PCR//Western blot	20041405|25006537	Intestine
hsa-mir-29a-3p	MIMAT0000086	CCNA2	890	PAR-CLIP	23592263|23446348|21572407|20371350	Intestine
hsa-mir-29a-3p	MIMAT0000086	CDC42	998	Luciferase reporter assay//qRT-PCR//Western blot	19079265|20507733|24085298	Intestine
hsa-mir-29a-3p	MIMAT0000086	CDK4	1019	qRT-PCR//Western blot	25889078	Intestine
hsa-mir-29a-3p	MIMAT0000086	DUSP2	1844	PAR-CLIP	23592263	Intestine
hsa-mir-29a-3p	MIMAT0000086	IGF1	3479	Luciferase reporter assay//qRT-PCR//Western blot	23960076	Intestine
hsa-mir-29a-3p	MIMAT0000086	LIMS1	3987	PAR-CLIP	21572407	Intestine
hsa-mir-29a-3p	MIMAT0000086	LOX	4015	Luciferase reporter assay	22745231	Intestine
hsa-mir-29a-3p	MIMAT0000086	MMP2	4313	Flow//Immunofluorescence//Immunohistochemistry//Luciferase reporter assay//Northern blot//qRT-PCR//Western blot	24130168|24210072|22745231|26700017	Intestine
hsa-mir-29a-3p	MIMAT0000086	MUC1	4582	Luciferase reporter assay//qRT-PCR//Western blot	26036346	Intestine
hsa-mir-29a-3p	MIMAT0000086	MYC	4609	Luciferase reporter assay//qRT-PCR//Western blot	26771839	Intestine
hsa-mir-29a-3p	MIMAT0000086	CEACAM6	4680	Luciferase reporter assay//Western blot	25171863	Intestine
hsa-mir-29a-3p	MIMAT0000086	NEDD9	4739	PAR-CLIP	23592263	Intestine
hsa-mir-29a-3p	MIMAT0000086	PDGFRB	5159	Luciferase reporter assay	22745231	Intestine
hsa-mir-29a-3p	MIMAT0000086	PTEN	5728	Luciferase reporter assay//Microarray//Next Generation Sequencing (NGS)//qRT-PCR//Reporter assay//Western blot	21573166|23426367|23994196|26199111|27523474	Intestine
hsa-mir-29a-3p	MIMAT0000086	SFRP2	6423	Luciferase reporter assay//qRT-PCR//Western blot	20551325	Intestine
hsa-mir-29a-3p	MIMAT0000086	SPARC	6678	Luciferase reporter assay//Microarray//Next Generation Sequencing (NGS)//Northern blot//qRT-PCR//Western blot	21880628|22864815|23023935|22745231|26199111	Intestine
hsa-mir-29a-3p	MIMAT0000086	TDG	6996	Luciferase reporter assay//Microarray//PAR-CLIP//qRT-PCR//Western blot	23857059|23592263|22012620|23820384	Intestine
hsa-mir-29a-3p	MIMAT0000086	VEGFA	7422	Flow//Immunohistochemistry//Luciferase reporter assay//PAR-CLIP//qRT-PCR//Western blot	24209632|23592263|21572407|20371350|27000664	Intestine
hsa-mir-29a-3p	MIMAT0000086	TFEB	7942	Luciferase reporter assay//Western blot	27626694	Intestine
hsa-mir-29a-3p	MIMAT0000086	CLDN1	9076	Immunohistochemistry//Luciferase reporter assay//qRT-PCR//Western blot	28342862	Intestine
hsa-mir-29a-3p	MIMAT0000086	KLF4	9314	Immunofluorescence//Immunoprecipitaion//Luciferase reporter assay//qRT-PCR//Reporter assay//Western blot	24281002|22751119	Intestine
hsa-mir-29a-3p	MIMAT0000086	QKI	9444	qRT-PCR//Western blot	26056009	Intestine
hsa-mir-29a-3p	MIMAT0000086	SETDB1	9869	ChIP-seq//Immunohistochemistry//Luciferase reporter assay//Next Generation Sequencing (NGS)//qRT-PCR//Western blot	26481868	Intestine
hsa-mir-29a-3p	MIMAT0000086	BCAP31	10134	CLASH	23622248	Intestine
hsa-mir-29a-3p	MIMAT0000086	BBC3	27113	PAR-CLIP	23592263	Intestine
hsa-mir-29a-3p	MIMAT0000086	SH3GLB1	51100	PAR-CLIP	21572407|20371350	Intestine
hsa-mir-29a-3p	MIMAT0000086	DIABLO	56616	qRT-PCR	21169019	Intestine
hsa-mir-29a-3p	MIMAT0000086	CPEB4	80315	Luciferase reporter assay//Northern blot//qRT-PCR	20660482	Intestine
hsa-mir-29a-3p	MIMAT0000086	CD276	80381	Luciferase reporter assay//PAR-CLIP//Western blot	19584290|26701625	Intestine
hsa-mir-29a-3p	MIMAT0000086	RHBDD1	84236	PAR-CLIP	26701625	Intestine
hsa-mir-30a-5p	MIMAT0000087	ACP2	53	Proteomics	18668040	Intestine
hsa-mir-30a-5p	MIMAT0000087	ANXA1	301	Proteomics	18668040	Intestine
hsa-mir-30a-5p	MIMAT0000087	ARG1	383	Proteomics	18668040	Intestine
hsa-mir-30a-5p	MIMAT0000087	RND3	390	Proteomics	18668040	Intestine
hsa-mir-30a-5p	MIMAT0000087	BAX	581	Proteomics	18668040	Intestine
hsa-mir-30a-5p	MIMAT0000087	BCL2L1	598	Proteomics	18668040	Intestine
hsa-mir-30a-5p	MIMAT0000087	CD44	960	Proteomics	18668040	Intestine
hsa-mir-30a-5p	MIMAT0000087	CDC20	991	Proteomics	18668040	Intestine
hsa-mir-30a-5p	MIMAT0000087	CDH1	999	In situ hybridization//qRT-PCR//Western blot	24812123	Intestine
hsa-mir-30a-5p	MIMAT0000087	CTNNB1	1499	Proteomics	18668040	Intestine
hsa-mir-30a-5p	MIMAT0000087	ARID3A	1820	HITS-CLIP//PAR-CLIP	22473208|23592263	Intestine
hsa-mir-30a-5p	MIMAT0000087	EGFR	1956	Proteomics	18668040	Intestine
hsa-mir-30a-5p	MIMAT0000087	ESR2	2100	Luciferase reporter assay//Microarray//Next Generation Sequencing (NGS)//Western blot	24525454	Intestine
hsa-mir-30a-5p	MIMAT0000087	FOXD1	2297	Luciferase reporter assay	23445407	Intestine
hsa-mir-30a-5p	MIMAT0000087	FUCA1	2517	HITS-CLIP	22473208	Intestine
hsa-mir-30a-5p	MIMAT0000087	HK1	3098	Proteomics	18668040	Intestine
hsa-mir-30a-5p	MIMAT0000087	ITGB4	3691	Proteomics	18668040	Intestine
hsa-mir-30a-5p	MIMAT0000087	STMN1	3925	Proteomics//pSILAC	18668040	Intestine
hsa-mir-30a-5p	MIMAT0000087	LIFR	3977	PAR-CLIP	21572407	Intestine
hsa-mir-30a-5p	MIMAT0000087	LOX	4015	Immunohistochemistry//Luciferase reporter assay//Western blot	25488748	Intestine
hsa-mir-30a-5p	MIMAT0000087	MET	4233	Proteomics//pSILAC	18668040	Intestine
hsa-mir-30a-5p	MIMAT0000087	MLH1	4292	Proteomics	18668040	Intestine
hsa-mir-30a-5p	MIMAT0000087	MYBL2	4605	HITS-CLIP	22473208	Intestine
hsa-mir-30a-5p	MIMAT0000087	NAP1L1	4673	HITS-CLIP//PAR-CLIP//Proteomics	18668040|22473208|23592263|23446348|19536157	Intestine
hsa-mir-30a-5p	MIMAT0000087	NCL	4691	Proteomics//pSILAC	18668040	Intestine
hsa-mir-30a-5p	MIMAT0000087	NOTCH1	4851	Luciferase reporter assay//Microarray//qRT-PCR//Western blot	17150773|24029422	Intestine
hsa-mir-30a-5p	MIMAT0000087	NT5E	4907	Luciferase reporter assay//Proteomics//pSILAC//qRT-PCR//Western blot	18668040|28158983	Intestine
hsa-mir-30a-5p	MIMAT0000087	SERPINE1	5054	PAR-CLIP	22012620	Intestine
hsa-mir-30a-5p	MIMAT0000087	PCNA	5111	CLASH	23622248	Intestine
hsa-mir-30a-5p	MIMAT0000087	SERPINB5	5268	Proteomics	18668040	Intestine
hsa-mir-30a-5p	MIMAT0000087	PIK3CD	5293	Luciferase reporter assay//qRT-PCR//Western blot	23486085	Intestine
hsa-mir-30a-5p	MIMAT0000087	PKM	5315	Proteomics	18668040	Intestine
hsa-mir-30a-5p	MIMAT0000087	PLAGL2	5326	PAR-CLIP	27292025	Intestine
hsa-mir-30a-5p	MIMAT0000087	PLSCR1	5359	HITS-CLIP	23824327|23313552|27418678	Intestine
hsa-mir-30a-5p	MIMAT0000087	PRKAA1	5562	Proteomics	18668040	Intestine
hsa-mir-30a-5p	MIMAT0000087	RAB27B	5874	Proteomics//pSILAC	18668040	Intestine
hsa-mir-30a-5p	MIMAT0000087	RPN2	6185	CLASH	23622248	Intestine
hsa-mir-30a-5p	MIMAT0000087	SKP2	6502	Luciferase reporter assay//Microarray//qRT-PCR	25810374	Intestine
hsa-mir-30a-5p	MIMAT0000087	SOX12	6666	HITS-CLIP	22473208	Intestine
hsa-mir-30a-5p	MIMAT0000087	SYPL1	6856	Proteomics//pSILAC	18668040	Intestine
hsa-mir-30a-5p	MIMAT0000087	TGM2	7052	Proteomics	18668040	Intestine
hsa-mir-30a-5p	MIMAT0000087	TP53	7157	Luciferase reporter assay//qRT-PCR//Western blot	24029422	Intestine
hsa-mir-30a-5p	MIMAT0000087	VIM	7431	Luciferase reporter assay//Microarray//Proteomics//qRT-PCR//Western blot	18668040|24447545	Intestine
hsa-mir-30a-5p	MIMAT0000087	BECN1	8678	HITS-CLIP//Luciferase reporter assay//Reporter assay	19535919|22473208|26463633|26488467	Intestine
hsa-mir-30a-5p	MIMAT0000087	TRIM28	10155	CLASH	23622248	Intestine
hsa-mir-30a-5p	MIMAT0000087	STUB1	10273	Proteomics	18668040	Intestine
hsa-mir-30a-5p	MIMAT0000087	TUBB3	10381	Proteomics	18668040	Intestine
hsa-mir-30a-5p	MIMAT0000087	TUBB4B	10383	Western blot	23338554	Intestine
hsa-mir-30a-5p	MIMAT0000087	VASH1	22846	PAR-CLIP	23592263	Intestine
hsa-mir-30a-5p	MIMAT0000087	AVL9	23080	HITS-CLIP	22473208	Intestine
hsa-mir-30a-5p	MIMAT0000087	PEG10	23089	PAR-CLIP	20371350	Intestine
hsa-mir-30a-5p	MIMAT0000087	AZIN1	51582	HITS-CLIP//PAR-CLIP	22473208|23592263|21572407	Intestine
hsa-mir-30a-5p	MIMAT0000087	PBRM1	55193	PAR-CLIP//Proteomics//pSILAC	18668040|21572407	Intestine
hsa-mir-30a-5p	MIMAT0000087	KDM3A	55818	HITS-CLIP	22473208	Intestine
hsa-mir-30a-5p	MIMAT0000087	PCDH10	57575	HITS-CLIP	22473208	Intestine
hsa-mir-30a-5p	MIMAT0000087	RPRD1B	58490	Proteomics	18668040	Intestine
hsa-mir-30a-5p	MIMAT0000087	CPEB4	80315	HITS-CLIP	22473208	Intestine
hsa-mir-30a-5p	MIMAT0000087	MIER3	166968	HITS-CLIP//PAR-CLIP	22473208|20371350	Intestine
hsa-mir-30a-5p	MIMAT0000087	TAB3	257397	ELISA//Luciferase reporter assay//qRT-PCR//Western blot	26555189	Intestine
hsa-mir-92a-3p	MIMAT0000092	BSG	682	CLASH	23622248	Intestine
hsa-mir-92a-3p	MIMAT0000092	BTF3	689	CLASH	23622248	Intestine
hsa-mir-92a-3p	MIMAT0000092	CBS	875	CLASH	23622248	Intestine
hsa-mir-92a-3p	MIMAT0000092	CD59	966	CLASH	23622248	Intestine
hsa-mir-92a-3p	MIMAT0000092	CDC20	991	CLASH	23622248	Intestine
hsa-mir-92a-3p	MIMAT0000092	CDH1	999	Luciferase reporter assay//Northern blot//qRT-PCR	21148309	Intestine
hsa-mir-92a-3p	MIMAT0000092	DUSP5	1847	HITS-CLIP//PAR-CLIP	22473208|23446348|22012620|21572407|20371350|26701625	Intestine
hsa-mir-92a-3p	MIMAT0000092	TYMP	1890	CLASH	23622248	Intestine
hsa-mir-92a-3p	MIMAT0000092	EPHB2	2048	CLASH	23622248	Intestine
hsa-mir-92a-3p	MIMAT0000092	ESR2	2100	GFP reporter assay	20484043	Intestine
hsa-mir-92a-3p	MIMAT0000092	GSTP1	2950	CLASH	23622248	Intestine
hsa-mir-92a-3p	MIMAT0000092	HLA-E	3133	CLASH	23622248	Intestine
hsa-mir-92a-3p	MIMAT0000092	HMGB1	3146	CLASH	23622248	Intestine
hsa-mir-92a-3p	MIMAT0000092	HOXA5	3202	CLASH	23622248	Intestine
hsa-mir-92a-3p	MIMAT0000092	ICAM1	3383	HITS-CLIP	22473208	Intestine
hsa-mir-92a-3p	MIMAT0000092	KPNA2	3838	CLASH	23622248	Intestine
hsa-mir-92a-3p	MIMAT0000092	LASP1	3927	//Luciferase reporter assay//qRT-PCR//Western blot	27895492	Intestine
hsa-mir-92a-3p	MIMAT0000092	LRP6	4040	CLASH	23622248	Intestine
hsa-mir-92a-3p	MIMAT0000092	SMAD4	4089	Microarray	20940405	Intestine
hsa-mir-92a-3p	MIMAT0000092	SMAD7	4092	CLASH//HITS-CLIP	23622248|22473208	Intestine
hsa-mir-92a-3p	MIMAT0000092	MKI67	4288	CLASH	23622248	Intestine
hsa-mir-92a-3p	MIMAT0000092	MPG	4350	CLASH	23622248	Intestine
hsa-mir-92a-3p	MIMAT0000092	MYBL2	4605	CLASH	23622248	Intestine
hsa-mir-92a-3p	MIMAT0000092	MYC	4609	TRAP	24510096	Intestine
hsa-mir-92a-3p	MIMAT0000092	MYH9	4627	CLASH	23622248	Intestine
hsa-mir-92a-3p	MIMAT0000092	MYO6	4646	CLASH	23622248	Intestine
hsa-mir-92a-3p	MIMAT0000092	NCL	4691	CLASH	23622248	Intestine
hsa-mir-92a-3p	MIMAT0000092	NEK2	4751	CLASH	23622248	Intestine
hsa-mir-92a-3p	MIMAT0000092	PIK3CD	5293	PAR-CLIP	26701625	Intestine
hsa-mir-92a-3p	MIMAT0000092	PITX1	5307	CLASH	23622248	Intestine
hsa-mir-92a-3p	MIMAT0000092	PKM	5315	CLASH	23622248	Intestine
hsa-mir-92a-3p	MIMAT0000092	PPIB	5479	CLASH	23622248	Intestine
hsa-mir-92a-3p	MIMAT0000092	PTEN	5728	HITS-CLIP//Immunohistochemistry//Luciferase reporter assay//qRT-PCR//Western blot	24026406|22473208|26432332|27366095	Intestine
hsa-mir-92a-3p	MIMAT0000092	PXN	5829	CLASH	23622248	Intestine
hsa-mir-92a-3p	MIMAT0000092	RPS24	6229	CLASH	23622248	Intestine
hsa-mir-92a-3p	MIMAT0000092	STAT3	6774	CLASH//Luciferase reporter assay//qRT-PCR//Western blot	23622248|23820254	Intestine
hsa-mir-92a-3p	MIMAT0000092	STK4	6789	CLASH	23622248	Intestine
hsa-mir-92a-3p	MIMAT0000092	AURKA	6790	HITS-CLIP//PAR-CLIP	22473208|21572407	Intestine
hsa-mir-92a-3p	MIMAT0000092	TFAM	7019	CLASH	23622248	Intestine
hsa-mir-92a-3p	MIMAT0000092	EZR	7430	CLASH	23622248	Intestine
hsa-mir-92a-3p	MIMAT0000092	WEE1	7465	CLASH	23622248	Intestine
hsa-mir-92a-3p	MIMAT0000092	HMGA2	8091	PAR-CLIP	21572407|26701625	Intestine
hsa-mir-92a-3p	MIMAT0000092	IFITM1	8519	PAR-CLIP	27292025	Intestine
hsa-mir-92a-3p	MIMAT0000092	IQGAP1	8826	CLASH	23622248	Intestine
hsa-mir-92a-3p	MIMAT0000092	SELENBP1	8991	CLASH	23622248	Intestine
hsa-mir-92a-3p	MIMAT0000092	KLF4	9314	Immunohistochemistry//qRT-PCR//Western blot	27411964	Intestine
hsa-mir-92a-3p	MIMAT0000092	RAB3D	9545	PAR-CLIP	21572407	Intestine
hsa-mir-92a-3p	MIMAT0000092	SETDB1	9869	CLASH	23622248	Intestine
hsa-mir-92a-3p	MIMAT0000092	TRAP1	10131	CLASH//qRT-PCR	23622248	Intestine
hsa-mir-92a-3p	MIMAT0000092	TRIM28	10155	CLASH	23622248	Intestine
hsa-mir-92a-3p	MIMAT0000092	STAG1	10274	CLASH	23622248	Intestine
hsa-mir-92a-3p	MIMAT0000092	TUBB3	10381	CLASH	23622248	Intestine
hsa-mir-92a-3p	MIMAT0000092	TUBB4B	10383	CLASH	23622248	Intestine
hsa-mir-92a-3p	MIMAT0000092	HSPH1	10808	CLASH	23622248	Intestine
hsa-mir-92a-3p	MIMAT0000092	KIF2C	11004	CLASH	23622248	Intestine
hsa-mir-92a-3p	MIMAT0000092	PARK7	11315	CLASH	23622248	Intestine
hsa-mir-92a-3p	MIMAT0000092	ATP11A	23250	CLASH	23622248	Intestine
hsa-mir-92a-3p	MIMAT0000092	SIRT1	23411	Luciferase reporter assay	25550450	Intestine
hsa-mir-92a-3p	MIMAT0000092	IL17RA	23765	CLASH	23622248	Intestine
hsa-mir-92a-3p	MIMAT0000092	GOLM1	51280	CLASH	23622248	Intestine
hsa-mir-92a-3p	MIMAT0000092	CMTM6	54918	CLASH	23622248	Intestine
hsa-mir-92a-3p	MIMAT0000092	EIF5A2	56648	PAR-CLIP	27292025	Intestine
hsa-mir-92a-3p	MIMAT0000092	CXCL16	58191	CLASH	23622248	Intestine
hsa-mir-92a-3p	MIMAT0000092	NUCKS1	64710	PAR-CLIP	21572407	Intestine
hsa-mir-92a-3p	MIMAT0000092	CPEB4	80315	PAR-CLIP	23446348|21572407	Intestine
hsa-mir-92a-3p	MIMAT0000092	CD276	80381	CLASH	23622248	Intestine
hsa-mir-92a-3p	MIMAT0000092	DAND5	199699	HITS-CLIP	23313552	Intestine
hsa-mir-99a-5p	MIMAT0000097	SERPINE1	5054	Luciferase reporter assay	21175428	Intestine
hsa-mir-99a-5p	MIMAT0000097	PLSCR1	5359	CLASH	23622248	Intestine
hsa-mir-99a-5p	MIMAT0000097	RCN2	5955	CLASH	23622248	Intestine
hsa-mir-99a-5p	MIMAT0000097	SRPK1	6732	CLASH	23622248	Intestine
hsa-mir-99a-5p	MIMAT0000097	TYMS	7298	CLASH	23622248	Intestine
hsa-mir-99a-5p	MIMAT0000097	UBA2	10054	CLASH	23622248	Intestine
hsa-mir-99a-5p	MIMAT0000097	BRD7	29117	CLASH	23622248	Intestine
hsa-mir-29b-3p	MIMAT0000100	AMFR	267	Microarray//qRT-PCR	22815788	Intestine
hsa-mir-29b-3p	MIMAT0000100	BCL2	596	Luciferase reporter assay//qRT-PCR//Western blot	20041405|23894561|25006537	Intestine
hsa-mir-29b-3p	MIMAT0000100	CCNA2	890	PAR-CLIP	23592263|23446348|21572407|20371350	Intestine
hsa-mir-29b-3p	MIMAT0000100	CDC42	998	Luciferase reporter assay//qRT-PCR//Western blot	19079265|20507733	Intestine
hsa-mir-29b-3p	MIMAT0000100	COL6A3	1293	qRT-PCR	25744716	Intestine
hsa-mir-29b-3p	MIMAT0000100	DUSP2	1844	Luciferase reporter assay//PAR-CLIP	23478036|23592263	Intestine
hsa-mir-29b-3p	MIMAT0000100	ELAVL1	1994	Luciferase reporter assay	27089893	Intestine
hsa-mir-29b-3p	MIMAT0000100	GRN	2896	ELISA//Luciferase reporter assay//qRT-PCR//Reporter assay//Western blot	20479936	Intestine
hsa-mir-29b-3p	MIMAT0000100	LASP1	3927	Microarray//qRT-PCR//Western blot	27852308	Intestine
hsa-mir-29b-3p	MIMAT0000100	LIMS1	3987	PAR-CLIP	21572407	Intestine
hsa-mir-29b-3p	MIMAT0000100	LOX	4015	Luciferase reporter assay//qRT-PCR	23354167|22745231|25744716	Intestine
hsa-mir-29b-3p	MIMAT0000100	LOXL2	4017	Luciferase reporter assay//qRT-PCR	23354167	Intestine
hsa-mir-29b-3p	MIMAT0000100	LRP6	4040	Luciferase reporter assay	27089893	Intestine
hsa-mir-29b-3p	MIMAT0000100	MKI67	4288	CLASH	23622248	Intestine
hsa-mir-29b-3p	MIMAT0000100	MMP2	4313	Immunofluorescence//Immunohistochemistry//Luciferase reporter assay//Microarray//Northern blot//qRT-PCR//Western blot	20657750|23254643|24130681|24130168|22942087|24147037|23354167|22745231|26063204	Intestine
hsa-mir-29b-3p	MIMAT0000100	MMP9	4318	Luciferase reporter assay//qRT-PCR	23354167	Intestine
hsa-mir-29b-3p	MIMAT0000100	MYC	4609	Immunoblot//Luciferase reporter assay	26180082	Intestine
hsa-mir-29b-3p	MIMAT0000100	NEDD9	4739	PAR-CLIP	23592263	Intestine
hsa-mir-29b-3p	MIMAT0000100	PDGFRA	5156	Luciferase reporter assay//qRT-PCR	23354167	Intestine
hsa-mir-29b-3p	MIMAT0000100	PDGFRB	5159	Luciferase reporter assay//qRT-PCR	23354167|22745231	Intestine
hsa-mir-29b-3p	MIMAT0000100	PRKAA1	5562	CLASH	23622248	Intestine
hsa-mir-29b-3p	MIMAT0000100	PTEN	5728	Immunoblot//Immunofluorescence//Luciferase reporter assay//Microarray//qRT-PCR//Western blot	21359530|23179556|26063204	Intestine
hsa-mir-29b-3p	MIMAT0000100	SOX12	6666	Microarray	22942087	Intestine
hsa-mir-29b-3p	MIMAT0000100	SPARC	6678	Luciferase reporter assay//qRT-PCR	22745231|25744716	Intestine
hsa-mir-29b-3p	MIMAT0000100	STAT3	6774	Immunohistochemistry//Luciferase reporter assay//qRT-PCR//Western blot	26175849	Intestine
hsa-mir-29b-3p	MIMAT0000100	TDG	6996	Luciferase reporter assay//PAR-CLIP//qRT-PCR//Western blot	23857059|23592263|22012620	Intestine
hsa-mir-29b-3p	MIMAT0000100	TGFB2	7042	ELISA//GFP reporter assay//Luciferase reporter assay//qRT-PCR	21273536|23354167	Intestine
hsa-mir-29b-3p	MIMAT0000100	THBS2	7058	qRT-PCR	25744716	Intestine
hsa-mir-29b-3p	MIMAT0000100	VEGFA	7422	ELISA//Immunohistochemistry//Luciferase reporter assay//PAR-CLIP//qRT-PCR//Western blot	18320040|23592263|21572407|20371350|23354167|28222438	Intestine
hsa-mir-29b-3p	MIMAT0000100	HMGA2	8091	Immunofluorescence//Immunohistochemistry//Luciferase reporter assay//qRT-PCR//Western blot	21224353	Intestine
hsa-mir-29b-3p	MIMAT0000100	TCL1A	8115	Luciferase reporter assay//Microarray//qRT-PCR//Western blot	17707831|17178851	Intestine
hsa-mir-29b-3p	MIMAT0000100	CLDN1	9076	CLASH	23622248	Intestine
hsa-mir-29b-3p	MIMAT0000100	BBC3	27113	PAR-CLIP	23592263	Intestine
hsa-mir-29b-3p	MIMAT0000100	SH3GLB1	51100	PAR-CLIP	21572407|20371350	Intestine
hsa-mir-29b-3p	MIMAT0000100	CD276	80381	PAR-CLIP	26701625	Intestine
hsa-mir-29b-3p	MIMAT0000100	RHBDD1	84236	PAR-CLIP	26701625	Intestine
hsa-mir-103a-3p	MIMAT0000101	BCL2	596	Sequencing	20371350	Intestine
hsa-mir-103a-3p	MIMAT0000101	VCAN	1462	PAR-CLIP	21572407	Intestine
hsa-mir-103a-3p	MIMAT0000101	DVL1	1855	Luciferase reporter assay//Western blot	27888798	Intestine
hsa-mir-103a-3p	MIMAT0000101	FOXC1	2296	PAR-CLIP	21572407	Intestine
hsa-mir-103a-3p	MIMAT0000101	LASP1	3927	PAR-CLIP	26701625	Intestine
hsa-mir-103a-3p	MIMAT0000101	SMAD7	4092	Sequencing	20371350	Intestine
hsa-mir-103a-3p	MIMAT0000101	MTHFR	4524	Sequencing	20371350	Intestine
hsa-mir-103a-3p	MIMAT0000101	MYO5B	4645	Sequencing	20371350	Intestine
hsa-mir-103a-3p	MIMAT0000101	SERPINB5	5268	ChIP-seq//Immunohistochemistry//Immunoprecipitaion//Luciferase reporter assay//Microarray//qRT-PCR//Western blot	26296971|27409165	Intestine
hsa-mir-103a-3p	MIMAT0000101	PPP2CA	5515	PAR-CLIP	23446348|20371350	Intestine
hsa-mir-103a-3p	MIMAT0000101	PTEN	5728	Luciferase reporter assay//Western blot	22593189|24828205	Intestine
hsa-mir-103a-3p	MIMAT0000101	RPS24	6229	HITS-CLIP	23313552	Intestine
hsa-mir-103a-3p	MIMAT0000101	SLC2A3	6515	PAR-CLIP	23446348|21572407	Intestine
hsa-mir-103a-3p	MIMAT0000101	TK1	7083	CLASH//HITS-CLIP	23622248|23313552	Intestine
hsa-mir-103a-3p	MIMAT0000101	WEE1	7465	Sequencing	20371350	Intestine
hsa-mir-103a-3p	MIMAT0000101	ZYX	7791	Sequencing	20371350	Intestine
hsa-mir-103a-3p	MIMAT0000101	RECK	8434	Sequencing	20371350	Intestine
hsa-mir-103a-3p	MIMAT0000101	DYRK2	8445	HITS-CLIP//PAR-CLIP//Sequencing	20371350|22012620|21572407	Intestine
hsa-mir-103a-3p	MIMAT0000101	KLF4	9314	Flow//Luciferase reporter assay//qRT-PCR//Western blot	22593189|28445396	Intestine
hsa-mir-103a-3p	MIMAT0000101	AVL9	23080	Sequencing	20371350	Intestine
hsa-mir-103a-3p	MIMAT0000101	CD274	29126	Sequencing	20371350	Intestine
hsa-mir-103a-3p	MIMAT0000101	RACGAP1	29127	PAR-CLIP	21572407	Intestine
hsa-mir-103a-3p	MIMAT0000101	FGFRL1	53834	PAR-CLIP	21572407	Intestine
hsa-mir-103a-3p	MIMAT0000101	GOPC	57120	Sequencing	20371350	Intestine
hsa-mir-103a-3p	MIMAT0000101	RPRD1B	58490	Sequencing	20371350	Intestine
hsa-mir-103a-3p	MIMAT0000101	NUCKS1	64710	PAR-CLIP	21572407	Intestine
hsa-mir-103a-3p	MIMAT0000101	STK33	65975	Sequencing	20371350	Intestine
hsa-mir-107	MIMAT0000104	CDC42	998	Luciferase reporter assay//qRT-PCR//Western blot	28393193	Intestine
hsa-mir-107	MIMAT0000104	CHGA	1113	Immunoblot//Luciferase reporter assay	25392232	Intestine
hsa-mir-107	MIMAT0000104	VCAN	1462	PAR-CLIP	21572407	Intestine
hsa-mir-107	MIMAT0000104	FOXC1	2296	PAR-CLIP	21572407	Intestine
hsa-mir-107	MIMAT0000104	GRN	2896	Microarray//Reporter assay//Western blot	20884628|20489155	Intestine
hsa-mir-107	MIMAT0000104	LASP1	3927	PAR-CLIP	26701625	Intestine
hsa-mir-107	MIMAT0000104	SERPINB5	5268	ChIP-seq//Immunohistochemistry//Immunoprecipitaion//Luciferase reporter assay//Microarray//qRT-PCR//Western blot	26296971|27409165	Intestine
hsa-mir-107	MIMAT0000104	PPP2CA	5515	PAR-CLIP	23446348|20371350	Intestine
hsa-mir-107	MIMAT0000104	PTEN	5728	Western blot	22593189	Intestine
hsa-mir-107	MIMAT0000104	RPS24	6229	HITS-CLIP	23313552	Intestine
hsa-mir-107	MIMAT0000104	SLC2A3	6515	PAR-CLIP	23446348|21572407	Intestine
hsa-mir-107	MIMAT0000104	TK1	7083	HITS-CLIP	23313552	Intestine
hsa-mir-107	MIMAT0000104	VEGFA	7422	ELISA//Luciferase reporter assay	18320040	Intestine
hsa-mir-107	MIMAT0000104	HMGA2	8091	Luciferase reporter assay//qRT-PCR//Western blot	27773820	Intestine
hsa-mir-107	MIMAT0000104	DYRK2	8445	HITS-CLIP//PAR-CLIP	22012620|21572407	Intestine
hsa-mir-107	MIMAT0000104	KLF4	9314	Luciferase reporter assay//Western blot	22593189	Intestine
hsa-mir-107	MIMAT0000104	LATS2	26524	Luciferase reporter assay//qRT-PCR//Western blot	25824045	Intestine
hsa-mir-107	MIMAT0000104	RACGAP1	29127	PAR-CLIP	21572407	Intestine
hsa-mir-107	MIMAT0000104	FGFRL1	53834	PAR-CLIP	21572407	Intestine
hsa-mir-107	MIMAT0000104	SALL4	57167	Immunofluorescence//Luciferase reporter assay//qRT-PCR//Western blot	23811124	Intestine
hsa-mir-107	MIMAT0000104	NUCKS1	64710	PAR-CLIP	21572407	Intestine
hsa-mir-192-5p	MIMAT0000222	ALCAM	214	Immunohistochemistry//Luciferase reporter assay//Microarray//qRT-PCR//Western blot	16822819|19074876|21119604	Intestine
hsa-mir-192-5p	MIMAT0000222	ANG	283	Microarray	19074876	Intestine
hsa-mir-192-5p	MIMAT0000222	BCL2	596	Luciferase reporter assay//Microarray//qRT-PCR//Reporter assay//Western blot	19074876|26550150	Intestine
hsa-mir-192-5p	MIMAT0000222	BMI1	648	Immunohistochemistry//Microarray//qRT-PCR//Western blot	26717043	Intestine
hsa-mir-192-5p	MIMAT0000222	BRCA1	672	Microarray	19074876	Intestine
hsa-mir-192-5p	MIMAT0000222	CDC20	991	Microarray	19074876	Intestine
hsa-mir-192-5p	MIMAT0000222	CDKN1B	1027	Luciferase reporter assay	17627278	Intestine
hsa-mir-192-5p	MIMAT0000222	CDKN2A	1029	Microarray	19074876	Intestine
hsa-mir-192-5p	MIMAT0000222	FEN1	2237	Microarray	19074876	Intestine
hsa-mir-192-5p	MIMAT0000222	CENPI	2491	Microarray	19074876	Intestine
hsa-mir-192-5p	MIMAT0000222	ITGAV	3685	Immunofluorescence//Luciferase reporter assay//Microarray//Western blot	19074876|26506238	Intestine
hsa-mir-192-5p	MIMAT0000222	LIMS1	3987	Microarray	19074876	Intestine
hsa-mir-192-5p	MIMAT0000222	LOXL2	4017	Microarray	16822819	Intestine
hsa-mir-192-5p	MIMAT0000222	MKI67	4288	Microarray	19074876	Intestine
hsa-mir-192-5p	MIMAT0000222	NUCB2	4925	Microarray	19074876	Intestine
hsa-mir-192-5p	MIMAT0000222	ODC1	4953	Microarray	16822819	Intestine
hsa-mir-192-5p	MIMAT0000222	SERPINE1	5054	Luciferase reporter assay//qRT-PCR//Western blot	27216198	Intestine
hsa-mir-192-5p	MIMAT0000222	PLAGL2	5326	Microarray	19074876	Intestine
hsa-mir-192-5p	MIMAT0000222	PLAU	5328	Microarray	19074876	Intestine
hsa-mir-192-5p	MIMAT0000222	PLOD1	5351	Microarray	19074876	Intestine
hsa-mir-192-5p	MIMAT0000222	PLS3	5358	Microarray	19074876	Intestine
hsa-mir-192-5p	MIMAT0000222	PODXL	5420	Microarray	19074876	Intestine
hsa-mir-192-5p	MIMAT0000222	PPARG	5468	Microarray	19074876	Intestine
hsa-mir-192-5p	MIMAT0000222	RAB1A	5861	Microarray	19074876	Intestine
hsa-mir-192-5p	MIMAT0000222	RAB27A	5873	Microarray	19074876	Intestine
hsa-mir-192-5p	MIMAT0000222	RNF6	6049	Microarray	19074876	Intestine
hsa-mir-192-5p	MIMAT0000222	SPARC	6678	Microarray	16822819	Intestine
hsa-mir-192-5p	MIMAT0000222	SSTR2	6752	HITS-CLIP	27418678	Intestine
hsa-mir-192-5p	MIMAT0000222	TDG	6996	Microarray	19074876	Intestine
hsa-mir-192-5p	MIMAT0000222	TOP1	7150	Microarray	19074876	Intestine
hsa-mir-192-5p	MIMAT0000222	XPA	7507	Microarray	16822819	Intestine
hsa-mir-192-5p	MIMAT0000222	DEK	7913	Microarray	19074876	Intestine
hsa-mir-192-5p	MIMAT0000222	CD164	8763	Microarray	16822819|19074876	Intestine
hsa-mir-192-5p	MIMAT0000222	IQGAP1	8826	Microarray	19074876	Intestine
hsa-mir-192-5p	MIMAT0000222	MPZL1	9019	Microarray	19074876	Intestine
hsa-mir-192-5p	MIMAT0000222	SPAG9	9043	Microarray	19074876	Intestine
hsa-mir-192-5p	MIMAT0000222	TRIP13	9319	Microarray	19074876	Intestine
hsa-mir-192-5p	MIMAT0000222	ABCG2	9429	Microarray	16822819	Intestine
hsa-mir-192-5p	MIMAT0000222	KIF20B	9585	Luciferase reporter assay//Microarray//qRT-PCR//Reporter assay	19074876	Intestine
hsa-mir-192-5p	MIMAT0000222	MTSS1	9788	Microarray	19074876	Intestine
hsa-mir-192-5p	MIMAT0000222	KBTBD11	9920	Microarray	19074876	Intestine
hsa-mir-192-5p	MIMAT0000222	KIF14	9928	Microarray	19074876	Intestine
hsa-mir-192-5p	MIMAT0000222	SMC4	10051	Microarray	19074876	Intestine
hsa-mir-192-5p	MIMAT0000222	LAMTOR5	10542	Microarray	19074876	Intestine
hsa-mir-192-5p	MIMAT0000222	CTCF	10664	Microarray	19074876	Intestine
hsa-mir-192-5p	MIMAT0000222	PLK4	10733	Microarray	19074876	Intestine
hsa-mir-192-5p	MIMAT0000222	PTP4A3	11156	Microarray	16822819	Intestine
hsa-mir-192-5p	MIMAT0000222	SATB2	23314	Microarray	19074876	Intestine
hsa-mir-192-5p	MIMAT0000222	SIRT1	23411	Microarray	19074876	Intestine
hsa-mir-192-5p	MIMAT0000222	RAD54B	25788	Microarray	19074876	Intestine
hsa-mir-192-5p	MIMAT0000222	RACGAP1	29127	Luciferase reporter assay//Microarray//qRT-PCR//Reporter assay	19074876	Intestine
hsa-mir-192-5p	MIMAT0000222	ANLN	54443	Microarray	19074876	Intestine
hsa-mir-192-5p	MIMAT0000222	CMTM6	54918	Microarray	19074876	Intestine
hsa-mir-192-5p	MIMAT0000222	HES6	55502	Microarray	19074876	Intestine
hsa-mir-192-5p	MIMAT0000222	DCP1A	55802	Microarray	19074876	Intestine
hsa-mir-192-5p	MIMAT0000222	NUCKS1	64710	Microarray	19074876	Intestine
hsa-mir-192-5p	MIMAT0000222	BRIP1	83990	Microarray	19074876	Intestine
hsa-mir-192-5p	MIMAT0000222	KCTD12	115207	Microarray	19074876	Intestine
hsa-mir-30c-5p	MIMAT0000244	BIRC5	332	CLASH	23622248	Intestine
hsa-mir-30c-5p	MIMAT0000244	CDC42	998	Luciferase reporter assay//qRT-PCR//Western blot	25781190	Intestine
hsa-mir-30c-5p	MIMAT0000244	CDH1	999	CLASH	23622248	Intestine
hsa-mir-30c-5p	MIMAT0000244	CSF1	1435	CLASH	23622248	Intestine
hsa-mir-30c-5p	MIMAT0000244	CTGF	1490	Immunocytochemistry//Immunohistochemistry//In situ hybridization//Luciferase reporter assay//qRT-PCR//Western blot	26775556	Intestine
hsa-mir-30c-5p	MIMAT0000244	ARID3A	1820	HITS-CLIP//PAR-CLIP	22473208|23592263	Intestine
hsa-mir-30c-5p	MIMAT0000244	FUCA1	2517	HITS-CLIP	22473208	Intestine
hsa-mir-30c-5p	MIMAT0000244	HSPA4	3308	Luciferase reporter assay//qRT-PCR	22842562	Intestine
hsa-mir-30c-5p	MIMAT0000244	HSP90AA1	3320	CLASH	23622248	Intestine
hsa-mir-30c-5p	MIMAT0000244	LIFR	3977	PAR-CLIP	21572407	Intestine
hsa-mir-30c-5p	MIMAT0000244	MYBL2	4605	HITS-CLIP	22473208	Intestine
hsa-mir-30c-5p	MIMAT0000244	MYC	4609	TRAP	24510096	Intestine
hsa-mir-30c-5p	MIMAT0000244	NAP1L1	4673	HITS-CLIP//PAR-CLIP	22473208|23592263|23446348|19536157	Intestine
hsa-mir-30c-5p	MIMAT0000244	NEDD9	4739	CLASH	23622248	Intestine
hsa-mir-30c-5p	MIMAT0000244	NOTCH1	4851	Immunoblot//Immunoprecipitaion//Luciferase reporter assay//qRT-PCR//Western blot	23974200|24029422	Intestine
hsa-mir-30c-5p	MIMAT0000244	SERPINE1	5054	Luciferase reporter assay//PAR-CLIP//qRT-PCR//Western blot	21175428|22012620|27819307	Intestine
hsa-mir-30c-5p	MIMAT0000244	PKM	5315	CLASH	23622248	Intestine
hsa-mir-30c-5p	MIMAT0000244	PLAGL2	5326	PAR-CLIP	27292025	Intestine
hsa-mir-30c-5p	MIMAT0000244	PLSCR1	5359	HITS-CLIP	23824327|23313552|27418678	Intestine
hsa-mir-30c-5p	MIMAT0000244	RAC1	5879	CLASH	23622248	Intestine
hsa-mir-30c-5p	MIMAT0000244	RARB	5915	Luciferase reporter assay//qRT-PCR//Western blot	24623846	Intestine
hsa-mir-30c-5p	MIMAT0000244	RBM3	5935	CLASH	23622248	Intestine
hsa-mir-30c-5p	MIMAT0000244	SOX12	6666	HITS-CLIP	22473208	Intestine
hsa-mir-30c-5p	MIMAT0000244	TP53	7157	Flow//GFP reporter assay//Immunoblot//Luciferase reporter assay//Next Generation Sequencing (NGS)//Northern blot//qRT-PCR//Western blot	24029422|28330939	Intestine
hsa-mir-30c-5p	MIMAT0000244	VIM	7431	Luciferase reporter assay	23224145	Intestine
hsa-mir-30c-5p	MIMAT0000244	BECN1	8678	HITS-CLIP//Luciferase reporter assay//qRT-PCR//Western blot	22473208|26209295	Intestine
hsa-mir-30c-5p	MIMAT0000244	ZEB2	9839	TRAP	24510096	Intestine
hsa-mir-30c-5p	MIMAT0000244	HSPH1	10808	CLASH	23622248	Intestine
hsa-mir-30c-5p	MIMAT0000244	VASH1	22846	PAR-CLIP	23592263	Intestine
hsa-mir-30c-5p	MIMAT0000244	AVL9	23080	HITS-CLIP	22473208	Intestine
hsa-mir-30c-5p	MIMAT0000244	PEG10	23089	PAR-CLIP	20371350	Intestine
hsa-mir-30c-5p	MIMAT0000244	AZIN1	51582	HITS-CLIP//PAR-CLIP	22473208|23592263|21572407	Intestine
hsa-mir-30c-5p	MIMAT0000244	PBRM1	55193	PAR-CLIP	21572407	Intestine
hsa-mir-30c-5p	MIMAT0000244	KDM3A	55818	HITS-CLIP	22473208	Intestine
hsa-mir-30c-5p	MIMAT0000244	PCDH10	57575	HITS-CLIP	22473208	Intestine
hsa-mir-30c-5p	MIMAT0000244	TBL1XR1	79718	CLASH	23622248	Intestine
hsa-mir-30c-5p	MIMAT0000244	CPEB4	80315	HITS-CLIP	22473208	Intestine
hsa-mir-30c-5p	MIMAT0000244	MIER3	166968	HITS-CLIP//PAR-CLIP	22473208|20371350	Intestine
hsa-mir-139-5p	MIMAT0000250	BCL2	596	Luciferase reporter assay//qRT-PCR//Western blot	27244080	Intestine
hsa-mir-139-5p	MIMAT0000250	HSP90AA1	3320	PAR-CLIP	21572407	Intestine
hsa-mir-139-5p	MIMAT0000250	KPNA2	3838	PAR-CLIP	23592263|24398324|22012620|21572407|20371350|27292025	Intestine
hsa-mir-139-5p	MIMAT0000250	MET	4233	Immunofluorescence//Luciferase reporter assay//qRT-PCR//Western blot	26497851	Intestine
hsa-mir-139-5p	MIMAT0000250	NOTCH1	4851	Luciferase reporter assay//qRT-PCR//Western blot//Wstern blot	24885920|27738333|26299922	Intestine
hsa-mir-139-5p	MIMAT0000250	PIK3CA	5290	Luciferase reporter assay	24158791	Intestine
hsa-mir-139-5p	MIMAT0000250	SRPK1	6732	PAR-CLIP	20371350	Intestine
hsa-mir-139-5p	MIMAT0000250	CXCR4	7852	ChIP-seq//Flow//Immunohistochemistry//In situ hybridization//Luciferase reporter assay//Microarray//Northern blot//qRT-PCR//Western blot	21925125|24318902	Intestine
hsa-mir-139-5p	MIMAT0000250	CHD9	80205	HITS-CLIP	23313552	Intestine
hsa-mir-7-5p	MIMAT0000252	ARG1	383	Microarray	17612493	Intestine
hsa-mir-7-5p	MIMAT0000252	BAX	581	Luciferase reporter assay	27158385	Intestine
hsa-mir-7-5p	MIMAT0000252	BCL2	596	GFP reporter assay//Luciferase reporter assay//qRT-PCR//Reporter assay//Western blot	21750649|26464649	Intestine
hsa-mir-7-5p	MIMAT0000252	CBS	875	PAR-CLIP	23592263|20371350	Intestine
hsa-mir-7-5p	MIMAT0000252	CDC25B	994	Microarray	19073608	Intestine
hsa-mir-7-5p	MIMAT0000252	EGFR	1956	Flow//Immunohistochemistry//In situ hybridization//Luciferase reporter assay//Microarray//qRT-PCR//real-time RT-PCR//Reporter assay//Western blot	18483236|19073608|19029026|19033458|20864407|17612493|22853714|24816687|23115635|24573489|23319046|24134702|25475098	Intestine
hsa-mir-7-5p	MIMAT0000252	KRT7	3855	Microarray	19073608	Intestine
hsa-mir-7-5p	MIMAT0000252	LRP6	4040	Sequencing	20371350	Intestine
hsa-mir-7-5p	MIMAT0000252	MYC	4609	qRT-PCR	24707474	Intestine
hsa-mir-7-5p	MIMAT0000252	SERPINB5	5268	ChIP-seq//Immunohistochemistry//Immunoprecipitaion//Luciferase reporter assay//Microarray//qRT-PCR//Western blot	26296971|27409165	Intestine
hsa-mir-7-5p	MIMAT0000252	PIK3CD	5293	Luciferase reporter assay//qRT-PCR//Western blot	22234835|27391479	Intestine
hsa-mir-7-5p	MIMAT0000252	PLAGL2	5326	PAR-CLIP	20371350|26701625	Intestine
hsa-mir-7-5p	MIMAT0000252	CXCL5	6374	Microarray	19073608	Intestine
hsa-mir-7-5p	MIMAT0000252	SKP2	6502	GFP reporter assay	23762407	Intestine
hsa-mir-7-5p	MIMAT0000252	SRPK1	6732	PAR-CLIP	20371350	Intestine
hsa-mir-7-5p	MIMAT0000252	TAGLN	6876	Microarray	17612493	Intestine
hsa-mir-7-5p	MIMAT0000252	TGM2	7052	Microarray	19073608	Intestine
hsa-mir-7-5p	MIMAT0000252	TLR4	7099	PAR-CLIP	22100165	Intestine
hsa-mir-7-5p	MIMAT0000252	XRCC2	7516	Luciferase reporter assay//qRT-PCR//Western blot	24570594	Intestine
hsa-mir-7-5p	MIMAT0000252	ZYX	7791	Microarray	19073608	Intestine
hsa-mir-7-5p	MIMAT0000252	PIK3R3	8503	ELISA//Luciferase reporter assay//qRT-PCR//Western blot	23135998	Intestine
hsa-mir-7-5p	MIMAT0000252	SQSTM1	8878	Microarray	19073608	Intestine
hsa-mir-7-5p	MIMAT0000252	KLF4	9314	Immunoblot//Luciferase reporter assay//qRT-PCR//Western blot	23384942|24200387|27431648|26172296|28239300	Intestine
hsa-mir-7-5p	MIMAT0000252	LYPD3	27076	Microarray	17612493	Intestine
hsa-mir-7-5p	MIMAT0000252	DBNL	28988	Microarray	19073608	Intestine
hsa-mir-7-5p	MIMAT0000252	UHRF1	29128	Microarray	19073608	Intestine
hsa-mir-7-5p	MIMAT0000252	EIF5A2	56648	Microarray	17612493	Intestine
hsa-mir-7-5p	MIMAT0000252	CHD9	80205	Microarray	17612493	Intestine
hsa-mir-7-5p	MIMAT0000252	SETD7	80854	PAR-CLIP	26701625	Intestine
hsa-mir-7-5p	MIMAT0000252	KRT80	144501	Microarray	19073608	Intestine
hsa-mir-7-5p	MIMAT0000252	TMEM236	653567	PAR-CLIP	20371350	Intestine
hsa-mir-10b-5p	MIMAT0000254	ASCL2	430	3'LIFE	25074381	Intestine
hsa-mir-10b-5p	MIMAT0000254	AXL	558	HITS-CLIP	21572407	Intestine
hsa-mir-10b-5p	MIMAT0000254	BRCA1	672	Immunocytochemistry//qRT-PCR	26392359	Intestine
hsa-mir-10b-5p	MIMAT0000254	CDKN2A	1029	CLASH//Luciferase reporter assay//Western blot	21471404|23622248	Intestine
hsa-mir-10b-5p	MIMAT0000254	CRY2	1408	HITS-CLIP	19536157	Intestine
hsa-mir-10b-5p	MIMAT0000254	FHL2	2274	PAR-CLIP	23446348|21572407	Intestine
hsa-mir-10b-5p	MIMAT0000254	GRK6	2870	PAR-CLIP	22291592	Intestine
hsa-mir-10b-5p	MIMAT0000254	HK1	3098	CLASH	23622248	Intestine
hsa-mir-10b-5p	MIMAT0000254	HLA-E	3133	HITS-CLIP	23824327	Intestine
hsa-mir-10b-5p	MIMAT0000254	INHBA	3624	CLASH	23622248	Intestine
hsa-mir-10b-5p	MIMAT0000254	NAP1L1	4673	CLASH	23622248	Intestine
hsa-mir-10b-5p	MIMAT0000254	NOTCH1	4851	Luciferase reporter assay	23034333	Intestine
hsa-mir-10b-5p	MIMAT0000254	PIK3CA	5290	Luciferase reporter assay//Western blot	25896413	Intestine
hsa-mir-10b-5p	MIMAT0000254	PIK3CD	5293	CLASH	23622248	Intestine
hsa-mir-10b-5p	MIMAT0000254	PTEN	5728	Immunoblot//Luciferase reporter assay//qRT-PCR	23384558|24100613|27113763	Intestine
hsa-mir-10b-5p	MIMAT0000254	SDC1	6382	3'LIFE//Luciferase reporter assay	22573479|25074381|23206733	Intestine
hsa-mir-10b-5p	MIMAT0000254	SLC2A3	6515	CLASH	23622248	Intestine
hsa-mir-10b-5p	MIMAT0000254	ZEB1	6935	Luciferase reporter assay//Western blot	25896413	Intestine
hsa-mir-10b-5p	MIMAT0000254	TP53	7157	Luciferase reporter assay	23034333	Intestine
hsa-mir-10b-5p	MIMAT0000254	KLF4	9314	Flow//Luciferase reporter assay//qRT-PCR//Western blot	20075075|24216130|24573354|26191201|27669739|27764757	Intestine
hsa-mir-10b-5p	MIMAT0000254	RALBP1	10928	CLASH	23622248	Intestine
hsa-mir-10b-5p	MIMAT0000254	COPS5	10987	CLASH	23622248	Intestine
hsa-mir-10b-5p	MIMAT0000254	UHRF1	29128	CLASH	23622248	Intestine
hsa-mir-10b-5p	MIMAT0000254	C1GALT1	56913	HITS-CLIP	23313552	Intestine
hsa-mir-10b-5p	MIMAT0000254	STK33	65975	CLASH	23622248	Intestine
hsa-mir-10b-5p	MIMAT0000254	SETD7	80854	CLASH	23622248	Intestine
hsa-mir-34a-5p	MIMAT0000255	BIRC5	332	Flow//Immunohistochemistry//Luciferase reporter assay//Microarray//PCR array//qRT-PCR//Western blot	23264087|24068565|25436980|26318298|28097098	Intestine
hsa-mir-34a-5p	MIMAT0000255	AREG	374	Microarray//qRT-PCR	22815788	Intestine
hsa-mir-34a-5p	MIMAT0000255	ARHGDIB	397	Luciferase reporter assay//Western blot	23349340	Intestine
hsa-mir-34a-5p	MIMAT0000255	AXL	558	ChIP-seq//Luciferase reporter assay//Microarray//Proteomics//qRT-PCR//Reporter assay//Western blot	21814748|21566225|26667302|26287733	Intestine
hsa-mir-34a-5p	MIMAT0000255	BAG1	573	PCR array	28097098	Intestine
hsa-mir-34a-5p	MIMAT0000255	BAX	581	Luciferase reporter assay//Western blot	27610823	Intestine
hsa-mir-34a-5p	MIMAT0000255	BCL2	596	Flow//Immunoblot//Luciferase reporter assay//Microarray//Proteomics//qRT-PCR//QRTPCR//Reporter assay//Western blot	18803879|19683563|18505919|19461653|17914404|17656095|20598588|21399894|21566225|24565525|23862748|23292172|26802970|27939626|26406332|25910896	Intestine
hsa-mir-34a-5p	MIMAT0000255	BCL2L1	598	PCR array	28097098	Intestine
hsa-mir-34a-5p	MIMAT0000255	BMP7	655	Western blot	23226240	Intestine
hsa-mir-34a-5p	MIMAT0000255	BRCA1	672	Next Generation Sequencing (NGS)//qRT-PCR	26403328	Intestine
hsa-mir-34a-5p	MIMAT0000255	CALD1	800	Proteomics	21566225	Intestine
hsa-mir-34a-5p	MIMAT0000255	CAPG	822	Proteomics	21566225	Intestine
hsa-mir-34a-5p	MIMAT0000255	CD44	960	Flow//Immunohistochemistry//Luciferase reporter assay//qRT-PCR//Reporter assay//Western blot	21240262|24423412|25572695|27497057|26231042|25551284	Intestine
hsa-mir-34a-5p	MIMAT0000255	CDC20	991	CLASH//Proteomics	21566225|23622248	Intestine
hsa-mir-34a-5p	MIMAT0000255	CDK4	1019	Luciferase reporter assay//Microarray//qRT-PCR//Western blot	19461653|17914404|21240262|21128241|24504520	Intestine
hsa-mir-34a-5p	MIMAT0000255	CDKN1B	1027	PAR-CLIP	23446348	Intestine
hsa-mir-34a-5p	MIMAT0000255	CDKN2A	1029	Western blot	21128241	Intestine
hsa-mir-34a-5p	MIMAT0000255	CTNNB1	1499	Proteomics	21566225	Intestine
hsa-mir-34a-5p	MIMAT0000255	CYP51A1	1595	Proteomics	21566225	Intestine
hsa-mir-34a-5p	MIMAT0000255	EPHA2	1969	Proteomics	21566225	Intestine
hsa-mir-34a-5p	MIMAT0000255	ERBB2	2064	Luciferase reporter assay//Western blot	27813227	Intestine
hsa-mir-34a-5p	MIMAT0000255	FEN1	2237	Proteomics	21566225	Intestine
hsa-mir-34a-5p	MIMAT0000255	FLOT2	2319	Luciferase reporter assay//qRT-PCR//Western blot	25403318	Intestine
hsa-mir-34a-5p	MIMAT0000255	FUT8	2530	Flow//Immunofluorescence//Immunohistochemistry//Luciferase reporter assay//qRT-PCR//Western blot	24130780|27533464	Intestine
hsa-mir-34a-5p	MIMAT0000255	HMGB1	3146	Luciferase reporter assay//qRT-PCR//Western blot	27456356	Intestine
hsa-mir-34a-5p	MIMAT0000255	IL10	3586	PCR array	28097098	Intestine
hsa-mir-34a-5p	MIMAT0000255	IMPDH2	3615	Luciferase reporter assay	22301190	Intestine
hsa-mir-34a-5p	MIMAT0000255	KIF2A	3796	Proteomics	21566225	Intestine
hsa-mir-34a-5p	MIMAT0000255	STMN1	3925	Immunoblot//Immunofluorescence//Luciferase reporter assay//qRT-PCR	28275089	Intestine
hsa-mir-34a-5p	MIMAT0000255	LDHA	3939	Luciferase reporter assay//PAR-CLIP//Proteomics//Reporter assay	21566225|26902416|26701625	Intestine
hsa-mir-34a-5p	MIMAT0000255	SMAD4	4089	Immunohistochemistry//Luciferase reporter assay//PAR-CLIP//qRT-PCR//Western blot	20371350|28348487|26077733	Intestine
hsa-mir-34a-5p	MIMAT0000255	MET	4233	ELISA//Flow//Immunoblot//Immunofluorescence//Immunohistochemistry//In situ hybridization//Luciferase reporter assay//Northern blot//qRT-PCR//Western blot	19461653|18834857|19006648|19029026|20309880|19773441|22457788|22159222|21240262|23970470|24983493|26313360|26238271|27513895|28250026	Intestine
hsa-mir-34a-5p	MIMAT0000255	CXCL9	4283	Proteomics	21566225	Intestine
hsa-mir-34a-5p	MIMAT0000255	MKI67	4288	Proteomics	21566225	Intestine
hsa-mir-34a-5p	MIMAT0000255	MMP7	4316	ELISA//qRT-PCR	24981249	Intestine
hsa-mir-34a-5p	MIMAT0000255	MYC	4609	Luciferase reporter assay//Microarray//qRT-PCR//Reporter assay//Sequencing//TRAP//Western blot	19696787|21294122|21297663|22159222|20371350|24510096|25572695	Intestine
hsa-mir-34a-5p	MIMAT0000255	NOTCH1	4851	ELISA//Flow//Immunofluorescence//Immunohistochemistry//Luciferase reporter assay//Microarray//qRT-PCR//Western blot	14697198|19461653|20351093|19773441|17150773|22363487|22684561|23085450|23226240|22438124|23035210|23430952|28145431|26493107|28129650	Intestine
hsa-mir-34a-5p	MIMAT0000255	YBX1	4904	CLASH	23622248	Intestine
hsa-mir-34a-5p	MIMAT0000255	NT5E	4907	Proteomics	21566225	Intestine
hsa-mir-34a-5p	MIMAT0000255	PDGFRA	5156	Immunoblot//In situ hybridization//Luciferase reporter assay//Microarray//qRT-PCR//Western blot	22479456|23805317|24837198|27302634	Intestine
hsa-mir-34a-5p	MIMAT0000255	PDGFRB	5159	In situ hybridization//Luciferase reporter assay//qRT-PCR//Western blot	23805317|24837198|26324236	Intestine
hsa-mir-34a-5p	MIMAT0000255	PODXL	5420	PAR-CLIP	22012620	Intestine
hsa-mir-34a-5p	MIMAT0000255	POU5F1	5460	Luciferase reporter assay//qRT-PCR//Western blot	24457968	Intestine
hsa-mir-34a-5p	MIMAT0000255	S100P	6286	qRT-PCR	25556547	Intestine
hsa-mir-34a-5p	MIMAT0000255	SAA1	6288	Proteomics	21566225	Intestine
hsa-mir-34a-5p	MIMAT0000255	SLC2A3	6515	Proteomics	21566225	Intestine
hsa-mir-34a-5p	MIMAT0000255	SOX2	6657	Luciferase reporter assay//Western blot	22020437	Intestine
hsa-mir-34a-5p	MIMAT0000255	SPTAN1	6709	Proteomics	21566225	Intestine
hsa-mir-34a-5p	MIMAT0000255	STAT1	6772	Proteomics	21566225	Intestine
hsa-mir-34a-5p	MIMAT0000255	SYT1	6857	Luciferase reporter assay//Western blot	22160687	Intestine
hsa-mir-34a-5p	MIMAT0000255	TFAM	7019	CLASH	23622248	Intestine
hsa-mir-34a-5p	MIMAT0000255	TGM2	7052	Proteomics	21566225	Intestine
hsa-mir-34a-5p	MIMAT0000255	TNFRSF1A	7132	PCR array	28097098	Intestine
hsa-mir-34a-5p	MIMAT0000255	TP53	7157	Flow//Immunoblot//Immunocytochemistry//Immunohistochemistry//Luciferase reporter assay//Microarray//Next Generation Sequencing (NGS)//Northern blot//qRT-PCR//QRTPCR//Western blot	23292869|26406332|26403328|26177460	Intestine
hsa-mir-34a-5p	MIMAT0000255	TP73	7161	PCR array	28097098	Intestine
hsa-mir-34a-5p	MIMAT0000255	TYMS	7298	Proteomics	21566225	Intestine
hsa-mir-34a-5p	MIMAT0000255	VEGFA	7422	ELISA//Luciferase reporter assay	18320040	Intestine
hsa-mir-34a-5p	MIMAT0000255	XRCC1	7515	Proteomics	21566225	Intestine
hsa-mir-34a-5p	MIMAT0000255	HMGA2	8091	Microarray	19461653	Intestine
hsa-mir-34a-5p	MIMAT0000255	BECN1	8678	Flow//Immunofluorescence//In situ hybridization//qRT-PCR//Western blot	26313360	Intestine
hsa-mir-34a-5p	MIMAT0000255	TNFRSF6B	8771	Microarray//Northern blot	17540599	Intestine
hsa-mir-34a-5p	MIMAT0000255	DDX21	9188	Proteomics	21566225	Intestine
hsa-mir-34a-5p	MIMAT0000255	MTA2	9219	Proteomics//Reporter assay//Western blot	21566225|20018894	Intestine
hsa-mir-34a-5p	MIMAT0000255	KLF4	9314	Immunoblot//Luciferase reporter assay//qRT-PCR//Western blot	24415058|25362853|28250026	Intestine
hsa-mir-34a-5p	MIMAT0000255	ATG5	9474	Flow//Immunofluorescence//In situ hybridization//qRT-PCR//Western blot	26313360	Intestine
hsa-mir-34a-5p	MIMAT0000255	ZEB2	9839	TRAP	24510096	Intestine
hsa-mir-34a-5p	MIMAT0000255	DNAJB6	10049	Proteomics	21566225	Intestine
hsa-mir-34a-5p	MIMAT0000255	UBA2	10054	CLASH	23622248	Intestine
hsa-mir-34a-5p	MIMAT0000255	NAMPT	10135	Luciferase reporter assay//Western blot	23834033	Intestine
hsa-mir-34a-5p	MIMAT0000255	NDRG1	10397	Proteomics	21566225	Intestine
hsa-mir-34a-5p	MIMAT0000255	IGF2BP3	10643	Immunohistochemistry//Luciferase reporter assay//Proteomics//qRT-PCR//Western blot	21566225|28399871	Intestine
hsa-mir-34a-5p	MIMAT0000255	KIF2C	11004	Proteomics	21566225	Intestine
hsa-mir-34a-5p	MIMAT0000255	STRAP	11171	Proteomics	21566225	Intestine
hsa-mir-34a-5p	MIMAT0000255	RPIA	22934	Proteomics	21566225	Intestine
hsa-mir-34a-5p	MIMAT0000255	PEG10	23089	PAR-CLIP	23446348	Intestine
hsa-mir-34a-5p	MIMAT0000255	ATG4B	23192	Flow//Immunofluorescence//In situ hybridization//Luciferase reporter assay//qRT-PCR//Western blot	26313360|26499184	Intestine
hsa-mir-34a-5p	MIMAT0000255	SATB2	23314	HITS-CLIP//PAR-CLIP//Sequencing	20371350|23446348|21572407|23824327	Intestine
hsa-mir-34a-5p	MIMAT0000255	SIRT1	23411	Flow//Immunoblot//Immunohistochemistry//Luciferase reporter assay//Northern blot//qRT-PCR//Reporter assay//Western blot	18834855|18755897|19461653|20185821|19221490|20627091|20470934|21297663|21909380|24504520|23954321|23292172|25348795|25526086|25585539|26802970|28250026|28236278|25826085|27767101|27247228	Intestine
hsa-mir-34a-5p	MIMAT0000255	KIF4A	24137	Proteomics	21566225	Intestine
hsa-mir-34a-5p	MIMAT0000255	UHRF1	29128	CLASH//Proteomics	21566225|23622248	Intestine
hsa-mir-34a-5p	MIMAT0000255	SIRT7	51547	ChIP-seq//Immunohistochemistry//Luciferase reporter assay//qRT-PCR//Western blot	25860861	Intestine
hsa-mir-34a-5p	MIMAT0000255	DIABLO	56616	CLASH//PCR array	23622248|28097098	Intestine
hsa-mir-34a-5p	MIMAT0000255	NUCKS1	64710	Proteomics	21566225	Intestine
hsa-mir-34a-5p	MIMAT0000255	CD24	100133941	Immunoblot//Immunoprecipitaion//Luciferase reporter assay//qRT-PCR	23533633	Intestine
hsa-mir-182-5p	MIMAT0000259	BAG1	573	CLASH	23622248	Intestine
hsa-mir-182-5p	MIMAT0000259	BCL2	596	Flow//Luciferase reporter assay//qRT-PCR//Western blot	22848417|23936432	Intestine
hsa-mir-182-5p	MIMAT0000259	CDKN1B	1027	Luciferase reporter assay	23249749	Intestine
hsa-mir-182-5p	MIMAT0000259	LOX	4015	PAR-CLIP	27292025	Intestine
hsa-mir-182-5p	MIMAT0000259	SMAD4	4089	Luciferase reporter assay	23226455	Intestine
hsa-mir-182-5p	MIMAT0000259	PLAGL2	5326	PAR-CLIP	27292025	Intestine
hsa-mir-182-5p	MIMAT0000259	PLD1	5337	Immunofluorescence//Western blot	26787840	Intestine
hsa-mir-182-5p	MIMAT0000259	PODXL	5420	PAR-CLIP	22012620	Intestine
hsa-mir-182-5p	MIMAT0000259	PTEN	5728	Luciferase reporter assay//Microarray//qRT-PCR//Western blot	24867318	Intestine
hsa-mir-182-5p	MIMAT0000259	TP53BP1	7158	Luciferase reporter assay	23249749	Intestine
hsa-mir-182-5p	MIMAT0000259	RECK	8434	Luciferase reporter assay//PAR-CLIP//qRT-PCR//Western blot	23333633|23226455|23383207|21572407|26609496	Intestine
hsa-mir-182-5p	MIMAT0000259	MBD4	8930	PAR-CLIP	24398324|21572407	Intestine
hsa-mir-182-5p	MIMAT0000259	MTSS1	9788	Luciferase reporter assay	22322863|22681717|23383207|23474751	Intestine
hsa-mir-182-5p	MIMAT0000259	NDRG1	10397	Luciferase reporter assay	23874837	Intestine
hsa-mir-182-5p	MIMAT0000259	SATB2	23314	Luciferase reporter assay//QRTPCR//Western blot	24884732	Intestine
hsa-mir-182-5p	MIMAT0000259	BRIP1	83990	CLASH	23622248	Intestine
hsa-mir-182-5p	MIMAT0000259	S100A16	140576	PAR-CLIP	26701625	Intestine
hsa-mir-215-5p	MIMAT0000272	ALCAM	214	Immunohistochemistry//Luciferase reporter assay//Microarray//qRT-PCR//Western blot	19074876|21119604	Intestine
hsa-mir-215-5p	MIMAT0000272	ANG	283	Microarray	19074876	Intestine
hsa-mir-215-5p	MIMAT0000272	BCL2	596	Microarray	19074876	Intestine
hsa-mir-215-5p	MIMAT0000272	BRCA1	672	Microarray	19074876	Intestine
hsa-mir-215-5p	MIMAT0000272	CDC20	991	Microarray	19074876	Intestine
hsa-mir-215-5p	MIMAT0000272	CDKN2A	1029	Microarray	19074876	Intestine
hsa-mir-215-5p	MIMAT0000272	FEN1	2237	Microarray	19074876	Intestine
hsa-mir-215-5p	MIMAT0000272	FOXD1	2297	Microarray	19074876	Intestine
hsa-mir-215-5p	MIMAT0000272	CENPI	2491	Microarray	19074876	Intestine
hsa-mir-215-5p	MIMAT0000272	ITGAV	3685	Microarray	19074876	Intestine
hsa-mir-215-5p	MIMAT0000272	LIMS1	3987	Microarray	19074876	Intestine
hsa-mir-215-5p	MIMAT0000272	MKI67	4288	Microarray	19074876	Intestine
hsa-mir-215-5p	MIMAT0000272	NUCB2	4925	Microarray	19074876	Intestine
hsa-mir-215-5p	MIMAT0000272	PLAGL2	5326	Microarray	19074876	Intestine
hsa-mir-215-5p	MIMAT0000272	PLAU	5328	Microarray	19074876	Intestine
hsa-mir-215-5p	MIMAT0000272	PLOD1	5351	Microarray	19074876	Intestine
hsa-mir-215-5p	MIMAT0000272	PLS3	5358	Microarray	19074876	Intestine
hsa-mir-215-5p	MIMAT0000272	PODXL	5420	Microarray	19074876	Intestine
hsa-mir-215-5p	MIMAT0000272	PPARG	5468	Microarray	19074876	Intestine
hsa-mir-215-5p	MIMAT0000272	RAB1A	5861	Microarray	19074876	Intestine
hsa-mir-215-5p	MIMAT0000272	RAB27A	5873	Microarray	19074876	Intestine
hsa-mir-215-5p	MIMAT0000272	RNF6	6049	Microarray	19074876	Intestine
hsa-mir-215-5p	MIMAT0000272	SSTR2	6752	HITS-CLIP	27418678	Intestine
hsa-mir-215-5p	MIMAT0000272	TDG	6996	Microarray	19074876	Intestine
hsa-mir-215-5p	MIMAT0000272	TOP1	7150	Microarray	19074876	Intestine
hsa-mir-215-5p	MIMAT0000272	DEK	7913	Microarray	19074876	Intestine
hsa-mir-215-5p	MIMAT0000272	CD164	8763	Microarray	19074876	Intestine
hsa-mir-215-5p	MIMAT0000272	IQGAP1	8826	Microarray	19074876	Intestine
hsa-mir-215-5p	MIMAT0000272	MPZL1	9019	Microarray	19074876	Intestine
hsa-mir-215-5p	MIMAT0000272	SPAG9	9043	Microarray	19074876	Intestine
hsa-mir-215-5p	MIMAT0000272	TRIP13	9319	Microarray	19074876	Intestine
hsa-mir-215-5p	MIMAT0000272	KIF20B	9585	Microarray	19074876	Intestine
hsa-mir-215-5p	MIMAT0000272	MTSS1	9788	Microarray	19074876	Intestine
hsa-mir-215-5p	MIMAT0000272	ZEB2	9839	Microarray//qRT-PCR//Western blot	22033272	Intestine
hsa-mir-215-5p	MIMAT0000272	KBTBD11	9920	Microarray	19074876	Intestine
hsa-mir-215-5p	MIMAT0000272	KIF14	9928	Microarray	19074876	Intestine
hsa-mir-215-5p	MIMAT0000272	SMC4	10051	Microarray	19074876	Intestine
hsa-mir-215-5p	MIMAT0000272	LAMTOR5	10542	Microarray	19074876	Intestine
hsa-mir-215-5p	MIMAT0000272	CTCF	10664	Microarray	19074876	Intestine
hsa-mir-215-5p	MIMAT0000272	PLK4	10733	Microarray	19074876	Intestine
hsa-mir-215-5p	MIMAT0000272	SIRT1	23411	Microarray	19074876	Intestine
hsa-mir-215-5p	MIMAT0000272	RAD54B	25788	Microarray	19074876	Intestine
hsa-mir-215-5p	MIMAT0000272	RACGAP1	29127	Microarray	19074876	Intestine
hsa-mir-215-5p	MIMAT0000272	ANLN	54443	Microarray	19074876	Intestine
hsa-mir-215-5p	MIMAT0000272	CMTM6	54918	Microarray	19074876	Intestine
hsa-mir-215-5p	MIMAT0000272	HES6	55502	Microarray	19074876	Intestine
hsa-mir-215-5p	MIMAT0000272	DCP1A	55802	Microarray	19074876	Intestine
hsa-mir-215-5p	MIMAT0000272	NUCKS1	64710	Microarray	19074876	Intestine
hsa-mir-215-5p	MIMAT0000272	BRIP1	83990	Microarray	19074876	Intestine
hsa-mir-215-5p	MIMAT0000272	KCTD12	115207	Microarray	19074876	Intestine
hsa-mir-217	MIMAT0000274	DACH1	1602	Luciferase reporter assay/Western blot//qRT-PCR	25653720	Intestine
hsa-mir-217	MIMAT0000274	EZH2	2146	Immunohistochemistry//Luciferase reporter assay//Microarray//qRT-PCR//Western blot	19008416|25869101|28062277	Intestine
hsa-mir-217	MIMAT0000274	KRAS	3845	Luciferase reporter assay//Reporter assay	20675343	Intestine
hsa-mir-217	MIMAT0000274	SMAD7	4092	Luciferase reporter assay	23471579	Intestine
hsa-mir-217	MIMAT0000274	PPL	5493	PAR-CLIP	26701625	Intestine
hsa-mir-217	MIMAT0000274	PTEN	5728	Luciferase reporter assay//Western blot	20216554|23471579	Intestine
hsa-mir-217	MIMAT0000274	TMSB4X	7114	PAR-CLIP	22012620	Intestine
hsa-mir-217	MIMAT0000274	SIRT1	23411	Luciferase reporter assay//qRT-PCR//Western blot	19786632|25172416	Intestine
hsa-mir-200b-3p	MIMAT0000318	RND3	390	Luciferase reporter assay//qRT-PCR//Western blot	20683643|24667864|24151081|26254780|26935796	Intestine
hsa-mir-200b-3p	MIMAT0000318	BCL2	596	Luciferase reporter assay//qRT-PCR//Western blot	21993663	Intestine
hsa-mir-200b-3p	MIMAT0000318	BMI1	648	Immunoblot//Immunohistochemistry//Luciferase reporter assay//Microarray//qRT-PCR//Western blot	21840484|24317363|26919246|28383782	Intestine
hsa-mir-200b-3p	MIMAT0000318	CDKN1B	1027	Luciferase reporter assay//PAR-CLIP//qRT-PCR//Western blot	20371350|24667864|24151081	Intestine
hsa-mir-200b-3p	MIMAT0000318	ETV5	2119	qRT-PCR//Western blot	27276064	Intestine
hsa-mir-200b-3p	MIMAT0000318	EZH2	2146	ChIP-seq//qRT-PCR//Western blot	25595591	Intestine
hsa-mir-200b-3p	MIMAT0000318	FN1	2335	Luciferase reporter assay//Microarray//qRT-PCR//Western blot	17875710|23408168	Intestine
hsa-mir-200b-3p	MIMAT0000318	IGF2	3481	HITS-CLIP	23824327	Intestine
hsa-mir-200b-3p	MIMAT0000318	KDR	3791	Luciferase reporter assay//qRT-PCR//Western blot	21544626|22499991	Intestine
hsa-mir-200b-3p	MIMAT0000318	KRAS	3845	PAR-CLIP	24398324	Intestine
hsa-mir-200b-3p	MIMAT0000318	LDHA	3939	Luciferase reporter assay//qRT-PCR//Western blot	27374173	Intestine
hsa-mir-200b-3p	MIMAT0000318	LOX	4015	Luciferase reporter assay//qRT-PCR//Western blot	23975428	Intestine
hsa-mir-200b-3p	MIMAT0000318	NOTCH1	4851	Luciferase reporter assay//qRT-PCR//Western blot	23955600|23430952	Intestine
hsa-mir-200b-3p	MIMAT0000318	ZEB1	6935	Immunohistochemistry//Luciferase reporter assay//Microarray//qRT-PCR//Reporter assay//Western blot	18411277|19839049|19854497|18376396|18829540|21049046|21125666|21389093|21874049|22294131|22247255|25411357|23318420|23408168|28028835|27373709|27307751	Intestine
hsa-mir-200b-3p	MIMAT0000318	VEGFA	7422	Luciferase reporter assay//qRT-PCR//Western blot	21544626|28122882|25884496	Intestine
hsa-mir-200b-3p	MIMAT0000318	BAP1	8314	Microarray//Reporter assay	17875710|20005803	Intestine
hsa-mir-200b-3p	MIMAT0000318	QKI	9444	PAR-CLIP	24398324	Intestine
hsa-mir-200b-3p	MIMAT0000318	ZEB2	9839	Flow//Immunohistochemistry//In situ hybridization//intrarenal expression//Luciferase reporter assay//Microarray//qRT-PCR//Western blot	18411277|18376396|19839049|18829540|19854497|19910931|21049046|21125666|21389093|22311119|22294131|22012804|25270520|25411357|23408168|24769353|26648487|27373709	Intestine
hsa-mir-200b-3p	MIMAT0000318	DNAJB6	10049	PAR-CLIP	24398324|22012620	Intestine
hsa-mir-200b-3p	MIMAT0000318	CD274	29126	Flow//Immunofluorescence//Luciferase reporter assay//qRT-PCR	28056089	Intestine
hsa-mir-27b-3p	MIMAT0000419	ARNTL	406	PAR-CLIP	22012620|21572407	Intestine
hsa-mir-27b-3p	MIMAT0000419	CCNA2	890	Luciferase reporter assay	24974217	Intestine
hsa-mir-27b-3p	MIMAT0000419	DPYD	1806	Luciferase reporter assay	24401318	Intestine
hsa-mir-27b-3p	MIMAT0000419	DUSP5	1847	CLASH	23622248	Intestine
hsa-mir-27b-3p	MIMAT0000419	EGFR	1956	Luciferase reporter assay//qRT-PCR//Western blot	25405368	Intestine
hsa-mir-27b-3p	MIMAT0000419	FHL2	2274	PAR-CLIP	23592263|23446348	Intestine
hsa-mir-27b-3p	MIMAT0000419	INPPL1	3636	CLASH	23622248	Intestine
hsa-mir-27b-3p	MIMAT0000419	LIFR	3977	PAR-CLIP	21572407	Intestine
hsa-mir-27b-3p	MIMAT0000419	SMAD4	4089	HITS-CLIP	23824327	Intestine
hsa-mir-27b-3p	MIMAT0000419	MET	4233	Luciferase reporter assay//qRT-PCR//Western blot	25405368	Intestine
hsa-mir-27b-3p	MIMAT0000419	MMP13	4322	ELISA//Luciferase reporter assay//qRT-PCR//Western blot	20131257	Intestine
hsa-mir-27b-3p	MIMAT0000419	NOTCH1	4851	CLASH//Reporter assay	17150773|23622248	Intestine
hsa-mir-27b-3p	MIMAT0000419	OLR1	4973	HITS-CLIP	23706177	Intestine
hsa-mir-27b-3p	MIMAT0000419	PHB	5245	Luciferase reporter assay	24133204	Intestine
hsa-mir-27b-3p	MIMAT0000419	PLAGL2	5326	PAR-CLIP	24398324|20371350	Intestine
hsa-mir-27b-3p	MIMAT0000419	PPARG	5468	Luciferase reporter assay//qRT-PCR//Western blot	19800867|22120719|26397063	Intestine
hsa-mir-27b-3p	MIMAT0000419	RPL19	6143	CLASH	23622248	Intestine
hsa-mir-27b-3p	MIMAT0000419	RPS24	6229	CLASH	23622248	Intestine
hsa-mir-27b-3p	MIMAT0000419	CX3CL1	6376	ELISA//In situ hybridization//Luciferase reporter assay//qRT-PCR//Western blot	26631623	Intestine
hsa-mir-27b-3p	MIMAT0000419	THBS2	7058	Luciferase reporter assay	24177325	Intestine
hsa-mir-27b-3p	MIMAT0000419	VDR	7421	Immunoblot//Luciferase reporter assay//qRT-PCR//Western blot	19581388|22213330	Intestine
hsa-mir-27b-3p	MIMAT0000419	WEE1	7465	GFP reporter assay//Luciferase reporter assay//PAR-CLIP//qRT-PCR	21358821|23592263|26701625	Intestine
hsa-mir-27b-3p	MIMAT0000419	ZFX	7543	HITS-CLIP	22473208	Intestine
hsa-mir-27b-3p	MIMAT0000419	SPAG9	9043	CLASH	23622248	Intestine
hsa-mir-27b-3p	MIMAT0000419	PLK2	10769	Luciferase reporter assay	26910911	Intestine
hsa-mir-27b-3p	MIMAT0000419	EHMT2	10919	CLASH	23622248	Intestine
hsa-mir-27b-3p	MIMAT0000419	NUDT21	11051	HITS-CLIP	19536157	Intestine
hsa-mir-27b-3p	MIMAT0000419	ADAMTS5	11096	HITS-CLIP	23824327	Intestine
hsa-mir-27b-3p	MIMAT0000419	PEG10	23089	HITS-CLIP//PAR-CLIP	23592263|20371350|19536157|27292025	Intestine
hsa-mir-27b-3p	MIMAT0000419	UBR5	51366	HITS-CLIP	22473208	Intestine
hsa-mir-27b-3p	MIMAT0000419	LAPTM4B	55353	CLASH	23622248	Intestine
hsa-mir-27b-3p	MIMAT0000419	EIF5A2	56648	PAR-CLIP	21572407	Intestine
hsa-mir-27b-3p	MIMAT0000419	CPEB4	80315	HITS-CLIP	22473208	Intestine
hsa-mir-27b-3p	MIMAT0000419	KCTD12	115207	HITS-CLIP	23824327	Intestine
hsa-mir-27b-3p	MIMAT0000419	MIER3	166968	HITS-CLIP	22473208	Intestine
hsa-mir-27b-3p	MIMAT0000419	RNF152	220441	PAR-CLIP	22012620	Intestine
hsa-mir-27b-3p	MIMAT0000419	MACC1	346389	PAR-CLIP	27292025	Intestine
hsa-mir-130a-3p	MIMAT0000425	RUNX3	864	LacZ reporter assay//Luciferase reporter assay//Microarray//qRT-PCR//Western blot	22846564|23874686|26375442|26134263	Intestine
hsa-mir-130a-3p	MIMAT0000425	CCNA2	890	PAR-CLIP	23592263|21572407|20371350	Intestine
hsa-mir-130a-3p	MIMAT0000425	CDK4	1019	HITS-CLIP	23824327	Intestine
hsa-mir-130a-3p	MIMAT0000425	CSF1	1435	Luciferase reporter assay//Reporter assay//Western blot	14697198|18823650	Intestine
hsa-mir-130a-3p	MIMAT0000425	EDN1	1906	PAR-CLIP	23592263	Intestine
hsa-mir-130a-3p	MIMAT0000425	GJA1	2697	Immunofluorescence//In situ hybridization//Luciferase reporter assay//Western blot	24819345	Intestine
hsa-mir-130a-3p	MIMAT0000425	HOXA5	3202	Luciferase reporter assay//Northern blot//PAR-CLIP//qRT-PCR//Reporter assay//Western blot	17957028|21572407	Intestine
hsa-mir-130a-3p	MIMAT0000425	IRF1	3659	HITS-CLIP	23824327	Intestine
hsa-mir-130a-3p	MIMAT0000425	SMAD4	4089	Luciferase reporter assay//Microarray//PAR-CLIP//qRT-PCR	23418453|23393589|22942087|23446348|21572407|20371350|26817584	Intestine
hsa-mir-130a-3p	MIMAT0000425	MET	4233	qRT-PCR	23418453	Intestine
hsa-mir-130a-3p	MIMAT0000425	MYC	4609	Luciferase reporter assay	25544755	Intestine
hsa-mir-130a-3p	MIMAT0000425	PDGFRA	5156	Luciferase reporter assay//Microarray	22942087|26565905	Intestine
hsa-mir-130a-3p	MIMAT0000425	PPARG	5468	ChIP-seq//ELISA//EMSA//GFP reporter assay//Immunofluorescence//Luciferase reporter assay//Microarray//qRT-PCR//Western blot	21135128|22942087|26692941|26436920|26398698	Intestine
hsa-mir-130a-3p	MIMAT0000425	PRKAA1	5562	HITS-CLIP//PAR-CLIP	23446348|22012620|21572407|20371350	Intestine
hsa-mir-130a-3p	MIMAT0000425	PTEN	5728	Luciferase reporter assay	27040383	Intestine
hsa-mir-130a-3p	MIMAT0000425	QSOX1	5768	PAR-CLIP	27292025	Intestine
hsa-mir-130a-3p	MIMAT0000425	PTPRG	5793	PAR-CLIP	21572407	Intestine
hsa-mir-130a-3p	MIMAT0000425	SSTR2	6752	HITS-CLIP	23824327	Intestine
hsa-mir-130a-3p	MIMAT0000425	UQCRB	7381	PAR-CLIP	22100165	Intestine
hsa-mir-130a-3p	MIMAT0000425	IFITM1	8519	Luciferase reporter assay//PAR-CLIP	22787204|27292025	Intestine
hsa-mir-130a-3p	MIMAT0000425	KLF4	9314	Luciferase reporter assay//Microarray//qRT-PCR	20981674	Intestine
hsa-mir-130a-3p	MIMAT0000425	QKI	9444	PAR-CLIP	23446348|21572407	Intestine
hsa-mir-130a-3p	MIMAT0000425	SATB2	23314	PAR-CLIP	21572407	Intestine
hsa-mir-130a-3p	MIMAT0000425	RACGAP1	29127	PAR-CLIP	20371350	Intestine
hsa-mir-130a-3p	MIMAT0000425	STARD13	90627	PAR-CLIP	24398324|20371350	Intestine
hsa-mir-130a-3p	MIMAT0000425	VPS37A	137492	PAR-CLIP	21572407	Intestine
hsa-mir-132-3p	MIMAT0000426	ALK	238	Microarray	17612493	Intestine
hsa-mir-132-3p	MIMAT0000426	ANXA2	302	CLASH	23622248	Intestine
hsa-mir-132-3p	MIMAT0000426	CCNA2	890	qRT-PCR//Western blot	21329664	Intestine
hsa-mir-132-3p	MIMAT0000426	CDH3	1001	Microarray	17612493	Intestine
hsa-mir-132-3p	MIMAT0000426	CD55	1604	Microarray	17612493	Intestine
hsa-mir-132-3p	MIMAT0000426	EGFR	1956	Immunohistochemistry//Luciferase reporter assay//qRT-PCR//Western blot	26452132	Intestine
hsa-mir-132-3p	MIMAT0000426	GCNT1	2650	Microarray	17612493	Intestine
hsa-mir-132-3p	MIMAT0000426	STMN1	3925	Microarray	17612493	Intestine
hsa-mir-132-3p	MIMAT0000426	LIFR	3977	PAR-CLIP	21572407	Intestine
hsa-mir-132-3p	MIMAT0000426	MMP9	4318	Luciferase reporter assay	26319558	Intestine
hsa-mir-132-3p	MIMAT0000426	MMP13	4322	Microarray	17612493	Intestine
hsa-mir-132-3p	MIMAT0000426	NAP1L1	4673	Microarray	17612493	Intestine
hsa-mir-132-3p	MIMAT0000426	PLAGL2	5326	PAR-CLIP	23592263|26701625	Intestine
hsa-mir-132-3p	MIMAT0000426	PLSCR1	5359	Microarray	17612493	Intestine
hsa-mir-132-3p	MIMAT0000426	PTGS2	5743	Microarray	17612493	Intestine
hsa-mir-132-3p	MIMAT0000426	SLC2A1	6513	Luciferase reporter assay//qRT-PCR//Western blot	27398313	Intestine
hsa-mir-132-3p	MIMAT0000426	PIK3R3	8503	Luciferase reporter assay//qRT-PCR//Western blot	26252738	Intestine
hsa-mir-132-3p	MIMAT0000426	CD164	8763	Microarray	17612493	Intestine
hsa-mir-132-3p	MIMAT0000426	STAG1	10274	PAR-CLIP	22100165	Intestine
hsa-mir-132-3p	MIMAT0000426	SIRT1	23411	ChIP-seq//Immunoprecipitaion//Luciferase reporter assay//Microarray//qRT-PCR//Western blot	19819989|28383763	Intestine
hsa-mir-132-3p	MIMAT0000426	YY1AP1	55249	Luciferase reporter assay//qRT-PCR//Western blot	26096363	Intestine
hsa-mir-132-3p	MIMAT0000426	LGR4	55366	Microarray	17612493	Intestine
hsa-mir-132-3p	MIMAT0000426	CMTM3	123920	Microarray	17612493	Intestine
hsa-mir-137	MIMAT0000429	BMP7	655	Luciferase reporter assay//Western blot	26617798	Intestine
hsa-mir-137	MIMAT0000429	CDC42	998	Luciferase reporter assay//qRT-PCR//Reporter assay//Western blot	20473940|21221794|23178712|24465609	Intestine
hsa-mir-137	MIMAT0000429	EGFR	1956	Luciferase reporter assay//Western blot	28386374	Intestine
hsa-mir-137	MIMAT0000429	EZH2	2146	Immunohistochemistry//LC-MS/MS//Luciferase reporter assay//qRT-PCR//Western blot	25505154|25939439	Intestine
hsa-mir-137	MIMAT0000429	MET	4233	Luciferase reporter assay//qRT-PCR//Western blot	23151846	Intestine
hsa-mir-137	MIMAT0000429	YBX1	4904	Luciferase reporter assay//qRT-PCR//Western blot	23178914|23151846|24465609	Intestine
hsa-mir-137	MIMAT0000429	PRKAA1	5562	Luciferase reporter assay//qRT-PCR//Western blot	27497953	Intestine
hsa-mir-137	MIMAT0000429	PTGS2	5743	Luciferase reporter assay//Western blot	22406049	Intestine
hsa-mir-137	MIMAT0000429	PXN	5829	Luciferase reporter assay//qRT-PCR//Western blot	23275153	Intestine
hsa-mir-137	MIMAT0000429	CXCL12	6387	Luciferase reporter assay//qRT-PCR//Western blot	26847706	Intestine
hsa-mir-137	MIMAT0000429	AURKA	6790	PAR-CLIP	21572407	Intestine
hsa-mir-137	MIMAT0000429	TGFB2	7042	Luciferase reporter assay//qRT-PCR//Western blot	24465609	Intestine
hsa-mir-137	MIMAT0000429	DCLK1	9201	Luciferase reporter assay//Western blot	26747706	Intestine
hsa-mir-137	MIMAT0000429	KLF4	9314	Luciferase reporter assay	24084696	Intestine
hsa-mir-137	MIMAT0000429	KDM1A	23028	Luciferase reporter assay//Microarray//qRT-PCR//Western blot	20682795|23400681|24084696	Intestine
hsa-mir-137	MIMAT0000429	FMNL2	114793	Luciferase reporter assay	23201162	Intestine
hsa-mir-141-3p	MIMAT0000432	MAPK14	1432	HITS-CLIP//Luciferase reporter assay//Microarray//Western blot	22101765|23824327	Intestine
hsa-mir-141-3p	MIMAT0000432	EPHA2	1969	PAR-CLIP	24398324|22012620|26701625	Intestine
hsa-mir-141-3p	MIMAT0000432	HSPA4	3308	HITS-CLIP	19536157	Intestine
hsa-mir-141-3p	MIMAT0000432	PTEN	5728	Luciferase reporter assay//PAR-CLIP//Reporter assay//Western blot	20053927|23592263	Intestine
hsa-mir-141-3p	MIMAT0000432	TAZ	6901	Luciferase reporter assay//Microarray//qRT-PCR//Western blot	25633292	Intestine
hsa-mir-141-3p	MIMAT0000432	ZEB1	6935	In situ hybridization//Luciferase reporter assay//qRT-PCR//Western blot	18411277|19854497|19502803|22012804|25502084|26160158	Intestine
hsa-mir-141-3p	MIMAT0000432	TGFB2	7042	Flow//Immunoblot//Luciferase reporter assay//qRT-PCR//Western blot	18483486|28115163	Intestine
hsa-mir-141-3p	MIMAT0000432	BAP1	8314	Microarray//Reporter assay	17875710|20005803	Intestine
hsa-mir-141-3p	MIMAT0000432	QKI	9444	PAR-CLIP	20371350	Intestine
hsa-mir-141-3p	MIMAT0000432	ZEB2	9839	Luciferase reporter assay//qRT-PCR//TRAP//Western blot	19830559|18925646|18411277|19854497|24245745|25502084|24510096|25975736	Intestine
hsa-mir-141-3p	MIMAT0000432	HIPK2	28996	Immunoblot//Luciferase reporter assay	25421593	Intestine
hsa-mir-141-3p	MIMAT0000432	MACC1	346389	HITS-CLIP	23824327	Intestine
hsa-mir-144-3p	MIMAT0000436	EZH2	2146	ChIP-seq//Luciferase reporter assay//qRT-PCR//Western blot	23815091	Intestine
hsa-mir-144-3p	MIMAT0000436	KPNA2	3838	PAR-CLIP	23592263|24398324|22012620|21572407|20371350|27292025	Intestine
hsa-mir-144-3p	MIMAT0000436	LIFR	3977	PAR-CLIP	21572407	Intestine
hsa-mir-144-3p	MIMAT0000436	SMAD4	4089	Luciferase reporter assay	26918315	Intestine
hsa-mir-144-3p	MIMAT0000436	MET	4233	ChIP-seq//Luciferase reporter assay//Microarray//qRT-PCR//Western blot	25927670|26250785	Intestine
hsa-mir-144-3p	MIMAT0000436	NOTCH1	4851	Luciferase reporter assay//Microarray//qRT-PCR//Western blot	21285251|21929751	Intestine
hsa-mir-144-3p	MIMAT0000436	PBX3	5090	Immunofluorescence//Luciferase reporter assay//qRT-PCR//Western blot	28111340	Intestine
hsa-mir-144-3p	MIMAT0000436	PTEN	5728	Immunoprecipitaion//Luciferase reporter assay//qRT-PCR//Western blot	23125220	Intestine
hsa-mir-144-3p	MIMAT0000436	PTGS2	5743	Luciferase reporter assay//qRT-PCR//Western blot	26959737	Intestine
hsa-mir-144-3p	MIMAT0000436	RAC1	5879	PAR-CLIP	23592263|24398324|23446348|21572407|20371350|26701625	Intestine
hsa-mir-144-3p	MIMAT0000436	ZEB1	6935	Luciferase reporter assay//qRT-PCR//Western blot	27785072	Intestine
hsa-mir-144-3p	MIMAT0000436	TFAP4	7023	PAR-CLIP	21572407|20371350	Intestine
hsa-mir-144-3p	MIMAT0000436	ZFX	7543	Luciferase reporter assay//Microarray//PAR-CLIP//qRT-PCR//Western blot	22955854|23592263|21572407	Intestine
hsa-mir-144-3p	MIMAT0000436	ZEB2	9839	Luciferase reporter assay//qRT-PCR//Western blot	27785072	Intestine
hsa-mir-144-3p	MIMAT0000436	CMTM6	54918	PAR-CLIP	20371350	Intestine
hsa-mir-144-3p	MIMAT0000436	EIF5A2	56648	PAR-CLIP	21572407	Intestine
hsa-mir-145-5p	MIMAT0000437	BRAF	673	Luciferase reporter assay//qRT-PCR//Western blot	23128394	Intestine
hsa-mir-145-5p	MIMAT0000437	CD44	960	Luciferase reporter assay//qRT-PCR//Western blot	23128394|28428713	Intestine
hsa-mir-145-5p	MIMAT0000437	CDK4	1019	Luciferase reporter assay//qRT-PCR//Western blot	21092188	Intestine
hsa-mir-145-5p	MIMAT0000437	CTGF	1490	Luciferase reporter assay	23390502	Intestine
hsa-mir-145-5p	MIMAT0000437	EGFR	1956	Microarray//qRT-PCR//Western blot	21289483	Intestine
hsa-mir-145-5p	MIMAT0000437	EPAS1	2034	Luciferase reporter assay//qRT-PCR//Western blot	23222716	Intestine
hsa-mir-145-5p	MIMAT0000437	ILK	3611	Luciferase reporter assay//qRT-PCR//Western blot	23104321	Intestine
hsa-mir-145-5p	MIMAT0000437	KRT7	3855	Immunoblot//qRT-PCR	19378336	Intestine
hsa-mir-145-5p	MIMAT0000437	SMAD4	4089	Microarray	22942087	Intestine
hsa-mir-145-5p	MIMAT0000437	MMP14	4323	Microarray//Reporter assay	21351259	Intestine
hsa-mir-145-5p	MIMAT0000437	NUDT1	4521	Microarray//qRT-PCR//Western blot	21289483	Intestine
hsa-mir-145-5p	MIMAT0000437	MUC1	4582	Immunohistochemistry//Luciferase reporter assay//qRT-PCR//Reporter assay//Western blot	20407606|19996288|24157791|25961369	Intestine
hsa-mir-145-5p	MIMAT0000437	MYC	4609	Immunoblot//Luciferase reporter assay//Microarray//qRT-PCR//Western blot	19202062|21092188|23710609|26540468|26354756	Intestine
hsa-mir-145-5p	MIMAT0000437	MYO6	4646	Luciferase reporter assay//qRT-PCR//Western blot	20353999	Intestine
hsa-mir-145-5p	MIMAT0000437	NEDD9	4739	Immunofluorescence//Immunohistochemistry//Luciferase reporter assay//qRT-PCR//Western blot	22869051|23355420|24384875	Intestine
hsa-mir-145-5p	MIMAT0000437	SERPINE1	5054	Immunoblot//Luciferase reporter assay//qRT-PCR//Western blot	22108519|23312222	Intestine
hsa-mir-145-5p	MIMAT0000437	PLAGL2	5326	PAR-CLIP	23592263	Intestine
hsa-mir-145-5p	MIMAT0000437	PODXL	5420	HITS-CLIP//Microarray//qRT-PCR//Reporter assay	21351259|23313552|23312222	Intestine
hsa-mir-145-5p	MIMAT0000437	POU5F1	5460	FACS//Flow//GFP reporter assay//Immunoblot//Immunofluorescence//Immunohistochemistry//In situ hybridization//Luciferase reporter assay//qRT-PCR//Reporter assay//Western blot	19409607|22486352|21496429|23541921|22378186|23049906|24240684|23615404|25634023	Intestine
hsa-mir-145-5p	MIMAT0000437	PXN	5829	Luciferase reporter assay//qRT-PCR//Western blot	25973017	Intestine
hsa-mir-145-5p	MIMAT0000437	SOX2	6657	FACS//Flow//GFP reporter assay//In situ hybridization//Luciferase reporter assay//qRT-PCR//Reporter assay//Western blot	19409607|23541921|23312222|26681767|25928322	Intestine
hsa-mir-145-5p	MIMAT0000437	STAT1	6772	Luciferase reporter assay//Microarray//qRT-PCR//Western blot	20098684	Intestine
hsa-mir-145-5p	MIMAT0000437	TGFB2	7042	Luciferase reporter assay	27388239	Intestine
hsa-mir-145-5p	MIMAT0000437	VEGFA	7422	Immunoblot//Immunohistochemistry//Luciferase reporter assay//Northern blot//qRT-PCR//Western blot//Western blotting	22472569|22592534|24886719	Intestine
hsa-mir-145-5p	MIMAT0000437	DEK	7913	PAR-CLIP	23446348	Intestine
hsa-mir-145-5p	MIMAT0000437	HMGA2	8091	Immunohistochemistry//Luciferase reporter assay//Microarray//qRT-PCR//Western blot	25444913	Intestine
hsa-mir-145-5p	MIMAT0000437	KLF4	9314	FACS//Flow//GFP reporter assay//In situ hybridization//Luciferase reporter assay//Northern blot//qRT-PCR//Reporter assay//Western blot	19409607|25273883|23312222|28380435|26197891|26181633	Intestine
hsa-mir-145-5p	MIMAT0000437	PSAT1	29968	PAR-CLIP	23592263|23446348|20371350|26701625	Intestine
hsa-mir-145-5p	MIMAT0000437	GOLM1	51280	Microarray//Reporter assay	21351259	Intestine
hsa-mir-145-5p	MIMAT0000437	CPEB4	80315	Luciferase reporter assay	20737575	Intestine
hsa-mir-126-3p	MIMAT0000445	BCL2	596	In situ hybridization//Luciferase reporter assay//Microarray//Northern blot//qRT-PCR//Western blot	23603512	Intestine
hsa-mir-126-3p	MIMAT0000445	EZH2	2146	Luciferase reporter assay//qRT-PCR//Western blot	27622325	Intestine
hsa-mir-126-3p	MIMAT0000445	IGFBP2	3485	ELISA//Flow//Immunohistochemistry//Luciferase reporter assay//Microarray//qRT-PCR//Western blot	22170610	Intestine
hsa-mir-126-3p	MIMAT0000445	KRAS	3845	Immunohistochemistry//Luciferase reporter assay//Microarray//qRT-PCR//Western blot	22384141	Intestine
hsa-mir-126-3p	MIMAT0000445	LRP6	4040	Luciferase reporter assay//qRT-PCR//Western blot	23811937|26239517	Intestine
hsa-mir-126-3p	MIMAT0000445	MMP7	4316	Luciferase reporter assay	23437250	Intestine
hsa-mir-126-3p	MIMAT0000445	PLAGL2	5326	PAR-CLIP	27292025	Intestine
hsa-mir-126-3p	MIMAT0000445	CXCL12	6387	Luciferase reporter assay	23396050	Intestine
hsa-mir-126-3p	MIMAT0000445	SOX2	6657	Immunohistochemistry//Luciferase reporter assay//Microarray//qRT-PCR//Western blot	21304604|24384842	Intestine
hsa-mir-126-3p	MIMAT0000445	TEK	7010	Luciferase reporter assay//qRT-PCR//Western blot	22867989	Intestine
hsa-mir-126-3p	MIMAT0000445	VEGFA	7422	Luciferase reporter assay//PAR-CLIP//qRT-PCR//Reporter assay//Western blot	19223090|22510476|21249429|25428912|21572407|24140635|23900443	Intestine
hsa-mir-126-3p	MIMAT0000445	CXCR4	7852	Luciferase reporter assay//qRT-PCR//Western blot	24532280|24189753|23744532	Intestine
hsa-mir-126-3p	MIMAT0000445	MERTK	10461	ELISA//Flow//Immunohistochemistry//Luciferase reporter assay//Microarray//qRT-PCR//Western blot	22170610	Intestine
hsa-mir-126-3p	MIMAT0000445	PLK2	10769	Luciferase reporter assay//qRT-PCR//Western blot	18832181|24969300	Intestine
hsa-mir-126-3p	MIMAT0000445	SIRT1	23411	Luciferase reporter assay//qRT-PCR//Western blot	23877372	Intestine
hsa-mir-126-3p	MIMAT0000445	EGFL7	51162	Flow//Immunoblot//Immunohistochemistry//Luciferase reporter assay//qRT-PCR//Reporter assay//Western blot	20034472|21249429	Intestine
hsa-mir-186-5p	MIMAT0000456	B2M	567	PAR-CLIP	23592263	Intestine
hsa-mir-186-5p	MIMAT0000456	BRCA1	672	CLASH	23622248	Intestine
hsa-mir-186-5p	MIMAT0000456	BTF3	689	Sequencing	20371350	Intestine
hsa-mir-186-5p	MIMAT0000456	EPHA2	1969	PAR-CLIP	23592263|26701625	Intestine
hsa-mir-186-5p	MIMAT0000456	FOXM1	2305	CLASH	23622248	Intestine
hsa-mir-186-5p	MIMAT0000456	GJA1	2697	qRT-PCR//Western blot	26283635	Intestine
hsa-mir-186-5p	MIMAT0000456	HSP90AA1	3320	CLASH//PAR-CLIP	23622248|23446348|20371350	Intestine
hsa-mir-186-5p	MIMAT0000456	LDHA	3939	HITS-CLIP	27418678	Intestine
hsa-mir-186-5p	MIMAT0000456	SMAD4	4089	Sequencing	20371350	Intestine
hsa-mir-186-5p	MIMAT0000456	MYC	4609	PAR-CLIP	21572407|20371350	Intestine
hsa-mir-186-5p	MIMAT0000456	NEK2	4751	PAR-CLIP	27292025	Intestine
hsa-mir-186-5p	MIMAT0000456	PLS3	5358	PAR-CLIP	21572407	Intestine
hsa-mir-186-5p	MIMAT0000456	PODXL	5420	HITS-CLIP	19536157	Intestine
hsa-mir-186-5p	MIMAT0000456	PPL	5493	CLASH	23622248	Intestine
hsa-mir-186-5p	MIMAT0000456	PTPN6	5777	PAR-CLIP	26701625	Intestine
hsa-mir-186-5p	MIMAT0000456	RNF6	6049	Sequencing	20371350	Intestine
hsa-mir-186-5p	MIMAT0000456	CXCL5	6374	PAR-CLIP	27292025	Intestine
hsa-mir-186-5p	MIMAT0000456	SRPK1	6732	CLASH	23622248	Intestine
hsa-mir-186-5p	MIMAT0000456	TOP1	7150	CLASH	23622248	Intestine
hsa-mir-186-5p	MIMAT0000456	TWIST1	7291	Luciferase reporter assay//qRT-PCR//Western blot	27835599|25867064	Intestine
hsa-mir-186-5p	MIMAT0000456	VEGFA	7422	Chromatin immunoprecipitation//Immunoblot//Immunohistochemistry//Luciferase reporter assay//Microarray//qRT-PCR	27322147	Intestine
hsa-mir-186-5p	MIMAT0000456	EZR	7430	CLASH	23622248	Intestine
hsa-mir-186-5p	MIMAT0000456	WEE1	7465	CLASH	23622248	Intestine
hsa-mir-186-5p	MIMAT0000456	XRCC1	7515	CLASH	23622248	Intestine
hsa-mir-186-5p	MIMAT0000456	XRCC2	7516	HITS-CLIP	19536157	Intestine
hsa-mir-186-5p	MIMAT0000456	DEK	7913	CLASH	23622248	Intestine
hsa-mir-186-5p	MIMAT0000456	CD164	8763	HITS-CLIP	23313552	Intestine
hsa-mir-186-5p	MIMAT0000456	DDX21	9188	CLASH	23622248	Intestine
hsa-mir-186-5p	MIMAT0000456	MTA2	9219	CLASH	23622248	Intestine
hsa-mir-186-5p	MIMAT0000456	PTTG1	9232	CLASH//Luciferase reporter assay	23622248|23671127	Intestine
hsa-mir-186-5p	MIMAT0000456	AKAP12	9590	CLASH//Immunohistochemistry//Luciferase reporter assay//Microarray//qRT-PCR//Western blot	20979053|23622248	Intestine
hsa-mir-186-5p	MIMAT0000456	KIF14	9928	PAR-CLIP	23446348|21572407|20371350	Intestine
hsa-mir-186-5p	MIMAT0000456	TRAP1	10131	CLASH	23622248	Intestine
hsa-mir-186-5p	MIMAT0000456	TUBB4B	10383	CLASH	23622248	Intestine
hsa-mir-186-5p	MIMAT0000456	IGF2BP3	10643	CLASH	23622248	Intestine
hsa-mir-186-5p	MIMAT0000456	SEPT9	10801	CLASH	23622248	Intestine
hsa-mir-186-5p	MIMAT0000456	HPSE	10855	PAR-CLIP	22012620	Intestine
hsa-mir-186-5p	MIMAT0000456	RASSF1	11186	CLASH	23622248	Intestine
hsa-mir-186-5p	MIMAT0000456	AVL9	23080	HITS-CLIP	23313552	Intestine
hsa-mir-186-5p	MIMAT0000456	PEG10	23089	CLASH//PAR-CLIP	23622248|23446348	Intestine
hsa-mir-186-5p	MIMAT0000456	PSAT1	29968	PAR-CLIP	23446348	Intestine
hsa-mir-186-5p	MIMAT0000456	AZIN1	51582	PAR-CLIP	22100165	Intestine
hsa-mir-186-5p	MIMAT0000456	PCDH10	57575	CLASH	23622248	Intestine
hsa-mir-186-5p	MIMAT0000456	BEND5	79656	CLASH	23622248	Intestine
hsa-mir-186-5p	MIMAT0000456	SETD7	80854	CLASH	23622248	Intestine
hsa-mir-186-5p	MIMAT0000456	KCTD12	115207	CLASH	23622248	Intestine
hsa-mir-186-5p	MIMAT0000456	MIER3	166968	HITS-CLIP	23313552	Intestine
hsa-mir-193a-3p	MIMAT0000459	ERBB2	2064	Luciferase reporter assay	24148764	Intestine
hsa-mir-193a-3p	MIMAT0000459	HMGB1	3146	Luciferase reporter assay//Microarray//Western blot	28276476	Intestine
hsa-mir-193a-3p	MIMAT0000459	IRF1	3659	HITS-CLIP	22473208	Intestine
hsa-mir-193a-3p	MIMAT0000459	KRAS	3845	Luciferase reporter assay//PAR-CLIP//Western blot	24398324|27669434	Intestine
hsa-mir-193a-3p	MIMAT0000459	MMP14	4323	Luciferase reporter assay	26620678	Intestine
hsa-mir-193a-3p	MIMAT0000459	PLAU	5328	HITS-CLIP//Luciferase reporter assay//Microarray//qRT-PCR//Western blot	22473208|27307030	Intestine
hsa-mir-193a-3p	MIMAT0000459	PTEN	5728	Luciferase reporter assay//qRT-PCR//Western blot	26753960	Intestine
hsa-mir-193a-3p	MIMAT0000459	RAB27B	5874	Luciferase reporter assay	26913720	Intestine
hsa-mir-193a-3p	MIMAT0000459	RPS6KB2	6199	Luciferase reporter assay//qRT-PCR//Western blot	24469061	Intestine
hsa-mir-193a-3p	MIMAT0000459	AURKA	6790	CLASH	23622248	Intestine
hsa-mir-193a-3p	MIMAT0000459	TGFB2	7042	Luciferase reporter assay	26822621	Intestine
hsa-mir-193a-3p	MIMAT0000459	TYMS	7298	qRT-PCR//Western blot	26125439	Intestine
hsa-mir-193a-3p	MIMAT0000459	DYRK2	8445	HITS-CLIP	22473208	Intestine
hsa-mir-193a-3p	MIMAT0000459	STIP1	10963	CLASH	23622248	Intestine
hsa-mir-193a-3p	MIMAT0000459	SEMA3D	223117	CLASH	23622248	Intestine
hsa-mir-29c-3p	MIMAT0000681	AMFR	267	Microarray//qRT-PCR	22815788	Intestine
hsa-mir-29c-3p	MIMAT0000681	BCL2	596	Luciferase reporter assay//qRT-PCR//Western blot	20041405|23894561	Intestine
hsa-mir-29c-3p	MIMAT0000681	CCNA2	890	PAR-CLIP	23592263|23446348|21572407|20371350	Intestine
hsa-mir-29c-3p	MIMAT0000681	CDC42	998	Luciferase reporter assay//qRT-PCR//Western blot	19079265|20507733	Intestine
hsa-mir-29c-3p	MIMAT0000681	DUSP2	1844	PAR-CLIP	23592263	Intestine
hsa-mir-29c-3p	MIMAT0000681	LIMS1	3987	PAR-CLIP	21572407	Intestine
hsa-mir-29c-3p	MIMAT0000681	LOX	4015	Luciferase reporter assay	22745231	Intestine
hsa-mir-29c-3p	MIMAT0000681	LRP6	4040	Immunoprecipitaion//Luciferase reporter assay	25605017	Intestine
hsa-mir-29c-3p	MIMAT0000681	MMP2	4313	Immunofluorescence//Immunohistochemistry//Luciferase reporter assay//Northern blot//qRT-PCR//Western blot	23175151|24130168|23936390|22745231	Intestine
hsa-mir-29c-3p	MIMAT0000681	NEDD9	4739	PAR-CLIP	23592263	Intestine
hsa-mir-29c-3p	MIMAT0000681	PDGFRB	5159	Luciferase reporter assay	22745231	Intestine
hsa-mir-29c-3p	MIMAT0000681	PTEN	5728	Immunoblot//Luciferase reporter assay//qRT-PCR	23143395	Intestine
hsa-mir-29c-3p	MIMAT0000681	SPARC	6678	Immunohistochemistry//Luciferase reporter assay//qRT-PCR//Reporter assay	18390668|21125666|22745231	Intestine
hsa-mir-29c-3p	MIMAT0000681	TDG	6996	Luciferase reporter assay//PAR-CLIP//qRT-PCR//Reporter assay//Western blot	18390668|23857059|23592263|22012620	Intestine
hsa-mir-29c-3p	MIMAT0000681	VEGFA	7422	Flow//Immunohistochemistry//Luciferase reporter assay//PAR-CLIP//qRT-PCR//Sequencing//Western blot	20371350|23592263|21572407|27000664	Intestine
hsa-mir-29c-3p	MIMAT0000681	DDX21	9188	Sequencing	20371350	Intestine
hsa-mir-29c-3p	MIMAT0000681	KLF4	9314	Luciferase reporter assay//qRT-PCR//Western blot	26020233	Intestine
hsa-mir-29c-3p	MIMAT0000681	SIRT1	23411	Luciferase reporter assay//qRT-PCR//Western blot	23728341	Intestine
hsa-mir-29c-3p	MIMAT0000681	BBC3	27113	PAR-CLIP	23592263	Intestine
hsa-mir-29c-3p	MIMAT0000681	CD274	29126	Luciferase reporter assay//qRT-PCR	24577056	Intestine
hsa-mir-29c-3p	MIMAT0000681	SH3GLB1	51100	PAR-CLIP//Sequencing	20371350|21572407	Intestine
hsa-mir-29c-3p	MIMAT0000681	CD276	80381	Microarray//PAR-CLIP//qRT-PCR	24590289|26701625	Intestine
hsa-mir-29c-3p	MIMAT0000681	RHBDD1	84236	PAR-CLIP	26701625	Intestine
hsa-mir-200a-3p	MIMAT0000682	AREG	374	ELISA//Immunohistochemistry//Immunoprecipitaion//Luciferase reporter assay//Microarray//qRT-PCR//Western blot	24762440	Intestine
hsa-mir-200a-3p	MIMAT0000682	MAPK14	1432	HITS-CLIP//Luciferase reporter assay//Microarray//Western blot	22101765|23824327	Intestine
hsa-mir-200a-3p	MIMAT0000682	CTNNB1	1499	Flow//Immunocytochemistry//Luciferase reporter assay//qRT-PCR//Reporter assay//Western blot	19703993|19931509|22211245|26878281|28302418	Intestine
hsa-mir-200a-3p	MIMAT0000682	EGFR	1956	Western blot	28057023	Intestine
hsa-mir-200a-3p	MIMAT0000682	EPHA2	1969	PAR-CLIP	24398324|22012620|26701625	Intestine
hsa-mir-200a-3p	MIMAT0000682	EZH2	2146	ChIP-seq//qRT-PCR//Western blot	25595591	Intestine
hsa-mir-200a-3p	MIMAT0000682	GJA1	2697	Luciferase reporter assay//qRT-PCR//Western blot	26283635	Intestine
hsa-mir-200a-3p	MIMAT0000682	HMGB1	3146	ELISA//Luciferase reporter assay//qRT-PCR//Western blot	28403886	Intestine
hsa-mir-200a-3p	MIMAT0000682	HSPA4	3308	HITS-CLIP	19536157	Intestine
hsa-mir-200a-3p	MIMAT0000682	PTEN	5728	PAR-CLIP//qRT-PCR//Western blot	24413994|23592263	Intestine
hsa-mir-200a-3p	MIMAT0000682	STAT3	6774	qRT-PCR	26535690	Intestine
hsa-mir-200a-3p	MIMAT0000682	ZEB1	6935	Immunofluorescence//Immunohistochemistry//In situ hybridization//Luciferase reporter assay//Microarray//qRT-PCR//Reporter assay//Western blot	18376396|18411277|19703993|18381893|19854497|18829540|21049046|21125666|21389093|21874049|23381389|24127332	Intestine
hsa-mir-200a-3p	MIMAT0000682	TFAM	7019	Luciferase reporter assay//Western blot	24684598	Intestine
hsa-mir-200a-3p	MIMAT0000682	TGFB2	7042	Luciferase reporter assay//qRT-PCR//Western blot	27267902	Intestine
hsa-mir-200a-3p	MIMAT0000682	TP53	7157	Luciferase reporter assay//Western blot	23144891	Intestine
hsa-mir-200a-3p	MIMAT0000682	DEK	7913	Immunohistochemistry//Luciferase reporter assay//qRT-PCR//Western blot	26947878	Intestine
hsa-mir-200a-3p	MIMAT0000682	BAP1	8314	Microarray//Reporter assay	17875710|20005803	Intestine
hsa-mir-200a-3p	MIMAT0000682	SPAG9	9043	Luciferase reporter assay//qRT-PCR//Western blot	26797273	Intestine
hsa-mir-200a-3p	MIMAT0000682	QKI	9444	PAR-CLIP	20371350	Intestine
hsa-mir-200a-3p	MIMAT0000682	ZEB2	9839	Flow//Immunoblot//Immunofluorescence//Immunohistochemistry//In situ hybridization//intrarenal expression//Luciferase reporter assay//Microarray//qRT-PCR//Western blot	18411277|19703993|18381893|18376396|19854497|18829540|19910931|19931509|21049046|21125666|21389093|21529905|23386720|23381389|24518294|22012804|24280074|24127332	Intestine
hsa-mir-200a-3p	MIMAT0000682	MACC1	346389	HITS-CLIP//Luciferase reporter assay//qRT-PCR//Western blot	23824327|25482402	Intestine
hsa-mir-301a-3p	MIMAT0000688	RUNX3	864	Luciferase reporter assay//qRT-PCR//Western blot	23338485	Intestine
hsa-mir-301a-3p	MIMAT0000688	CCNA2	890	PAR-CLIP	23592263|21572407|20371350	Intestine
hsa-mir-301a-3p	MIMAT0000688	CDK4	1019	HITS-CLIP	23824327	Intestine
hsa-mir-301a-3p	MIMAT0000688	EDN1	1906	PAR-CLIP	23592263	Intestine
hsa-mir-301a-3p	MIMAT0000688	HOXA5	3202	PAR-CLIP	21572407	Intestine
hsa-mir-301a-3p	MIMAT0000688	IRF1	3659	HITS-CLIP	23824327	Intestine
hsa-mir-301a-3p	MIMAT0000688	SMAD4	4089	Luciferase reporter assay//PAR-CLIP//qRT-PCR//Western blot	23393589|23446348|21572407|20371350|26019136|26640587	Intestine
hsa-mir-301a-3p	MIMAT0000688	SERPINE1	5054	Luciferase reporter assay	21175428	Intestine
hsa-mir-301a-3p	MIMAT0000688	PPIB	5479	CLASH	23622248	Intestine
hsa-mir-301a-3p	MIMAT0000688	PRKAA1	5562	HITS-CLIP//PAR-CLIP	23446348|22012620|21572407|20371350	Intestine
hsa-mir-301a-3p	MIMAT0000688	PTEN	5728	Luciferase reporter assay//Microarray//qRT-PCR//Western blot	24315818|26837847|27230112	Intestine
hsa-mir-301a-3p	MIMAT0000688	QSOX1	5768	PAR-CLIP	27292025	Intestine
hsa-mir-301a-3p	MIMAT0000688	PTPRG	5793	PAR-CLIP	21572407	Intestine
hsa-mir-301a-3p	MIMAT0000688	SSTR2	6752	HITS-CLIP	23824327	Intestine
hsa-mir-301a-3p	MIMAT0000688	UQCRB	7381	PAR-CLIP	22100165	Intestine
hsa-mir-301a-3p	MIMAT0000688	IFITM1	8519	PAR-CLIP	27292025	Intestine
hsa-mir-301a-3p	MIMAT0000688	QKI	9444	PAR-CLIP	23446348|21572407	Intestine
hsa-mir-301a-3p	MIMAT0000688	TUBB4B	10383	CLASH	23622248	Intestine
hsa-mir-301a-3p	MIMAT0000688	SATB2	23314	PAR-CLIP	21572407	Intestine
hsa-mir-301a-3p	MIMAT0000688	RACGAP1	29127	PAR-CLIP	20371350	Intestine
hsa-mir-301a-3p	MIMAT0000688	NUCKS1	64710	CLASH	23622248	Intestine
hsa-mir-301a-3p	MIMAT0000688	STARD13	90627	PAR-CLIP	24398324|20371350	Intestine
hsa-mir-301a-3p	MIMAT0000688	VPS37A	137492	PAR-CLIP	21572407	Intestine
hsa-mir-337-3p	MIMAT0000754	RAP1A	5906	Luciferase reporter assay//qRT-PCR//Western blot	22723956	Intestine
hsa-mir-337-3p	MIMAT0000754	STAT3	6774	Luciferase reporter assay//qRT-PCR//Western blot	22723956	Intestine
hsa-mir-337-3p	MIMAT0000754	TFAM	7019	HITS-CLIP//PAR-CLIP	23592263|23446348|20371350|21572407	Intestine
hsa-mir-337-3p	MIMAT0000754	CLDN1	9076	HITS-CLIP	23824327	Intestine
hsa-mir-337-3p	MIMAT0000754	ATP11A	23250	HITS-CLIP	23313552	Intestine
hsa-mir-337-3p	MIMAT0000754	TMEM236	653567	HITS-CLIP	23824327	Intestine
hsa-mir-338-3p	MIMAT0000763	MMP2	4313	qRT-PCR//Western blot	21671467	Intestine
hsa-mir-338-3p	MIMAT0000763	MMP9	4318	qRT-PCR//Western blot	21671467	Intestine
hsa-mir-338-3p	MIMAT0000763	MYH9	4627	HITS-CLIP	23824327	Intestine
hsa-mir-338-3p	MIMAT0000763	PKM	5315	Luciferase reporter assay//qRT-PCR//Western blot	27508048	Intestine
hsa-mir-338-3p	MIMAT0000763	TAZ	6901	Luciferase reporter assay//qRT-PCR//Western blot	26315112	Intestine
hsa-mir-338-3p	MIMAT0000763	XRCC2	7516	HITS-CLIP	23824327	Intestine
hsa-mir-338-3p	MIMAT0000763	ZEB2	9839	Immunohistochemistry//In situ hybridization//Luciferase reporter assay//qRT-PCR//Western blot	25945841	Intestine
hsa-mir-338-3p	MIMAT0000763	MACC1	346389	Immunohistochemistry//In situ hybridization//Luciferase reporter assay//qRT-PCR//Western blot	25945841|26936749|27694002	Intestine
hsa-mir-339-5p	MIMAT0000764	AXL	558	HITS-CLIP	21572407	Intestine
hsa-mir-339-5p	MIMAT0000764	CTSD	1509	CLASH	23622248	Intestine
hsa-mir-339-5p	MIMAT0000764	DVL1	1855	HITS-CLIP	23824327	Intestine
hsa-mir-339-5p	MIMAT0000764	FHL2	2274	PAR-CLIP	23446348|21572407	Intestine
hsa-mir-339-5p	MIMAT0000764	HLA-E	3133	HITS-CLIP	23824327	Intestine
hsa-mir-339-5p	MIMAT0000764	PRDX2	7001	CLASH	23622248	Intestine
hsa-mir-339-5p	MIMAT0000764	C1GALT1	56913	HITS-CLIP	23313552	Intestine
hsa-mir-335-5p	MIMAT0000765	ADAM8	101	Microarray	18185580	Intestine
hsa-mir-335-5p	MIMAT0000765	ANG	283	Microarray	18185580	Intestine
hsa-mir-335-5p	MIMAT0000765	ANXA1	301	Microarray	18185580	Intestine
hsa-mir-335-5p	MIMAT0000765	BIRC5	332	Flow//Luciferase reporter assay//Microarray//qRT-PCR//Western blot	23232114|26318298	Intestine
hsa-mir-335-5p	MIMAT0000765	APOC1	341	Microarray	18185580	Intestine
hsa-mir-335-5p	MIMAT0000765	AQP5	362	Microarray	18185580	Intestine
hsa-mir-335-5p	MIMAT0000765	AREG	374	Microarray	18185580	Intestine
hsa-mir-335-5p	MIMAT0000765	ARNTL	406	Microarray	18185580	Intestine
hsa-mir-335-5p	MIMAT0000765	ASCL2	430	Microarray	18185580	Intestine
hsa-mir-335-5p	MIMAT0000765	BCHE	590	Microarray	18185580	Intestine
hsa-mir-335-5p	MIMAT0000765	BRCA1	672	Western blot	21618216	Intestine
hsa-mir-335-5p	MIMAT0000765	CD8A	925	Microarray	18185580	Intestine
hsa-mir-335-5p	MIMAT0000765	CD9	928	Microarray	18185580	Intestine
hsa-mir-335-5p	MIMAT0000765	CD79A	973	Microarray	18185580	Intestine
hsa-mir-335-5p	MIMAT0000765	CDH3	1001	Microarray	18185580	Intestine
hsa-mir-335-5p	MIMAT0000765	CDX2	1045	Microarray	18185580	Intestine
hsa-mir-335-5p	MIMAT0000765	CCR4	1233	Microarray	18185580	Intestine
hsa-mir-335-5p	MIMAT0000765	CSF1	1435	Microarray	18185580	Intestine
hsa-mir-335-5p	MIMAT0000765	CST1	1469	Microarray	18185580	Intestine
hsa-mir-335-5p	MIMAT0000765	CST2	1470	Microarray	18185580	Intestine
hsa-mir-335-5p	MIMAT0000765	CST4	1472	Microarray	18185580	Intestine
hsa-mir-335-5p	MIMAT0000765	CTSD	1509	Microarray	18185580	Intestine
hsa-mir-335-5p	MIMAT0000765	CYP51A1	1595	Microarray	18185580	Intestine
hsa-mir-335-5p	MIMAT0000765	DACH1	1602	Microarray	18185580	Intestine
hsa-mir-335-5p	MIMAT0000765	ACE	1636	Microarray	18185580	Intestine
hsa-mir-335-5p	MIMAT0000765	DEFB4A	1673	Microarray	18185580	Intestine
hsa-mir-335-5p	MIMAT0000765	DUSP5	1847	Microarray	18185580	Intestine
hsa-mir-335-5p	MIMAT0000765	EFNA1	1942	Microarray	18185580	Intestine
hsa-mir-335-5p	MIMAT0000765	EGFR	1956	Microarray	18185580	Intestine
hsa-mir-335-5p	MIMAT0000765	EMX2	2018	Microarray	18185580	Intestine
hsa-mir-335-5p	MIMAT0000765	ESR2	2100	Microarray	18185580	Intestine
hsa-mir-335-5p	MIMAT0000765	ETV5	2119	Microarray	18185580	Intestine
hsa-mir-335-5p	MIMAT0000765	FABP1	2168	Microarray	18185580	Intestine
hsa-mir-335-5p	MIMAT0000765	TNC	3371	Immunohistochemistry//Luciferase reporter assay//Microarray//qRT-PCR	18185580|23806264	Intestine
hsa-mir-335-5p	MIMAT0000765	ICAM1	3383	Microarray	18185580	Intestine
hsa-mir-335-5p	MIMAT0000765	IGFBP2	3485	Microarray	18185580	Intestine
hsa-mir-335-5p	MIMAT0000765	INPPL1	3636	Microarray	18185580	Intestine
hsa-mir-335-5p	MIMAT0000765	ITGB4	3691	Microarray	18185580	Intestine
hsa-mir-335-5p	MIMAT0000765	ITGB6	3694	Microarray	18185580	Intestine
hsa-mir-335-5p	MIMAT0000765	JAK3	3718	Microarray	18185580	Intestine
hsa-mir-335-5p	MIMAT0000765	KDR	3791	Microarray	18185580	Intestine
hsa-mir-335-5p	MIMAT0000765	LIFR	3977	Microarray	18185580	Intestine
hsa-mir-335-5p	MIMAT0000765	LOX	4015	Microarray	18185580	Intestine
hsa-mir-335-5p	MIMAT0000765	LRP1	4035	Microarray	18185580	Intestine
hsa-mir-335-5p	MIMAT0000765	LRP6	4040	Microarray	18185580	Intestine
hsa-mir-335-5p	MIMAT0000765	LTBP2	4053	Microarray	18185580	Intestine
hsa-mir-335-5p	MIMAT0000765	CXCL9	4283	Microarray	18185580	Intestine
hsa-mir-335-5p	MIMAT0000765	MMP2	4313	Microarray	18185580	Intestine
hsa-mir-335-5p	MIMAT0000765	MMP14	4323	Microarray	18185580	Intestine
hsa-mir-335-5p	MIMAT0000765	MUC1	4582	Microarray	18185580	Intestine
hsa-mir-335-5p	MIMAT0000765	MYC	4609	Microarray//Western blot	18185580|21618216	Intestine
hsa-mir-335-5p	MIMAT0000765	MYO6	4646	Microarray	18185580	Intestine
hsa-mir-335-5p	MIMAT0000765	NOS3	4846	Microarray	18185580	Intestine
hsa-mir-335-5p	MIMAT0000765	NOTCH3	4854	Microarray	18185580	Intestine
hsa-mir-335-5p	MIMAT0000765	NTRK2	4915	Microarray	18185580	Intestine
hsa-mir-335-5p	MIMAT0000765	NTSR1	4923	Microarray	18185580	Intestine
hsa-mir-335-5p	MIMAT0000765	NUMA1	4926	Microarray	18185580	Intestine
hsa-mir-335-5p	MIMAT0000765	SERPINB5	5268	Microarray	18185580	Intestine
hsa-mir-335-5p	MIMAT0000765	PIK3CA	5290	Microarray	18185580	Intestine
hsa-mir-335-5p	MIMAT0000765	PLAGL2	5326	PAR-CLIP	23592263	Intestine
hsa-mir-335-5p	MIMAT0000765	PLAUR	5329	Luciferase reporter assay//qRT-PCR//Western blot	26082201	Intestine
hsa-mir-335-5p	MIMAT0000765	PLCD1	5333	Microarray	18185580	Intestine
hsa-mir-335-5p	MIMAT0000765	POU5F1	5460	Flow//Luciferase reporter assay//Microarray//qRT-PCR//Western blot	24859837|28239298	Intestine
hsa-mir-335-5p	MIMAT0000765	PPBP	5473	Microarray	18185580	Intestine
hsa-mir-335-5p	MIMAT0000765	PPL	5493	Microarray	18185580	Intestine
hsa-mir-335-5p	MIMAT0000765	PROX1	5629	Microarray	18185580	Intestine
hsa-mir-335-5p	MIMAT0000765	PTGS2	5743	Microarray	18185580	Intestine
hsa-mir-335-5p	MIMAT0000765	PXN	5829	Microarray	18185580	Intestine
hsa-mir-335-5p	MIMAT0000765	RARRES2	5919	Microarray	18185580	Intestine
hsa-mir-335-5p	MIMAT0000765	SATB1	6304	Microarray	18185580	Intestine
hsa-mir-335-5p	MIMAT0000765	CCL15	6359	Microarray	18185580	Intestine
hsa-mir-335-5p	MIMAT0000765	CCL20	6364	Microarray	18185580	Intestine
hsa-mir-335-5p	MIMAT0000765	SLC2A3	6515	Microarray	18185580	Intestine
hsa-mir-335-5p	MIMAT0000765	SPP1	6696	Microarray	18185580	Intestine
hsa-mir-335-5p	MIMAT0000765	SYT1	6857	Microarray	18185580	Intestine
hsa-mir-335-5p	MIMAT0000765	TAZ	6901	Microarray	18185580	Intestine
hsa-mir-335-5p	MIMAT0000765	ZEB1	6935	Microarray	18185580	Intestine
hsa-mir-335-5p	MIMAT0000765	TERT	7015	Microarray	18185580	Intestine
hsa-mir-335-5p	MIMAT0000765	TF	7018	Microarray	18185580	Intestine
hsa-mir-335-5p	MIMAT0000765	TFAP4	7023	Microarray	18185580	Intestine
hsa-mir-335-5p	MIMAT0000765	TGFB2	7042	Microarray	18185580	Intestine
hsa-mir-335-5p	MIMAT0000765	TLR4	7099	Microarray	18185580	Intestine
hsa-mir-335-5p	MIMAT0000765	TNNC1	7134	Microarray	18185580	Intestine
hsa-mir-335-5p	MIMAT0000765	TNNT2	7139	Microarray	18185580	Intestine
hsa-mir-335-5p	MIMAT0000765	TNS1	7145	Microarray	18185580	Intestine
hsa-mir-335-5p	MIMAT0000765	TULP3	7289	Microarray	18185580	Intestine
hsa-mir-335-5p	MIMAT0000765	VEGFA	7422	Microarray	18185580	Intestine
hsa-mir-335-5p	MIMAT0000765	CXCR4	7852	Luciferase reporter assay//qRT-PCR//Western blot	26082201	Intestine
hsa-mir-335-5p	MIMAT0000765	TKTL1	8277	Microarray	18185580	Intestine
hsa-mir-335-5p	MIMAT0000765	RECK	8434	Microarray	18185580	Intestine
hsa-mir-335-5p	MIMAT0000765	IFITM1	8519	Microarray	18185580	Intestine
hsa-mir-335-5p	MIMAT0000765	CD164	8763	PAR-CLIP	23446348|21572407|20371350	Intestine
hsa-mir-335-5p	MIMAT0000765	SIGLEC5	8778	Microarray	18185580	Intestine
hsa-mir-335-5p	MIMAT0000765	SQSTM1	8878	Microarray	18185580	Intestine
hsa-mir-335-5p	MIMAT0000765	HSPB3	8988	Microarray	18185580	Intestine
hsa-mir-335-5p	MIMAT0000765	SELENBP1	8991	Microarray	18185580	Intestine
hsa-mir-335-5p	MIMAT0000765	SPAG9	9043	Microarray	18185580	Intestine
hsa-mir-335-5p	MIMAT0000765	CLDN1	9076	Microarray	18185580	Intestine
hsa-mir-335-5p	MIMAT0000765	TBX19	9095	Microarray	18185580	Intestine
hsa-mir-335-5p	MIMAT0000765	SLC16A4	9122	Microarray	18185580	Intestine
hsa-mir-335-5p	MIMAT0000765	MTA2	9219	Microarray	18185580	Intestine
hsa-mir-335-5p	MIMAT0000765	KLF4	9314	Microarray	18185580	Intestine
hsa-mir-335-5p	MIMAT0000765	SLC9A3R1	9368	Microarray	18185580	Intestine
hsa-mir-335-5p	MIMAT0000765	RPH3AL	9501	Microarray	18185580	Intestine
hsa-mir-335-5p	MIMAT0000765	GDF15	9518	Microarray	18185580	Intestine
hsa-mir-335-5p	MIMAT0000765	RAB3D	9545	Microarray	18185580	Intestine
hsa-mir-335-5p	MIMAT0000765	AKAP12	9590	PAR-CLIP	23446348	Intestine
hsa-mir-335-5p	MIMAT0000765	ZEB2	9839	Luciferase reporter assay//qRT-PCR//Western blot	24829139	Intestine
hsa-mir-335-5p	MIMAT0000765	NDRG1	10397	Microarray	18185580	Intestine
hsa-mir-335-5p	MIMAT0000765	MERTK	10461	Luciferase reporter assay//Microarray	18185580	Intestine
hsa-mir-335-5p	MIMAT0000765	SLC34A2	10568	Microarray	18185580	Intestine
hsa-mir-335-5p	MIMAT0000765	FUT9	10690	Microarray	18185580	Intestine
hsa-mir-335-5p	MIMAT0000765	WIF1	11197	Microarray	18185580	Intestine
hsa-mir-335-5p	MIMAT0000765	VASH1	22846	Microarray	18185580	Intestine
hsa-mir-335-5p	MIMAT0000765	KDM4B	23030	Microarray	18185580	Intestine
hsa-mir-335-5p	MIMAT0000765	PHF8	23133	Microarray	18185580	Intestine
hsa-mir-335-5p	MIMAT0000765	TMEFF2	23671	Microarray	18185580	Intestine
hsa-mir-335-5p	MIMAT0000765	HAVCR1	26762	Microarray	18185580	Intestine
hsa-mir-335-5p	MIMAT0000765	LYPD3	27076	Microarray	18185580	Intestine
hsa-mir-335-5p	MIMAT0000765	RPS6KA6	27330	Microarray	18185580	Intestine
hsa-mir-335-5p	MIMAT0000765	ING4	51147	Microarray	18185580	Intestine
hsa-mir-335-5p	MIMAT0000765	BPIFA1	51297	Microarray	18185580	Intestine
hsa-mir-335-5p	MIMAT0000765	SIRT7	51547	Microarray	18185580	Intestine
hsa-mir-335-5p	MIMAT0000765	FGFRL1	53834	Microarray	18185580	Intestine
hsa-mir-335-5p	MIMAT0000765	SOX18	54345	Microarray	18185580	Intestine
hsa-mir-335-5p	MIMAT0000765	ASPN	54829	Microarray	18185580	Intestine
hsa-mir-335-5p	MIMAT0000765	ANO1	55107	Microarray	18185580	Intestine
hsa-mir-335-5p	MIMAT0000765	LRRC8A	56262	Microarray	18185580	Intestine
hsa-mir-335-5p	MIMAT0000765	NDUFA4L2	56901	Microarray	18185580	Intestine
hsa-mir-335-5p	MIMAT0000765	SALL4	57167	Microarray	18185580	Intestine
hsa-mir-335-5p	MIMAT0000765	CXCL16	58191	Microarray	18185580	Intestine
hsa-mir-335-5p	MIMAT0000765	LGR6	59352	Microarray	18185580	Intestine
hsa-mir-335-5p	MIMAT0000765	CPEB4	80315	Microarray	18185580	Intestine
hsa-mir-335-5p	MIMAT0000765	CD276	80381	Microarray	18185580	Intestine
hsa-mir-335-5p	MIMAT0000765	ADAMTS12	81792	Microarray	18185580	Intestine
hsa-mir-335-5p	MIMAT0000765	SLC25A31	83447	Microarray	18185580	Intestine
hsa-mir-335-5p	MIMAT0000765	IL33	90865	Microarray	18185580	Intestine
hsa-mir-335-5p	MIMAT0000765	HTRA3	94031	Microarray	18185580	Intestine
hsa-mir-335-5p	MIMAT0000765	KCTD12	115207	Microarray	18185580	Intestine
hsa-mir-335-5p	MIMAT0000765	RAB3C	115827	Microarray	18185580	Intestine
hsa-mir-335-5p	MIMAT0000765	LRG1	116844	Immunofluorescence//Immunoprecipitaion//Luciferase reporter assay//Microarray//qRT-PCR//Western blot	22382496	Intestine
hsa-mir-335-5p	MIMAT0000765	CMTM3	123920	Microarray	18185580	Intestine
hsa-mir-335-5p	MIMAT0000765	RASSF6	166824	Microarray	18185580	Intestine
hsa-mir-335-5p	MIMAT0000765	SPDYA	245711	Microarray	18185580	Intestine
hsa-mir-335-5p	MIMAT0000765	MAGED4	728239	Microarray	18185580	Intestine
hsa-mir-335-5p	MIMAT0000765	DEFB4B	100289462	Microarray	18185580	Intestine
hsa-mir-133b	MIMAT0000770	FAS	355	Luciferase reporter assay	26919791	Intestine
hsa-mir-133b	MIMAT0000770	BCL2L1	598	ChIP-seq//Luciferase reporter assay//qRT-PCR//Western blot	26276722	Intestine
hsa-mir-133b	MIMAT0000770	CDC42	998	Immunoblot//Luciferase reporter assay//Microarray//qRT-PCR//Western blot	22179829|25152372	Intestine
hsa-mir-133b	MIMAT0000770	CTGF	1490	Immunofluorescence//Immunohistochemistry//In situ hybridization//Luciferase reporter assay//qRT-PCR//Western blot	24065814|25451078|26945106	Intestine
hsa-mir-133b	MIMAT0000770	EGFR	1956	Flow//In situ hybridization//Luciferase reporter assay//qRT-PCR//Western blot	22883469|22407299|26617770	Intestine
hsa-mir-133b	MIMAT0000770	FGFR1	2260	Immunohistochemistry//Luciferase reporter assay//qRT-PCR//Western blot	23296701	Intestine
hsa-mir-133b	MIMAT0000770	FOXC1	2296	//EGFR reporter assay//Luciferase reporter assay//qRT-PCR//Western blot	27050992	Intestine
hsa-mir-133b	MIMAT0000770	GSTP1	2950	Luciferase reporter assay	26396496	Intestine
hsa-mir-133b	MIMAT0000770	MET	4233	Reporter assay//Western blot	20505319|24391788	Intestine
hsa-mir-133b	MIMAT0000770	MMP9	4318	Luciferase reporter assay	24714873	Intestine
hsa-mir-133b	MIMAT0000770	MMP14	4323	ELISA//Luciferase reporter assay//qRT-PCR//Western blot	26722242	Intestine
hsa-mir-133b	MIMAT0000770	PKM	5315	Immunohistochemistry//qRT-PCR//Western blot	18464261|27073574|28641694	Intestine
hsa-mir-133b	MIMAT0000770	PTMA	5757	PAR-CLIP	20371350	Intestine
hsa-mir-133b	MIMAT0000770	CXCR4	7852	Luciferase reporter assay//qRT-PCR//Western blot	24330809	Intestine
hsa-mir-133b	MIMAT0000770	TAGLN2	8407	Immunoflourescence//Luciferase reporter assay//QRTPCR//Western blot	24959893	Intestine
hsa-mir-133b	MIMAT0000770	CPNE3	8895	Luciferase reporter assay	23451058	Intestine
hsa-mir-133b	MIMAT0000770	SIRT1	23411	Luciferase reporter assay	27166997|27090017	Intestine
hsa-mir-494-3p	MIMAT0002816	BIRC5	332	Western blot	26718651	Intestine
hsa-mir-494-3p	MIMAT0002816	ARNTL	406	Luciferase reporter assay//qRT-PCR	21799909	Intestine
hsa-mir-494-3p	MIMAT0002816	ATF3	467	qRT-PCR//Western blot	23160513	Intestine
hsa-mir-494-3p	MIMAT0002816	BAG1	573	Flow//Luciferase reporter assay//Microarray//qRT-PCR//Western blot	24606447	Intestine
hsa-mir-494-3p	MIMAT0002816	BCL2	596	qRT-PCR//Western blot	24960059	Intestine
hsa-mir-494-3p	MIMAT0002816	BMI1	648	Luciferase reporter assay//Microarray//qRT-PCR//Western blot	23105110|27399693	Intestine
hsa-mir-494-3p	MIMAT0002816	MYC	4609	Luciferase reporter assay//PAR-CLIP//qRT-PCR//Western blot	24612089|23592263	Intestine
hsa-mir-494-3p	MIMAT0002816	NCL	4691	PAR-CLIP	20371350	Intestine
hsa-mir-494-3p	MIMAT0002816	PITX2	5308	PAR-CLIP	21572407	Intestine
hsa-mir-494-3p	MIMAT0002816	PTEN	5728	Flow//Immunofluorescence//Immunohistochemistry//Luciferase reporter assay//Microarray//qRT-PCR//Western blot	20006626|22544933|25662849	Intestine
hsa-mir-494-3p	MIMAT0002816	SDC1	6382	Immunoblot//Luciferase reporter assay//qRT-PCR	23728345	Intestine
hsa-mir-494-3p	MIMAT0002816	ZEB1	6935	Luciferase reporter assay//Microarray//qRT-PCR//Western blot	23105110	Intestine
hsa-mir-494-3p	MIMAT0002816	TFAM	7019	Luciferase reporter assay//Microarray//qRT-PCR	23047984	Intestine
hsa-mir-494-3p	MIMAT0002816	CXCR4	7852	Immunocytochemistry//Luciferase reporter assay//qRT-PCR//Western blot	24644030	Intestine
hsa-mir-494-3p	MIMAT0002816	KIF2C	11004	PAR-CLIP	23592263	Intestine
hsa-mir-494-3p	MIMAT0002816	TMEFF2	23671	HITS-CLIP	19536157	Intestine
hsa-mir-494-3p	MIMAT0002816	LATS2	26524	PAR-CLIP	23592263	Intestine
hsa-mir-603	MIMAT0003271	BACH1	571	HITS-CLIP//PAR-CLIP	23446348|22927820|27418678	Intestine
hsa-mir-603	MIMAT0003271	CRY2	1408	HITS-CLIP	23824327|19536157	Intestine
hsa-mir-603	MIMAT0003271	CTGF	1490	HITS-CLIP//PAR-CLIP	22012620|23824327|21572407|27418678	Intestine
hsa-mir-603	MIMAT0003271	EPHB3	2049	HITS-CLIP//PAR-CLIP	21572407|23824327|23313552|19536157|27418678	Intestine
hsa-mir-603	MIMAT0003271	ICAM1	3383	HITS-CLIP	23824327|19536157	Intestine
hsa-mir-603	MIMAT0003271	IGF1	3479	Luciferase reporter assay//qRT-PCR//Western blot	26068646	Intestine
hsa-mir-603	MIMAT0003271	PTEN	5728	HITS-CLIP	23824327	Intestine
hsa-mir-603	MIMAT0003271	RAB1A	5861	PAR-CLIP	20371350	Intestine
hsa-mir-603	MIMAT0003271	TWIST1	7291	HITS-CLIP	23824327	Intestine
hsa-mir-603	MIMAT0003271	VEGFA	7422	HITS-CLIP//PAR-CLIP	21572407	Intestine
hsa-mir-603	MIMAT0003271	DYRK2	8445	HITS-CLIP//PAR-CLIP	22012620|21572407	Intestine
hsa-mir-603	MIMAT0003271	ITGBL1	9358	HITS-CLIP	24906430|23313552|27418678	Intestine
hsa-mir-603	MIMAT0003271	ADAMTS4	9507	HITS-CLIP	23824327	Intestine
hsa-mir-603	MIMAT0003271	SEPT9	10801	HITS-CLIP	23824327	Intestine
hsa-mir-603	MIMAT0003271	PHF8	23133	HITS-CLIP	23824327	Intestine
hsa-mir-603	MIMAT0003271	NSUN3	63899	HITS-CLIP	24906430|23824327|28735896	Intestine
hsa-mir-603	MIMAT0003271	RASSF6	166824	PAR-CLIP	21572407	Intestine
hsa-mir-603	MIMAT0003271	MACC1	346389	HITS-CLIP	23824327|23313552|27418678|28735896	Intestine
hsa-mir-638	MIMAT0003308	LDHA	3939	HITS-CLIP	23824327	Intestine
hsa-mir-638	MIMAT0003308	PLD1	5337	Immunohistochemistry//Luciferase reporter assay//Microarray	26250158	Intestine
hsa-mir-638	MIMAT0003308	PTEN	5728	Luciferase reporter assay//qRT-PCR//Western blot	25088422	Intestine
hsa-mir-638	MIMAT0003308	SOX2	6657	Immunofluorescence//Immunohistochemistry//Luciferase reporter assay//qRT-PCR//Western blot	24885288|27878280	Intestine
hsa-mir-638	MIMAT0003308	TP53	7157	Luciferase reporter assay//qRT-PCR//Western blot	25088422	Intestine
hsa-mir-638	MIMAT0003308	STC2	8614	PAR-CLIP	21572407|20371350	Intestine
hsa-mir-638	MIMAT0003308	MIER3	166968	PAR-CLIP	20371350	Intestine
hsa-mir-454-3p	MIMAT0003885	CCNA2	890	PAR-CLIP	23592263|21572407|20371350	Intestine
hsa-mir-454-3p	MIMAT0003885	CDK4	1019	HITS-CLIP	23824327	Intestine
hsa-mir-454-3p	MIMAT0003885	EDN1	1906	PAR-CLIP	23592263	Intestine
hsa-mir-454-3p	MIMAT0003885	HOXA5	3202	PAR-CLIP	21572407	Intestine
hsa-mir-454-3p	MIMAT0003885	IRF1	3659	HITS-CLIP	23824327	Intestine
hsa-mir-454-3p	MIMAT0003885	SMAD4	4089	Flow//Luciferase reporter assay//PAR-CLIP//qRT-PCR//Western blot	23393589|24685242|23446348|21572407|20371350	Intestine
hsa-mir-454-3p	MIMAT0003885	PRKAA1	5562	HITS-CLIP//PAR-CLIP	23446348|22012620|21572407|20371350	Intestine
hsa-mir-454-3p	MIMAT0003885	QSOX1	5768	PAR-CLIP	27292025	Intestine
hsa-mir-454-3p	MIMAT0003885	PTPRG	5793	PAR-CLIP	21572407	Intestine
hsa-mir-454-3p	MIMAT0003885	CXCL12	6387	ELISA//Luciferase reporter assay//qRT-PCR//Western blot	26976451	Intestine
hsa-mir-454-3p	MIMAT0003885	SSTR2	6752	HITS-CLIP	23824327	Intestine
hsa-mir-454-3p	MIMAT0003885	TP53	7157	CLASH	23622248	Intestine
hsa-mir-454-3p	MIMAT0003885	UQCRB	7381	PAR-CLIP	22100165	Intestine
hsa-mir-454-3p	MIMAT0003885	IFITM1	8519	PAR-CLIP	27292025	Intestine
hsa-mir-454-3p	MIMAT0003885	QKI	9444	PAR-CLIP	23446348|21572407	Intestine
hsa-mir-454-3p	MIMAT0003885	SATB2	23314	PAR-CLIP	21572407	Intestine
hsa-mir-454-3p	MIMAT0003885	RACGAP1	29127	PAR-CLIP	20371350	Intestine
hsa-mir-454-3p	MIMAT0003885	STARD13	90627	PAR-CLIP	24398324|20371350	Intestine
hsa-mir-454-3p	MIMAT0003885	KCTD12	115207	CLASH	23622248	Intestine
hsa-mir-454-3p	MIMAT0003885	VPS37A	137492	PAR-CLIP	21572407	Intestine
hsa-mir-769-5p	MIMAT0003886	BACH1	571	CLASH	23622248	Intestine
hsa-mir-769-5p	MIMAT0003886	MIF	4282	CLASH	23622248	Intestine
hsa-mir-769-5p	MIMAT0003886	PKM	5315	CLASH	23622248	Intestine
hsa-mir-769-5p	MIMAT0003886	CXCL5	6374	PAR-CLIP	26701625	Intestine
hsa-mir-769-5p	MIMAT0003886	XRCC2	7516	PAR-CLIP	21572407	Intestine
hsa-mir-769-5p	MIMAT0003886	ATP11A	23250	CLASH	23622248	Intestine
hsa-mir-31-3p	MIMAT0004504	BACH1	571	HITS-CLIP	23313552	Intestine
hsa-mir-31-3p	MIMAT0004504	INHBA	3624	CLASH	23622248	Intestine
hsa-mir-29c-5p	MIMAT0004673	CPEB4	80315	Luciferase reporter assay//Western blot	28060377	Intestine
hsa-mir-362-3p	MIMAT0004683	BACH1	571	HITS-CLIP//PAR-CLIP	23446348|22927820|27418678	Intestine
hsa-mir-362-3p	MIMAT0004683	CTGF	1490	HITS-CLIP//PAR-CLIP	22012620|23824327|21572407|27418678	Intestine
hsa-mir-362-3p	MIMAT0004683	HSPA4	3308	HITS-CLIP	23824327|23313552|27418678	Intestine
hsa-mir-362-3p	MIMAT0004683	ICAM1	3383	HITS-CLIP	23824327|19536157	Intestine
hsa-mir-362-3p	MIMAT0004683	CD82	3732	Luciferase reporter assay//qRT-PCR//Western blot	25652145	Intestine
hsa-mir-362-3p	MIMAT0004683	PTPN1	5770	Western blot	23280316	Intestine
hsa-mir-362-3p	MIMAT0004683	RAB1A	5861	PAR-CLIP	20371350	Intestine
hsa-mir-362-3p	MIMAT0004683	CXCL12	6387	HITS-CLIP	23824327	Intestine
hsa-mir-362-3p	MIMAT0004683	TWIST1	7291	HITS-CLIP	23824327|19536157	Intestine
hsa-mir-362-3p	MIMAT0004683	VEGFA	7422	HITS-CLIP//PAR-CLIP	21572407	Intestine
hsa-mir-362-3p	MIMAT0004683	DYRK2	8445	HITS-CLIP//PAR-CLIP	22012620|21572407	Intestine
hsa-mir-362-3p	MIMAT0004683	ITGBL1	9358	HITS-CLIP	24906430|23313552|27418678	Intestine
hsa-mir-362-3p	MIMAT0004683	ADAMTS4	9507	HITS-CLIP	23824327	Intestine
hsa-mir-362-3p	MIMAT0004683	PHF8	23133	HITS-CLIP	23824327	Intestine
hsa-mir-362-3p	MIMAT0004683	NSUN3	63899	HITS-CLIP	24906430|23824327|28735896	Intestine
hsa-mir-362-3p	MIMAT0004683	RASSF6	166824	PAR-CLIP	21572407	Intestine
hsa-mir-362-3p	MIMAT0004683	MACC1	346389	HITS-CLIP	23824327|27418678|28735896	Intestine
hsa-mir-760	MIMAT0004957	HSP90AA1	3320	CLASH	23622248	Intestine
hsa-mir-760	MIMAT0004957	MICB	4277	HITS-CLIP	23313552	Intestine
hsa-mir-760	MIMAT0004957	PBX3	5090	CLASH	23622248	Intestine
hsa-mir-760	MIMAT0004957	PTMA	5757	CLASH	23622248	Intestine
hsa-mir-760	MIMAT0004957	AURKA	6790	PAR-CLIP	26701625	Intestine
hsa-mir-760	MIMAT0004957	HMGA2	8091	CLASH	23622248	Intestine
hsa-mir-760	MIMAT0004957	MAGED1	9500	CLASH	23622248	Intestine
hsa-mir-760	MIMAT0004957	AKAP12	9590	PAR-CLIP	22100165	Intestine
hsa-mir-760	MIMAT0004957	HIPK2	28996	CLASH	23622248	Intestine
hsa-mir-216b-5p	MIMAT0004959	CDK4	1019	PAR-CLIP	24398324|23446348|21572407|20371350	Intestine
hsa-mir-216b-5p	MIMAT0004959	FOXM1	2305	Luciferase reporter assay//Western blot	28225180	Intestine
hsa-mir-216b-5p	MIMAT0004959	KRAS	3845	Luciferase reporter assay//qRT-PCR//Western blot	21878506	Intestine
hsa-mir-216b-5p	MIMAT0004959	DEK	7913	PAR-CLIP	20371350	Intestine
hsa-mir-216b-5p	MIMAT0004959	BECN1	8678	Luciferase reporter assay//qRT-PCR//Western blot	24681041|27158405	Intestine
hsa-mir-216b-5p	MIMAT0004959	PBK	55872	Luciferase reporter assay//Western blot	28373071	Intestine
hsa-mir-216b-5p	MIMAT0004959	AKIP1	56672	HITS-CLIP	23824327	Intestine
hsa-mir-216b-5p	MIMAT0004959	C1GALT1	56913	HITS-CLIP	23824327	Intestine
hsa-mir-518a-5p	MIMAT0005457	MAPK14	1432	HITS-CLIP	23824327	Intestine
hsa-mir-518a-5p	MIMAT0005457	MYH9	4627	PAR-CLIP	26701625	Intestine
hsa-mir-518a-5p	MIMAT0005457	CCL2	6347	ELISA//qRT-PCR//Western blot	28341837	Intestine
hsa-mir-518a-5p	MIMAT0005457	IFITM1	8519	PAR-CLIP	27292025	Intestine
hsa-mir-518a-5p	MIMAT0005457	RACGAP1	29127	PAR-CLIP	20371350	Intestine
hsa-mir-518a-5p	MIMAT0005457	ABHD5	51099	PAR-CLIP	23592263|23446348|20371350	Intestine
hsa-mir-518a-5p	MIMAT0005457	B3GNT6	192134	HITS-CLIP	23824327|28735896	Intestine
hsa-mir-26a-5p	MIMAT0000082	FGR	2268	Microarrays	tarbase	Intestine
hsa-mir-103a-3p	MIMAT0000101	CYP51A1	1595	HITS-CLIP	tarbase	Intestine
hsa-mir-107	MIMAT0000104	CYP51A1	1595	HITS-CLIP	tarbase	Intestine
hsa-mir-16-5p	MIMAT0000069	CYP51A1	1595	HITS-CLIP	tarbase	Intestine
hsa-mir-186-5p	MIMAT0000456	CYP51A1	1595	PAR-CLIP	tarbase	Intestine
hsa-mir-23a-3p	MIMAT0000078	CYP51A1	1595	HITS-CLIP	tarbase	Intestine
hsa-mir-26a-5p	MIMAT0000082	CYP51A1	1595	HITS-CLIP	tarbase	Intestine
hsa-mir-30a-5p	MIMAT0000087	CYP51A1	1595	HITS-CLIP	tarbase	Intestine
hsa-mir-30c-5p	MIMAT0000244	CYP51A1	1595	HITS-CLIP	tarbase	Intestine
hsa-mir-182-5p	MIMAT0000259	LASP1	3927	PAR-CLIP, HITS-CLIP	tarbase	Intestine
hsa-mir-23a-3p	MIMAT0000078	LASP1	3927	HITS-CLIP	tarbase	Intestine
hsa-mir-26a-5p	MIMAT0000082	LASP1	3927	HITS-CLIP, PAR-CLIP	tarbase	Intestine
hsa-mir-29a-3p	MIMAT0000086	LASP1	3927	HITS-CLIP	tarbase	Intestine
hsa-mir-29c-3p	MIMAT0000681	LASP1	3927	HITS-CLIP	tarbase	Intestine
hsa-mir-16-5p	MIMAT0000069	LASP1	3927	Microarrays	tarbase	Intestine
hsa-mir-200b-3p	MIMAT0000318	LASP1	3927	Microarrays	tarbase	Intestine
hsa-mir-130a-3p	MIMAT0000425	KDM1A	23028	PAR-CLIP	tarbase	Intestine
hsa-mir-29a-3p	MIMAT0000086	KDM1A	23028	HITS-CLIP	tarbase	Intestine
hsa-mir-29b-3p	MIMAT0000100	KDM1A	23028	HITS-CLIP	tarbase	Intestine
hsa-mir-29c-3p	MIMAT0000681	KDM1A	23028	HITS-CLIP	tarbase	Intestine
hsa-mir-34a-5p	MIMAT0000255	KDM1A	23028	Microarrays	tarbase	Intestine
hsa-mir-103a-3p	MIMAT0000101	WDR54	84058	HITS-CLIP	tarbase	Intestine
hsa-mir-107	MIMAT0000104	WDR54	84058	HITS-CLIP	tarbase	Intestine
hsa-mir-10b-5p	MIMAT0000254	WDR54	84058	Microarrays	tarbase	Intestine
hsa-mir-16-5p	MIMAT0000069	WDR54	84058	Microarrays	tarbase	Intestine
hsa-mir-34a-5p	MIMAT0000255	WDR54	84058	Microarrays	tarbase	Intestine
hsa-mir-7-5p	MIMAT0000252	WDR54	84058	Microarrays	tarbase	Intestine
hsa-mir-92a-3p	MIMAT0000092	WDR54	84058	Chimeric fragments	tarbase	Intestine
hsa-mir-192-5p	MIMAT0000222	ZFX	7543	HITS-CLIP	tarbase	Intestine
hsa-mir-193a-3p	MIMAT0000459	ZFX	7543	HITS-CLIP	tarbase	Intestine
hsa-mir-200b-3p	MIMAT0000318	ZFX	7543	HITS-CLIP	tarbase	Intestine
hsa-mir-26a-5p	MIMAT0000082	ZFX	7543	PAR-CLIP	tarbase	Intestine
hsa-mir-30a-5p	MIMAT0000087	ZFX	7543	HITS-CLIP	tarbase	Intestine
hsa-mir-30c-5p	MIMAT0000244	ZFX	7543	HITS-CLIP	tarbase	Intestine
hsa-mir-494-3p	MIMAT0002816	ZFX	7543	RIP-Seq, RNA-Seq	tarbase	Intestine
hsa-mir-16-5p	MIMAT0000069	ZFX	7543	Microarrays	tarbase	Intestine
hsa-mir-126-3p	MIMAT0000445	PROM1	8842	Microarrays	tarbase	Intestine
hsa-mir-7-5p	MIMAT0000252	PROM1	8842	Microarrays	tarbase	Intestine
hsa-mir-103a-3p	MIMAT0000101	SYPL1	6856	PAR-CLIP, HITS-CLIP	tarbase	Intestine
hsa-mir-107	MIMAT0000104	SYPL1	6856	PAR-CLIP, HITS-CLIP, Microarrays	tarbase	Intestine
hsa-mir-186-5p	MIMAT0000456	SYPL1	6856	PAR-CLIP	tarbase	Intestine
hsa-mir-21-5p	MIMAT0000076	SYPL1	6856	PAR-CLIP	tarbase	Intestine
hsa-mir-30c-5p	MIMAT0000244	SYPL1	6856	PAR-CLIP, HITS-CLIP	tarbase	Intestine
hsa-mir-339-5p	MIMAT0000764	SYPL1	6856	PAR-CLIP	tarbase	Intestine
hsa-mir-34a-5p	MIMAT0000255	SYPL1	6856	Biotin-Microarrays	tarbase	Intestine
hsa-mir-92a-3p	MIMAT0000092	SYPL1	6856	HITS-CLIP	tarbase	Intestine
hsa-mir-27b-3p	MIMAT0000419	SYPL1	6856	HITS-CLIP	tarbase	Intestine
hsa-mir-494-3p	MIMAT0002816	SYPL1	6856	RIP-Seq, RNA-Seq	tarbase	Intestine
hsa-mir-103a-3p	MIMAT0000101	SPAG9	9043	HITS-CLIP	tarbase	Intestine
hsa-mir-107	MIMAT0000104	SPAG9	9043	HITS-CLIP	tarbase	Intestine
hsa-mir-182-5p	MIMAT0000259	SPAG9	9043	Biotin-Microarrays	tarbase	Intestine
hsa-mir-29a-3p	MIMAT0000086	SPAG9	9043	HITS-CLIP	tarbase	Intestine
hsa-mir-29b-3p	MIMAT0000100	SPAG9	9043	HITS-CLIP	tarbase	Intestine
hsa-mir-29c-3p	MIMAT0000681	SPAG9	9043	HITS-CLIP	tarbase	Intestine
hsa-mir-137	MIMAT0000429	SPAG9	9043	HITS-CLIP	tarbase	Intestine
hsa-mir-16-5p	MIMAT0000069	SPAG9	9043	HITS-CLIP, Microarrays	tarbase	Intestine
hsa-mir-30c-5p	MIMAT0000244	SPAG9	9043	HITS-CLIP	tarbase	Intestine
hsa-mir-130a-3p	MIMAT0000425	SPAG9	9043	Microarrays	tarbase	Intestine
hsa-mir-30a-5p	MIMAT0000087	SPAG9	9043	Microarrays	tarbase	Intestine
hsa-mir-107	MIMAT0000104	CRY1	1407	Microarrays	tarbase	Intestine
hsa-mir-16-5p	MIMAT0000069	CRY1	1407	Microarrays	tarbase	Intestine
hsa-mir-34a-5p	MIMAT0000255	CRY1	1407	Microarrays	tarbase	Intestine
hsa-mir-103a-3p	MIMAT0000101	CD9	928	HITS-CLIP	tarbase	Intestine
hsa-mir-23a-3p	MIMAT0000078	CD9	928	HITS-CLIP	tarbase	Intestine
hsa-mir-126-3p	MIMAT0000445	CD9	928	Microarrays	tarbase	Intestine
hsa-mir-16-5p	MIMAT0000069	CD9	928	Microarrays	tarbase	Intestine
hsa-mir-29c-3p	MIMAT0000681	CD9	928	Microarrays	tarbase	Intestine
hsa-mir-130a-3p	MIMAT0000425	ABHD5	51099	PAR-CLIP	tarbase	Intestine
hsa-mir-186-5p	MIMAT0000456	ABHD5	51099	PAR-CLIP, HITS-CLIP	tarbase	Intestine
hsa-mir-7-5p	MIMAT0000252	ABHD5	51099	PAR-CLIP, HITS-CLIP	tarbase	Intestine
hsa-mir-92a-3p	MIMAT0000092	ABHD5	51099	PAR-CLIP	tarbase	Intestine
hsa-mir-103a-3p	MIMAT0000101	ABHD5	51099	RIP-Seq	tarbase	Intestine
hsa-mir-10b-5p	MIMAT0000254	ABHD5	51099	Microarrays	tarbase	Intestine
hsa-mir-34a-5p	MIMAT0000255	ABHD5	51099	Microarrays	tarbase	Intestine
hsa-mir-103a-3p	MIMAT0000101	PLAUR	5329	HITS-CLIP, RIP-Seq, Microarrays	tarbase	Intestine
hsa-mir-107	MIMAT0000104	PLAUR	5329	HITS-CLIP, Microarrays	tarbase	Intestine
hsa-mir-193a-3p	MIMAT0000459	PLAUR	5329	HITS-CLIP	tarbase	Intestine
hsa-mir-34a-5p	MIMAT0000255	PLAUR	5329	Biotin-Microarrays, Microarrays	tarbase	Intestine
hsa-mir-494-3p	MIMAT0002816	PLAUR	5329	RIP-Seq, RNA-Seq	tarbase	Intestine
hsa-mir-182-5p	MIMAT0000259	PLAUR	5329	Microarrays	tarbase	Intestine
hsa-mir-200b-3p	MIMAT0000318	PLAUR	5329	Microarrays	tarbase	Intestine
hsa-mir-26a-5p	MIMAT0000082	PLAUR	5329	Microarrays	tarbase	Intestine
hsa-mir-29c-3p	MIMAT0000681	PLAUR	5329	Microarrays	tarbase	Intestine
hsa-mir-103a-3p	MIMAT0000101	ANLN	54443	HITS-CLIP, Microarrays	tarbase	Intestine
hsa-mir-107	MIMAT0000104	ANLN	54443	HITS-CLIP, Microarrays	tarbase	Intestine
hsa-mir-141-3p	MIMAT0000432	ANLN	54443	HITS-CLIP	tarbase	Intestine
hsa-mir-144-3p	MIMAT0000436	ANLN	54443	HITS-CLIP	tarbase	Intestine
hsa-mir-16-5p	MIMAT0000069	ANLN	54443	HITS-CLIP, PAR-CLIP, Microarrays	tarbase	Intestine
hsa-mir-182-5p	MIMAT0000259	ANLN	54443	HITS-CLIP, PAR-CLIP	tarbase	Intestine
hsa-mir-200b-3p	MIMAT0000318	ANLN	54443	PAR-CLIP	tarbase	Intestine
hsa-mir-21-5p	MIMAT0000076	ANLN	54443	HITS-CLIP	tarbase	Intestine
hsa-mir-30a-5p	MIMAT0000087	ANLN	54443	HITS-CLIP, PAR-CLIP	tarbase	Intestine
hsa-mir-30c-5p	MIMAT0000244	ANLN	54443	HITS-CLIP, PAR-CLIP	tarbase	Intestine
hsa-mir-10b-5p	MIMAT0000254	ANLN	54443	Microarrays	tarbase	Intestine
hsa-mir-126-3p	MIMAT0000445	ANLN	54443	Microarrays	tarbase	Intestine
hsa-mir-29a-3p	MIMAT0000086	ANLN	54443	Microarrays	tarbase	Intestine
hsa-mir-34a-5p	MIMAT0000255	ANLN	54443	Microarrays	tarbase	Intestine
hsa-mir-182-5p	MIMAT0000259	BRCA1	672	Biotin-Microarrays, qPCR, Western Blot	tarbase	Intestine
hsa-mir-200b-3p	MIMAT0000318	BRCA1	672	HITS-CLIP, Microarrays	tarbase	Intestine
hsa-mir-103a-3p	MIMAT0000101	BRCA1	672	Microarrays	tarbase	Intestine
hsa-mir-107	MIMAT0000104	BRCA1	672	Microarrays	tarbase	Intestine
hsa-mir-34a-5p	MIMAT0000255	ERCC1	2067	Biotin-Microarrays	tarbase	Intestine
hsa-mir-10b-5p	MIMAT0000254	ERCC1	2067	Microarrays	tarbase	Intestine
hsa-mir-7-5p	MIMAT0000252	ERCC1	2067	Microarrays	tarbase	Intestine
hsa-mir-103a-3p	MIMAT0000101	TACC3	10460	PAR-CLIP, Microarrays	tarbase	Intestine
hsa-mir-107	MIMAT0000104	TACC3	10460	PAR-CLIP, Microarrays	tarbase	Intestine
hsa-mir-126-3p	MIMAT0000445	TACC3	10460	Microarrays	tarbase	Intestine
hsa-mir-16-5p	MIMAT0000069	TACC3	10460	Microarrays	tarbase	Intestine
hsa-mir-34a-5p	MIMAT0000255	TACC3	10460	Microarrays	tarbase	Intestine
hsa-mir-182-5p	MIMAT0000259	DPEP1	1800	Microarrays	tarbase	Intestine
hsa-mir-16-5p	MIMAT0000069	CLCA1	1179	HITS-CLIP	tarbase	Intestine
hsa-mir-34a-5p	MIMAT0000255	IGF1	3479	Microarrays	tarbase	Intestine
hsa-mir-29b-3p	MIMAT0000100	IGF1	3479	HITS-CLIP	tarbase	Intestine
hsa-mir-29c-3p	MIMAT0000681	IGF1	3479	HITS-CLIP	tarbase	Intestine
hsa-mir-16-5p	MIMAT0000069	IGF1	3479	Microarrays	tarbase	Intestine
hsa-mir-182-5p	MIMAT0000259	IGF1	3479	Microarrays	tarbase	Intestine
hsa-mir-186-5p	MIMAT0000456	RALBP1	10928	PAR-CLIP	tarbase	Intestine
hsa-mir-193a-3p	MIMAT0000459	RALBP1	10928	HITS-CLIP	tarbase	Intestine
hsa-mir-200b-3p	MIMAT0000318	RALBP1	10928	HITS-CLIP	tarbase	Intestine
hsa-mir-494-3p	MIMAT0002816	RALBP1	10928	RIP-Seq, RNA-Seq	tarbase	Intestine
hsa-mir-34a-5p	MIMAT0000255	RUNX3	864	Biotin-Microarrays	tarbase	Intestine
hsa-mir-454-3p	MIMAT0003885	RUNX3	864	PAR-CLIP	tarbase	Intestine
hsa-mir-16-5p	MIMAT0000069	RUNX3	864	Microarrays	tarbase	Intestine
hsa-mir-141-3p	MIMAT0000432	STRAP	11171	HITS-CLIP	tarbase	Intestine
hsa-mir-338-3p	MIMAT0000763	STRAP	11171	HITS-CLIP	tarbase	Intestine
hsa-mir-7-5p	MIMAT0000252	STRAP	11171	HITS-CLIP	tarbase	Intestine
hsa-mir-182-5p	MIMAT0000259	STRAP	11171	Microarrays	tarbase	Intestine
hsa-mir-132-3p	MIMAT0000426	VIM	7431	Western Blot	tarbase	Intestine
hsa-mir-145-5p	MIMAT0000437	VIM	7431	qPCR	tarbase	Intestine
hsa-mir-182-5p	MIMAT0000259	VIM	7431	HITS-CLIP, Microarrays	tarbase	Intestine
hsa-mir-21-5p	MIMAT0000076	VIM	7431	SILAC	tarbase	Intestine
hsa-mir-217	MIMAT0000274	VIM	7431	Immunofluorescence, Western Blot	tarbase	Intestine
hsa-mir-26a-5p	MIMAT0000082	VIM	7431	Western Blot	tarbase	Intestine
hsa-mir-29b-3p	MIMAT0000100	VIM	7431	qPCR, Western Blot	tarbase	Intestine
hsa-mir-31-3p	MIMAT0004504	VIM	7431	HITS-CLIP	tarbase	Intestine
hsa-mir-34a-5p	MIMAT0000255	VIM	7431	Immunofluorescence, Western Blot, qPCR, Microarrays	tarbase	Intestine
hsa-mir-638	MIMAT0003308	VIM	7431	Western Blot	tarbase	Intestine
hsa-mir-92a-3p	MIMAT0000092	VIM	7431	Western Blot, PAR-CLIP	tarbase	Intestine
hsa-mir-95-3p	MIMAT0000094	VIM	7431	HITS-CLIP	tarbase	Intestine
hsa-mir-126-3p	MIMAT0000445	VIM	7431	Microarrays	tarbase	Intestine
hsa-mir-200b-3p	MIMAT0000318	VIM	7431	Microarrays	tarbase	Intestine
hsa-mir-7-5p	MIMAT0000252	VIM	7431	Microarrays	tarbase	Intestine
hsa-mir-30a-5p	MIMAT0000087	FAS	355	PAR-CLIP, Microarrays	tarbase	Intestine
hsa-mir-30c-5p	MIMAT0000244	FAS	355	PAR-CLIP	tarbase	Intestine
hsa-mir-603	MIMAT0003271	FAS	355	HITS-CLIP	tarbase	Intestine
hsa-mir-494-3p	MIMAT0002816	FAS	355	RIP-Seq, RNA-Seq	tarbase	Intestine
hsa-mir-107	MIMAT0000104	FAS	355	Microarrays	tarbase	Intestine
hsa-mir-130a-3p	MIMAT0000425	FAS	355	Microarrays	tarbase	Intestine
hsa-mir-16-5p	MIMAT0000069	FAS	355	Microarrays	tarbase	Intestine
hsa-mir-29c-3p	MIMAT0000681	FAS	355	Microarrays	tarbase	Intestine
hsa-mir-21-5p	MIMAT0000076	CD44	960	HITS-CLIP	tarbase	Intestine
hsa-mir-217	MIMAT0000274	CD44	960	HITS-CLIP	tarbase	Intestine
hsa-mir-23a-3p	MIMAT0000078	CD44	960	PAR-CLIP	tarbase	Intestine
hsa-mir-27b-3p	MIMAT0000419	CD44	960	HITS-CLIP	tarbase	Intestine
hsa-mir-200b-3p	MIMAT0000318	CD44	960	Microarrays	tarbase	Intestine
hsa-mir-26a-5p	MIMAT0000082	CD44	960	Chimeric fragments	tarbase	Intestine
hsa-mir-103a-3p	MIMAT0000101	GRN	2896	HITS-CLIP, Microarrays	tarbase	Intestine
hsa-mir-130a-3p	MIMAT0000425	GRN	2896	HITS-CLIP	tarbase	Intestine
hsa-mir-137	MIMAT0000429	GRN	2896	HITS-CLIP	tarbase	Intestine
hsa-mir-145-5p	MIMAT0000437	GRN	2896	PAR-CLIP	tarbase	Intestine
hsa-mir-34a-5p	MIMAT0000255	GRN	2896	HITS-CLIP, PAR-CLIP, Biotin-Microarrays, Microarrays	tarbase	Intestine
hsa-mir-182-5p	MIMAT0000259	FUT8	2530	Biotin-Microarrays	tarbase	Intestine
hsa-mir-29a-3p	MIMAT0000086	FUT8	2530	HITS-CLIP	tarbase	Intestine
hsa-mir-10b-5p	MIMAT0000254	FUT8	2530	Microarrays	tarbase	Intestine
hsa-mir-16-5p	MIMAT0000069	FUT8	2530	Microarrays	tarbase	Intestine
hsa-mir-200b-3p	MIMAT0000318	FUT8	2530	Microarrays	tarbase	Intestine
hsa-mir-29c-3p	MIMAT0000681	FUT8	2530	Microarrays	tarbase	Intestine
hsa-mir-92a-3p	MIMAT0000092	FUT8	2530	Chimeric fragments	tarbase	Intestine
hsa-mir-144-3p	MIMAT0000436	VCAN	1462	HITS-CLIP	tarbase	Intestine
hsa-mir-145-5p	MIMAT0000437	VCAN	1462	qPCR	tarbase	Intestine
hsa-mir-192-5p	MIMAT0000222	VCAN	1462	PAR-CLIP	tarbase	Intestine
hsa-mir-23a-3p	MIMAT0000078	VCAN	1462	HITS-CLIP	tarbase	Intestine
hsa-mir-27b-3p	MIMAT0000419	VCAN	1462	HITS-CLIP	tarbase	Intestine
hsa-mir-29a-3p	MIMAT0000086	VCAN	1462	HITS-CLIP, PAR-CLIP	tarbase	Intestine
hsa-mir-29b-3p	MIMAT0000100	VCAN	1462	HITS-CLIP	tarbase	Intestine
hsa-mir-29c-3p	MIMAT0000681	VCAN	1462	HITS-CLIP	tarbase	Intestine
hsa-mir-126-3p	MIMAT0000445	VCAN	1462	Microarrays	tarbase	Intestine
hsa-mir-182-5p	MIMAT0000259	VCAN	1462	Microarrays	tarbase	Intestine
hsa-mir-132-3p	MIMAT0000426	CDH1	999	Western Blot	tarbase	Intestine
hsa-mir-139-5p	MIMAT0000250	CDH1	999	Western Blot	tarbase	Intestine
hsa-mir-145-5p	MIMAT0000437	CDH1	999	qPCR	tarbase	Intestine
hsa-mir-16-5p	MIMAT0000069	CDH1	999	HITS-CLIP	tarbase	Intestine
hsa-mir-200a-3p	MIMAT0000682	CDH1	999	Western Blot	tarbase	Intestine
hsa-mir-217	MIMAT0000274	CDH1	999	Western Blot, Immunofluorescence	tarbase	Intestine
hsa-mir-26a-5p	MIMAT0000082	CDH1	999	Western Blot	tarbase	Intestine
hsa-mir-29b-3p	MIMAT0000100	CDH1	999	qPCR	tarbase	Intestine
hsa-mir-34a-5p	MIMAT0000255	CDH1	999	Immunofluorescence, Western Blot, qPCR, Microarrays	tarbase	Intestine
hsa-mir-638	MIMAT0003308	CDH1	999	Western Blot	tarbase	Intestine
hsa-mir-29c-3p	MIMAT0000681	CDH1	999	Microarrays	tarbase	Intestine
hsa-mir-103a-3p	MIMAT0000101	SPDL1	54908	PAR-CLIP, Microarrays	tarbase	Intestine
hsa-mir-107	MIMAT0000104	SPDL1	54908	PAR-CLIP, Microarrays	tarbase	Intestine
hsa-mir-29a-3p	MIMAT0000086	SPDL1	54908	HITS-CLIP	tarbase	Intestine
hsa-mir-29b-3p	MIMAT0000100	SPDL1	54908	HITS-CLIP	tarbase	Intestine
hsa-mir-29c-3p	MIMAT0000681	SPDL1	54908	HITS-CLIP, Microarrays	tarbase	Intestine
hsa-mir-130a-3p	MIMAT0000425	SPDL1	54908	Microarrays	tarbase	Intestine
hsa-mir-16-5p	MIMAT0000069	SPDL1	54908	Microarrays	tarbase	Intestine
hsa-mir-34a-5p	MIMAT0000255	SPDL1	54908	Microarrays	tarbase	Intestine
hsa-mir-192-5p	MIMAT0000222	RAB27B	5874	HITS-CLIP	tarbase	Intestine
hsa-mir-21-5p	MIMAT0000076	RAB27B	5874	HITS-CLIP	tarbase	Intestine
hsa-mir-103a-3p	MIMAT0000101	RAB27B	5874	Microarrays	tarbase	Intestine
hsa-mir-107	MIMAT0000104	RAB27B	5874	Microarrays	tarbase	Intestine
hsa-mir-10b-5p	MIMAT0000254	RAB27B	5874	Microarrays	tarbase	Intestine
hsa-mir-126-3p	MIMAT0000445	RAB27B	5874	Microarrays	tarbase	Intestine
hsa-mir-130a-3p	MIMAT0000425	RAB27B	5874	Microarrays	tarbase	Intestine
hsa-mir-16-5p	MIMAT0000069	RAB27B	5874	Microarrays	tarbase	Intestine
hsa-mir-29a-3p	MIMAT0000086	RAB27B	5874	Microarrays	tarbase	Intestine
hsa-mir-34a-5p	MIMAT0000255	RAB27B	5874	Microarrays	tarbase	Intestine
hsa-mir-145-5p	MIMAT0000437	TNC	3371	HITS-CLIP	tarbase	Intestine
hsa-mir-186-5p	MIMAT0000456	TNC	3371	HITS-CLIP	tarbase	Intestine
hsa-mir-193a-3p	MIMAT0000459	TNC	3371	HITS-CLIP	tarbase	Intestine
hsa-mir-27b-3p	MIMAT0000419	TNC	3371	HITS-CLIP	tarbase	Intestine
hsa-mir-34a-5p	MIMAT0000255	TNC	3371	HITS-CLIP	tarbase	Intestine
hsa-mir-7-5p	MIMAT0000252	TNC	3371	HITS-CLIP, Microarrays	tarbase	Intestine
hsa-mir-16-5p	MIMAT0000069	TNC	3371	Microarrays	tarbase	Intestine
hsa-mir-182-5p	MIMAT0000259	TNC	3371	Microarrays	tarbase	Intestine
hsa-mir-26a-5p	MIMAT0000082	CAPG	822	Microarrays	tarbase	Intestine
hsa-mir-7-5p	MIMAT0000252	CAPG	822	Microarrays	tarbase	Intestine
hsa-mir-30a-5p	MIMAT0000087	CAPG	822	Microarrays	tarbase	Intestine
hsa-mir-103a-3p	MIMAT0000101	CTNNA1	1495	HITS-CLIP	tarbase	Intestine
hsa-mir-107	MIMAT0000104	CTNNA1	1495	HITS-CLIP	tarbase	Intestine
hsa-mir-10b-5p	MIMAT0000254	CTNNA1	1495	PAR-CLIP	tarbase	Intestine
hsa-mir-132-3p	MIMAT0000426	CTNNA1	1495	Western Blot	tarbase	Intestine
hsa-mir-182-5p	MIMAT0000259	CTNNA1	1495	HITS-CLIP	tarbase	Intestine
hsa-mir-200b-3p	MIMAT0000318	CTNNA1	1495	HITS-CLIP	tarbase	Intestine
hsa-mir-23a-3p	MIMAT0000078	CTNNA1	1495	HITS-CLIP	tarbase	Intestine
hsa-mir-7-5p	MIMAT0000252	CTNNA1	1495	HITS-CLIP	tarbase	Intestine
hsa-mir-139-5p	MIMAT0000250	CTNNA1	1495	HITS-CLIP	tarbase	Intestine
hsa-mir-16-5p	MIMAT0000069	CTNNA1	1495	Microarrays	tarbase	Intestine
hsa-mir-27b-3p	MIMAT0000419	EPHA3	2042	HITS-CLIP	tarbase	Intestine
hsa-mir-16-5p	MIMAT0000069	EPHA3	2042	Microarrays	tarbase	Intestine
hsa-mir-182-5p	MIMAT0000259	EPHA3	2042	Microarrays	tarbase	Intestine
hsa-mir-107	MIMAT0000104	GOPC	57120	PAR-CLIP	tarbase	Intestine
hsa-mir-141-3p	MIMAT0000432	GOPC	57120	HITS-CLIP	tarbase	Intestine
hsa-mir-200a-3p	MIMAT0000682	GOPC	57120	HITS-CLIP	tarbase	Intestine
hsa-mir-7-5p	MIMAT0000252	GOPC	57120	PAR-CLIP	tarbase	Intestine
hsa-mir-99a-5p	MIMAT0000097	GOPC	57120	Microarrays	tarbase	Intestine
hsa-mir-139-5p	MIMAT0000250	GOPC	57120	HITS-CLIP	tarbase	Intestine
hsa-mir-494-3p	MIMAT0002816	GOPC	57120	RIP-Seq, RNA-Seq	tarbase	Intestine
hsa-mir-16-5p	MIMAT0000069	GOPC	57120	Microarrays	tarbase	Intestine
hsa-mir-26a-5p	MIMAT0000082	GOPC	57120	Microarrays	tarbase	Intestine
hsa-mir-16-5p	MIMAT0000069	RSF1	51773	HITS-CLIP, Microarrays	tarbase	Intestine
hsa-mir-182-5p	MIMAT0000259	RSF1	51773	HITS-CLIP, Microarrays	tarbase	Intestine
hsa-mir-200b-3p	MIMAT0000318	RSF1	51773	PAR-CLIP	tarbase	Intestine
hsa-mir-23a-3p	MIMAT0000078	RSF1	51773	HITS-CLIP	tarbase	Intestine
hsa-mir-26a-5p	MIMAT0000082	RSF1	51773	HITS-CLIP, PAR-CLIP, Microarrays	tarbase	Intestine
hsa-mir-27b-3p	MIMAT0000419	RSF1	51773	PAR-CLIP, HITS-CLIP	tarbase	Intestine
hsa-mir-34a-5p	MIMAT0000255	RSF1	51773	Biotin-Microarrays	tarbase	Intestine
hsa-mir-10b-5p	MIMAT0000254	RSF1	51773	Microarrays	tarbase	Intestine
hsa-mir-7-5p	MIMAT0000252	RSF1	51773	Chimeric fragments	tarbase	Intestine
hsa-mir-139-5p	MIMAT0000250	FOXC1	2296	HITS-CLIP	tarbase	Intestine
hsa-mir-141-3p	MIMAT0000432	FOXC1	2296	HITS-CLIP	tarbase	Intestine
hsa-mir-200a-3p	MIMAT0000682	FOXC1	2296	HITS-CLIP	tarbase	Intestine
hsa-mir-30a-5p	MIMAT0000087	FOXC1	2296	PAR-CLIP	tarbase	Intestine
hsa-mir-30c-5p	MIMAT0000244	FOXC1	2296	PAR-CLIP	tarbase	Intestine
hsa-mir-7-5p	MIMAT0000252	FOXC1	2296	PAR-CLIP	tarbase	Intestine
hsa-mir-10b-5p	MIMAT0000254	FOXC1	2296	Microarrays	tarbase	Intestine
hsa-mir-16-5p	MIMAT0000069	FOXC1	2296	Microarrays	tarbase	Intestine
hsa-mir-182-5p	MIMAT0000259	ATG5	9474	Biotin-Microarrays, Microarrays	tarbase	Intestine
hsa-mir-186-5p	MIMAT0000456	ATG5	9474	PAR-CLIP	tarbase	Intestine
hsa-mir-92a-3p	MIMAT0000092	ATG5	9474	PAR-CLIP	tarbase	Intestine
hsa-mir-16-5p	MIMAT0000069	ATG5	9474	Microarrays	tarbase	Intestine
hsa-mir-132-3p	MIMAT0000426	SLC2A3	6515	PAR-CLIP	tarbase	Intestine
hsa-mir-186-5p	MIMAT0000456	SLC2A3	6515	PAR-CLIP	tarbase	Intestine
hsa-mir-26a-5p	MIMAT0000082	SLC2A3	6515	HITS-CLIP	tarbase	Intestine
hsa-mir-27b-3p	MIMAT0000419	SLC2A3	6515	HITS-CLIP, PAR-CLIP	tarbase	Intestine
hsa-mir-29a-3p	MIMAT0000086	SLC2A3	6515	HITS-CLIP	tarbase	Intestine
hsa-mir-29b-3p	MIMAT0000100	SLC2A3	6515	HITS-CLIP	tarbase	Intestine
hsa-mir-29c-3p	MIMAT0000681	SLC2A3	6515	HITS-CLIP, Microarrays	tarbase	Intestine
hsa-mir-30a-5p	MIMAT0000087	SLC2A3	6515	HITS-CLIP	tarbase	Intestine
hsa-mir-139-5p	MIMAT0000250	SLC2A3	6515	HITS-CLIP	tarbase	Intestine
hsa-mir-494-3p	MIMAT0002816	SLC2A3	6515	RIP-Seq, RNA-Seq	tarbase	Intestine
hsa-mir-21-5p	MIMAT0000076	SLC2A3	6515	Chimeric fragments	tarbase	Intestine
hsa-mir-34a-5p	MIMAT0000255	CDH3	1001	Microarrays	tarbase	Intestine
hsa-mir-103a-3p	MIMAT0000101	GPC1	2817	HITS-CLIP	tarbase	Intestine
hsa-mir-107	MIMAT0000104	GPC1	2817	HITS-CLIP, Microarrays	tarbase	Intestine
hsa-mir-34a-5p	MIMAT0000255	GPC1	2817	Biotin-Microarrays, Microarrays	tarbase	Intestine
hsa-mir-103a-3p	MIMAT0000101	HIPK2	28996	PAR-CLIP, HITS-CLIP	tarbase	Intestine
hsa-mir-107	MIMAT0000104	HIPK2	28996	PAR-CLIP, HITS-CLIP	tarbase	Intestine
hsa-mir-137	MIMAT0000429	HIPK2	28996	HITS-CLIP	tarbase	Intestine
hsa-mir-145-5p	MIMAT0000437	HIPK2	28996	HITS-CLIP	tarbase	Intestine
hsa-mir-16-5p	MIMAT0000069	HIPK2	28996	HITS-CLIP, PAR-CLIP	tarbase	Intestine
hsa-mir-182-5p	MIMAT0000259	HIPK2	28996	Biotin-Microarrays	tarbase	Intestine
hsa-mir-186-5p	MIMAT0000456	HIPK2	28996	HITS-CLIP	tarbase	Intestine
hsa-mir-192-5p	MIMAT0000222	HIPK2	28996	HITS-CLIP	tarbase	Intestine
hsa-mir-193a-3p	MIMAT0000459	HIPK2	28996	HITS-CLIP	tarbase	Intestine
hsa-mir-21-5p	MIMAT0000076	HIPK2	28996	HITS-CLIP	tarbase	Intestine
hsa-mir-23a-3p	MIMAT0000078	HIPK2	28996	HITS-CLIP	tarbase	Intestine
hsa-mir-26a-5p	MIMAT0000082	HIPK2	28996	PAR-CLIP	tarbase	Intestine
hsa-mir-27b-3p	MIMAT0000419	HIPK2	28996	HITS-CLIP, PAR-CLIP	tarbase	Intestine
hsa-mir-30c-5p	MIMAT0000244	HIPK2	28996	HITS-CLIP	tarbase	Intestine
hsa-mir-34a-5p	MIMAT0000255	HIPK2	28996	Biotin-Microarrays, HITS-CLIP	tarbase	Intestine
hsa-mir-362-3p	MIMAT0004683	HIPK2	28996	HITS-CLIP	tarbase	Intestine
hsa-mir-454-3p	MIMAT0003885	HIPK2	28996	HITS-CLIP	tarbase	Intestine
hsa-mir-494-3p	MIMAT0002816	HIPK2	28996	HITS-CLIP	tarbase	Intestine
hsa-mir-7-5p	MIMAT0000252	HIPK2	28996	PAR-CLIP, HITS-CLIP	tarbase	Intestine
hsa-mir-92a-3p	MIMAT0000092	HIPK2	28996	HITS-CLIP	tarbase	Intestine
hsa-mir-139-5p	MIMAT0000250	HIPK2	28996	HITS-CLIP	tarbase	Intestine
hsa-mir-132-3p	MIMAT0000426	HIPK2	28996	Microarrays	tarbase	Intestine
hsa-mir-30a-5p	MIMAT0000087	HIPK2	28996	Microarrays	tarbase	Intestine
hsa-mir-103a-3p	MIMAT0000101	NTN1	9423	PAR-CLIP	tarbase	Intestine
hsa-mir-107	MIMAT0000104	NTN1	9423	PAR-CLIP	tarbase	Intestine
hsa-mir-16-5p	MIMAT0000069	NTN1	9423	HITS-CLIP	tarbase	Intestine
hsa-mir-26a-5p	MIMAT0000082	NTN1	9423	PAR-CLIP	tarbase	Intestine
hsa-mir-34a-5p	MIMAT0000255	NTN1	9423	HITS-CLIP	tarbase	Intestine
hsa-mir-145-5p	MIMAT0000437	ERBB3	2065	HITS-CLIP, qPCR	tarbase	Intestine
hsa-mir-182-5p	MIMAT0000259	YBX1	4904	Biotin-Microarrays	tarbase	Intestine
hsa-mir-494-3p	MIMAT0002816	YBX1	4904	RIP-Seq, RNA-Seq	tarbase	Intestine
hsa-mir-186-5p	MIMAT0000456	ELAVL1	1994	PAR-CLIP	tarbase	Intestine
hsa-mir-23a-3p	MIMAT0000078	ELAVL1	1994	HITS-CLIP	tarbase	Intestine
hsa-mir-34a-5p	MIMAT0000255	ELAVL1	1994	Biotin-Microarrays, Microarrays	tarbase	Intestine
hsa-mir-494-3p	MIMAT0002816	ELAVL1	1994	RIP-Seq, RNA-Seq	tarbase	Intestine
hsa-mir-130a-3p	MIMAT0000425	NEO1	4756	HITS-CLIP	tarbase	Intestine
hsa-mir-186-5p	MIMAT0000456	NEO1	4756	HITS-CLIP	tarbase	Intestine
hsa-mir-27b-3p	MIMAT0000419	NEO1	4756	HITS-CLIP	tarbase	Intestine
hsa-mir-301a-3p	MIMAT0000688	NEO1	4756	HITS-CLIP	tarbase	Intestine
hsa-mir-31-3p	MIMAT0004504	NEO1	4756	HITS-CLIP	tarbase	Intestine
hsa-mir-338-3p	MIMAT0000763	NEO1	4756	HITS-CLIP	tarbase	Intestine
hsa-mir-34a-5p	MIMAT0000255	NEO1	4756	Biotin-Microarrays	tarbase	Intestine
hsa-mir-454-3p	MIMAT0003885	NEO1	4756	HITS-CLIP	tarbase	Intestine
hsa-mir-7-5p	MIMAT0000252	NEO1	4756	HITS-CLIP	tarbase	Intestine
hsa-mir-92a-3p	MIMAT0000092	NEO1	4756	PAR-CLIP	tarbase	Intestine
hsa-mir-126-3p	MIMAT0000445	NEO1	4756	Microarrays	tarbase	Intestine
hsa-mir-29a-3p	MIMAT0000086	TNFRSF1A	7132	HITS-CLIP	tarbase	Intestine
hsa-mir-29b-3p	MIMAT0000100	TNFRSF1A	7132	HITS-CLIP	tarbase	Intestine
hsa-mir-29c-3p	MIMAT0000681	TNFRSF1A	7132	HITS-CLIP, Microarrays	tarbase	Intestine
hsa-mir-31-3p	MIMAT0004504	TNFRSF1A	7132	HITS-CLIP	tarbase	Intestine
hsa-mir-103a-3p	MIMAT0000101	TNFRSF1A	7132	RIP-Seq	tarbase	Intestine
hsa-mir-16-5p	MIMAT0000069	PKM	5315	HITS-CLIP, PAR-CLIP	tarbase	Intestine
hsa-mir-182-5p	MIMAT0000259	PKM	5315	HITS-CLIP	tarbase	Intestine
hsa-mir-27b-3p	MIMAT0000419	PKM	5315	PAR-CLIP	tarbase	Intestine
hsa-mir-7-5p	MIMAT0000252	PKM	5315	HITS-CLIP, Microarrays	tarbase	Intestine
hsa-mir-200b-3p	MIMAT0000318	PKM	5315	Microarrays	tarbase	Intestine
hsa-mir-34a-5p	MIMAT0000255	PKM	5315	Microarrays	tarbase	Intestine
hsa-mir-137	MIMAT0000429	TP53BP1	7158	HITS-CLIP	tarbase	Intestine
hsa-mir-145-5p	MIMAT0000437	TP53BP1	7158	HITS-CLIP	tarbase	Intestine
hsa-mir-21-5p	MIMAT0000076	TP53BP1	7158	SILAC	tarbase	Intestine
hsa-mir-23a-3p	MIMAT0000078	TP53BP1	7158	HITS-CLIP	tarbase	Intestine
hsa-mir-29a-3p	MIMAT0000086	TP53BP1	7158	PAR-CLIP, HITS-CLIP	tarbase	Intestine
hsa-mir-29b-3p	MIMAT0000100	TP53BP1	7158	PAR-CLIP, HITS-CLIP	tarbase	Intestine
hsa-mir-29c-3p	MIMAT0000681	TP53BP1	7158	PAR-CLIP, HITS-CLIP	tarbase	Intestine
hsa-mir-31-3p	MIMAT0004504	TP53BP1	7158	HITS-CLIP	tarbase	Intestine
hsa-mir-362-3p	MIMAT0004683	TP53BP1	7158	HITS-CLIP	tarbase	Intestine
hsa-mir-126-3p	MIMAT0000445	TP53BP1	7158	HITS-CLIP	tarbase	Intestine
hsa-mir-139-5p	MIMAT0000250	TP53BP1	7158	HITS-CLIP	tarbase	Intestine
hsa-mir-186-5p	MIMAT0000456	SYT1	6857	PAR-CLIP	tarbase	Intestine
hsa-mir-92a-3p	MIMAT0000092	SYT1	6857	PAR-CLIP	tarbase	Intestine
hsa-mir-137	MIMAT0000429	SYT1	6857	HITS-CLIP	tarbase	Intestine
hsa-mir-23a-3p	MIMAT0000078	SYT1	6857	HITS-CLIP	tarbase	Intestine
hsa-mir-107	MIMAT0000104	SYT1	6857	Microarrays	tarbase	Intestine
hsa-mir-7-5p	MIMAT0000252	SYT1	6857	Microarrays	tarbase	Intestine
hsa-mir-126-3p	MIMAT0000445	RASSF1	11186	Microarrays	tarbase	Intestine
hsa-mir-130a-3p	MIMAT0000425	ATP11A	23250	HITS-CLIP	tarbase	Intestine
hsa-mir-200b-3p	MIMAT0000318	ATP11A	23250	HITS-CLIP	tarbase	Intestine
hsa-mir-26a-5p	MIMAT0000082	ATP11A	23250	HITS-CLIP	tarbase	Intestine
hsa-mir-301a-3p	MIMAT0000688	ATP11A	23250	HITS-CLIP	tarbase	Intestine
hsa-mir-454-3p	MIMAT0003885	ATP11A	23250	HITS-CLIP	tarbase	Intestine
hsa-mir-186-5p	MIMAT0000456	KIF2A	3796	PAR-CLIP	tarbase	Intestine
hsa-mir-26a-5p	MIMAT0000082	KIF2A	3796	PAR-CLIP	tarbase	Intestine
hsa-mir-27b-3p	MIMAT0000419	KIF2A	3796	PAR-CLIP	tarbase	Intestine
hsa-mir-30a-5p	MIMAT0000087	KIF2A	3796	HITS-CLIP	tarbase	Intestine
hsa-mir-603	MIMAT0003271	KIF2A	3796	HITS-CLIP	tarbase	Intestine
hsa-mir-760	MIMAT0004957	KIF2A	3796	HITS-CLIP	tarbase	Intestine
hsa-mir-103a-3p	MIMAT0000101	KIF2A	3796	RIP-Seq	tarbase	Intestine
hsa-mir-494-3p	MIMAT0002816	KIF2A	3796	RIP-Seq, RNA-Seq	tarbase	Intestine
hsa-mir-182-5p	MIMAT0000259	KIF2A	3796	Microarrays	tarbase	Intestine
hsa-mir-103a-3p	MIMAT0000101	PITX1	5307	RIP-Seq	tarbase	Intestine
hsa-mir-130a-3p	MIMAT0000425	NUCKS1	64710	PAR-CLIP	tarbase	Intestine
hsa-mir-132-3p	MIMAT0000426	NUCKS1	64710	HITS-CLIP	tarbase	Intestine
hsa-mir-182-5p	MIMAT0000259	NUCKS1	64710	HITS-CLIP	tarbase	Intestine
hsa-mir-186-5p	MIMAT0000456	NUCKS1	64710	HITS-CLIP, PAR-CLIP	tarbase	Intestine
hsa-mir-193a-3p	MIMAT0000459	NUCKS1	64710	HITS-CLIP	tarbase	Intestine
hsa-mir-200b-3p	MIMAT0000318	NUCKS1	64710	HITS-CLIP	tarbase	Intestine
hsa-mir-216b-5p	MIMAT0004959	NUCKS1	64710	HITS-CLIP	tarbase	Intestine
hsa-mir-23a-3p	MIMAT0000078	NUCKS1	64710	HITS-CLIP, Chimeric fragments	tarbase	Intestine
hsa-mir-27b-3p	MIMAT0000419	NUCKS1	64710	PAR-CLIP, HITS-CLIP	tarbase	Intestine
hsa-mir-29a-3p	MIMAT0000086	NUCKS1	64710	HITS-CLIP	tarbase	Intestine
hsa-mir-29b-3p	MIMAT0000100	NUCKS1	64710	HITS-CLIP, PAR-CLIP	tarbase	Intestine
hsa-mir-29c-3p	MIMAT0000681	NUCKS1	64710	HITS-CLIP	tarbase	Intestine
hsa-mir-29c-5p	MIMAT0004673	NUCKS1	64710	HITS-CLIP	tarbase	Intestine
hsa-mir-30a-5p	MIMAT0000087	NUCKS1	64710	HITS-CLIP, PAR-CLIP	tarbase	Intestine
hsa-mir-30c-5p	MIMAT0000244	NUCKS1	64710	HITS-CLIP, PAR-CLIP	tarbase	Intestine
hsa-mir-338-3p	MIMAT0000763	NUCKS1	64710	HITS-CLIP	tarbase	Intestine
hsa-mir-362-3p	MIMAT0004683	NUCKS1	64710	HITS-CLIP	tarbase	Intestine
hsa-mir-454-3p	MIMAT0003885	NUCKS1	64710	PAR-CLIP, HITS-CLIP	tarbase	Intestine
hsa-mir-603	MIMAT0003271	NUCKS1	64710	HITS-CLIP	tarbase	Intestine
hsa-mir-7-5p	MIMAT0000252	NUCKS1	64710	HITS-CLIP, PAR-CLIP	tarbase	Intestine
hsa-mir-137	MIMAT0000429	NUCKS1	64710	HITS-CLIP	tarbase	Intestine
hsa-mir-145-5p	MIMAT0000437	NUCKS1	64710	HITS-CLIP	tarbase	Intestine
hsa-mir-126-3p	MIMAT0000445	RAB27A	5873	Microarrays	tarbase	Intestine
hsa-mir-34a-5p	MIMAT0000255	RAB27A	5873	Microarrays	tarbase	Intestine
hsa-mir-7-5p	MIMAT0000252	RAB27A	5873	Microarrays	tarbase	Intestine
hsa-mir-132-3p	MIMAT0000426	RAB27A	5873	Microarrays	tarbase	Intestine
hsa-mir-137	MIMAT0000429	LRP6	4040	HITS-CLIP	tarbase	Intestine
hsa-mir-137	MIMAT0000429	LRP6	4040	HITS-CLIP	tarbase	Intestine
hsa-mir-29a-3p	MIMAT0000086	LRP6	4040	HITS-CLIP	tarbase	Intestine
hsa-mir-29a-3p	MIMAT0000086	LRP6	4040	HITS-CLIP	tarbase	Intestine
hsa-mir-30a-5p	MIMAT0000087	LRP6	4040	PAR-CLIP	tarbase	Intestine
hsa-mir-30a-5p	MIMAT0000087	LRP6	4040	PAR-CLIP	tarbase	Intestine
hsa-mir-30c-5p	MIMAT0000244	LRP6	4040	PAR-CLIP	tarbase	Intestine
hsa-mir-30c-5p	MIMAT0000244	LRP6	4040	PAR-CLIP	tarbase	Intestine
hsa-mir-182-5p	MIMAT0000259	LRP6	4040	Microarrays	tarbase	Intestine
hsa-mir-182-5p	MIMAT0000259	LRP6	4040	Microarrays	tarbase	Intestine
hsa-mir-454-3p	MIMAT0003885	LRP6	4040	CLEAR-CLIP	tarbase	Intestine
hsa-mir-454-3p	MIMAT0003885	LRP6	4040	CLEAR-CLIP	tarbase	Intestine
hsa-mir-26a-5p	MIMAT0000082	NUCB2	4925	HITS-CLIP	tarbase	Intestine
hsa-mir-34a-5p	MIMAT0000255	NUCB2	4925	Microarrays	tarbase	Intestine
hsa-mir-16-5p	MIMAT0000069	NUCB2	4925	pSILAC	tarbase	Intestine
hsa-mir-130a-3p	MIMAT0000425	NUCB2	4925	Microarrays	tarbase	Intestine
hsa-mir-34a-5p	MIMAT0000255	FSTL3	10272	Biotin-Microarrays	tarbase	Intestine
hsa-mir-103a-3p	MIMAT0000101	FSTL3	10272	RNA-Seq, Microarrays	tarbase	Intestine
hsa-mir-107	MIMAT0000104	FSTL3	10272	Microarrays	tarbase	Intestine
hsa-mir-16-5p	MIMAT0000069	FSTL3	10272	Microarrays	tarbase	Intestine
hsa-mir-103a-3p	MIMAT0000101	CDC42	998	PAR-CLIP	tarbase	Intestine
hsa-mir-141-3p	MIMAT0000432	CDC42	998	PAR-CLIP	tarbase	Intestine
hsa-mir-16-5p	MIMAT0000069	CDC42	998	PAR-CLIP, HITS-CLIP, Microarrays	tarbase	Intestine
hsa-mir-182-5p	MIMAT0000259	CDC42	998	Biotin-Microarrays	tarbase	Intestine
hsa-mir-186-5p	MIMAT0000456	CDC42	998	PAR-CLIP	tarbase	Intestine
hsa-mir-10b-5p	MIMAT0000254	CDC42	998	Microarrays	tarbase	Intestine
hsa-mir-130a-3p	MIMAT0000425	VASH1	22846	HITS-CLIP	tarbase	Intestine
hsa-mir-193a-3p	MIMAT0000459	VASH1	22846	HITS-CLIP	tarbase	Intestine
hsa-mir-29a-3p	MIMAT0000086	VASH1	22846	HITS-CLIP	tarbase	Intestine
hsa-mir-760	MIMAT0004957	VASH1	22846	HITS-CLIP	tarbase	Intestine
hsa-mir-769-5p	MIMAT0003886	VASH1	22846	HITS-CLIP	tarbase	Intestine
hsa-mir-7-5p	MIMAT0000252	TRIP13	9319	HITS-CLIP	tarbase	Intestine
hsa-mir-92a-3p	MIMAT0000092	TRIP13	9319	HITS-CLIP	tarbase	Intestine
hsa-mir-494-3p	MIMAT0002816	TRIP13	9319	RIP-Seq, RNA-Seq	tarbase	Intestine
hsa-mir-103a-3p	MIMAT0000101	TRIP13	9319	Microarrays	tarbase	Intestine
hsa-mir-107	MIMAT0000104	TRIP13	9319	Microarrays	tarbase	Intestine
hsa-mir-16-5p	MIMAT0000069	TRIP13	9319	Microarrays	tarbase	Intestine
hsa-mir-34a-5p	MIMAT0000255	TRIP13	9319	Microarrays	tarbase	Intestine
hsa-mir-200b-3p	MIMAT0000318	XRCC1	7515	Microarrays	tarbase	Intestine
hsa-mir-16-5p	MIMAT0000069	DHRS9	10170	Microarrays	tarbase	Intestine
hsa-mir-200b-3p	MIMAT0000318	DHRS9	10170	Microarrays	tarbase	Intestine
hsa-mir-29c-3p	MIMAT0000681	DHRS9	10170	Microarrays	tarbase	Intestine
hsa-mir-10b-5p	MIMAT0000254	PTGS2	5743	HITS-CLIP, Microarrays	tarbase	Intestine
hsa-mir-141-3p	MIMAT0000432	PTGS2	5743	HITS-CLIP	tarbase	Intestine
hsa-mir-182-5p	MIMAT0000259	PTGS2	5743	HITS-CLIP, Microarrays	tarbase	Intestine
hsa-mir-193a-3p	MIMAT0000459	PTGS2	5743	HITS-CLIP	tarbase	Intestine
hsa-mir-103a-3p	MIMAT0000101	PTGS2	5743	Microarrays	tarbase	Intestine
hsa-mir-107	MIMAT0000104	PTGS2	5743	Microarrays	tarbase	Intestine
hsa-mir-29a-3p	MIMAT0000086	PTGS2	5743	Microarrays	tarbase	Intestine
hsa-mir-29c-3p	MIMAT0000681	PTGS2	5743	Microarrays	tarbase	Intestine
hsa-mir-16-5p	MIMAT0000069	NOTCH3	4854	HITS-CLIP	tarbase	Intestine
hsa-mir-34a-5p	MIMAT0000255	NOTCH3	4854	Biotin-Microarrays, Microarrays	tarbase	Intestine
hsa-mir-200b-3p	MIMAT0000318	PLD1	5337	PAR-CLIP	tarbase	Intestine
hsa-mir-7-5p	MIMAT0000252	PLD1	5337	PAR-CLIP	tarbase	Intestine
hsa-mir-126-3p	MIMAT0000445	PLD1	5337	Microarrays	tarbase	Intestine
hsa-mir-34a-5p	MIMAT0000255	MLH1	4292	Microarrays	tarbase	Intestine
hsa-mir-7-5p	MIMAT0000252	MLH1	4292	Microarrays	tarbase	Intestine
hsa-mir-130a-3p	MIMAT0000425	FGFR1	2260	AGO-IP	tarbase	Intestine
hsa-mir-141-3p	MIMAT0000432	FGFR1	2260	HITS-CLIP	tarbase	Intestine
hsa-mir-200a-3p	MIMAT0000682	FGFR1	2260	HITS-CLIP	tarbase	Intestine
hsa-mir-200b-3p	MIMAT0000318	FGFR1	2260	HITS-CLIP	tarbase	Intestine
hsa-mir-34a-5p	MIMAT0000255	FGFR1	2260	Biotin-Microarrays, Microarrays, HITS-CLIP	tarbase	Intestine
hsa-mir-107	MIMAT0000104	FGFR1	2260	Microarrays	tarbase	Intestine
hsa-mir-103a-3p	MIMAT0000101	FBLN1	2192	RIP-Seq	tarbase	Intestine
hsa-mir-494-3p	MIMAT0002816	FBLN1	2192	RIP-Seq, RNA-Seq	tarbase	Intestine
hsa-mir-126-3p	MIMAT0000445	FBLN1	2192	Microarrays	tarbase	Intestine
hsa-mir-16-5p	MIMAT0000069	FBLN1	2192	Microarrays	tarbase	Intestine
hsa-mir-141-3p	MIMAT0000432	FAP	2191	HITS-CLIP	tarbase	Intestine
hsa-mir-30a-5p	MIMAT0000087	FAP	2191	HITS-CLIP	tarbase	Intestine
hsa-mir-30c-5p	MIMAT0000244	FAP	2191	HITS-CLIP	tarbase	Intestine
hsa-mir-16-5p	MIMAT0000069	FAP	2191	Microarrays	tarbase	Intestine
hsa-mir-26a-5p	MIMAT0000082	FAP	2191	Microarrays	tarbase	Intestine
hsa-mir-29c-3p	MIMAT0000681	FAP	2191	Microarrays	tarbase	Intestine
hsa-mir-27b-3p	MIMAT0000419	NEBL	10529	HITS-CLIP	tarbase	Intestine
hsa-mir-145-5p	MIMAT0000437	NEBL	10529	HITS-CLIP	tarbase	Intestine
hsa-mir-26a-5p	MIMAT0000082	NEBL	10529	HITS-CLIP	tarbase	Intestine
hsa-mir-16-5p	MIMAT0000069	NEBL	10529	Microarrays	tarbase	Intestine
hsa-mir-23a-3p	MIMAT0000078	TULP3	7289	HITS-CLIP	tarbase	Intestine
hsa-mir-7-5p	MIMAT0000252	EDN1	1906	HITS-CLIP	tarbase	Intestine
hsa-mir-99a-5p	MIMAT0000097	EDN1	1906	Microarrays	tarbase	Intestine
hsa-mir-103a-3p	MIMAT0000101	EDN1	1906	Microarrays	tarbase	Intestine
hsa-mir-107	MIMAT0000104	EDN1	1906	Microarrays	tarbase	Intestine
hsa-mir-16-5p	MIMAT0000069	EDN1	1906	Microarrays	tarbase	Intestine
hsa-mir-182-5p	MIMAT0000259	EDN1	1906	Microarrays	tarbase	Intestine
hsa-mir-200b-3p	MIMAT0000318	EDN1	1906	Microarrays	tarbase	Intestine
hsa-mir-26a-5p	MIMAT0000082	EDN1	1906	Microarrays	tarbase	Intestine
hsa-mir-141-3p	MIMAT0000432	EDN1	1906	Luciferase Reporter Assay	tarbase	Intestine
hsa-mir-144-3p	MIMAT0000436	EDN1	1906	Luciferase Reporter Assay	tarbase	Intestine
hsa-mir-494-3p	MIMAT0002816	EDN1	1906	Luciferase Reporter Assay	tarbase	Intestine
hsa-mir-103a-3p	MIMAT0000101	BRINP1	1620	Microarrays	tarbase	Intestine
hsa-mir-186-5p	MIMAT0000456	MKNK1	8569	PAR-CLIP	tarbase	Intestine
hsa-mir-27b-3p	MIMAT0000419	MKNK1	8569	PAR-CLIP	tarbase	Intestine
hsa-mir-7-5p	MIMAT0000252	MKNK1	8569	Microarrays	tarbase	Intestine
hsa-mir-130a-3p	MIMAT0000425	TNS1	7145	PAR-CLIP	tarbase	Intestine
hsa-mir-21-5p	MIMAT0000076	TNS1	7145	HITS-CLIP	tarbase	Intestine
hsa-mir-454-3p	MIMAT0003885	TNS1	7145	HITS-CLIP	tarbase	Intestine
hsa-mir-16-5p	MIMAT0000069	TNS1	7145	Microarrays	tarbase	Intestine
hsa-mir-141-3p	MIMAT0000432	DDX1	1653	HITS-CLIP	tarbase	Intestine
hsa-mir-16-5p	MIMAT0000069	DDX1	1653	HITS-CLIP, PAR-CLIP	tarbase	Intestine
hsa-mir-200a-3p	MIMAT0000682	DDX1	1653	HITS-CLIP	tarbase	Intestine
hsa-mir-21-5p	MIMAT0000076	DDX1	1653	SILAC, Microarrays	tarbase	Intestine
hsa-mir-29a-3p	MIMAT0000086	DDX1	1653	HITS-CLIP	tarbase	Intestine
hsa-mir-34a-5p	MIMAT0000255	MOK	5891	Microarrays	tarbase	Intestine
hsa-mir-103a-3p	MIMAT0000101	HSP90AA1	3320	HITS-CLIP	tarbase	Intestine
hsa-mir-107	MIMAT0000104	HSP90AA1	3320	HITS-CLIP	tarbase	Intestine
hsa-mir-130a-3p	MIMAT0000425	HSP90AA1	3320	HITS-CLIP	tarbase	Intestine
hsa-mir-141-3p	MIMAT0000432	HSP90AA1	3320	HITS-CLIP	tarbase	Intestine
hsa-mir-215-5p	MIMAT0000272	HSP90AA1	3320	HITS-CLIP	tarbase	Intestine
hsa-mir-27b-3p	MIMAT0000419	HSP90AA1	3320	HITS-CLIP	tarbase	Intestine
hsa-mir-301a-3p	MIMAT0000688	HSP90AA1	3320	HITS-CLIP	tarbase	Intestine
hsa-mir-30a-5p	MIMAT0000087	HSP90AA1	3320	HITS-CLIP	tarbase	Intestine
hsa-mir-30a-5p	MIMAT0000087	NDC80	10403	HITS-CLIP	tarbase	Intestine
hsa-mir-30c-5p	MIMAT0000244	NDC80	10403	HITS-CLIP	tarbase	Intestine
hsa-mir-103a-3p	MIMAT0000101	NDC80	10403	Microarrays	tarbase	Intestine
hsa-mir-107	MIMAT0000104	NDC80	10403	Microarrays	tarbase	Intestine
hsa-mir-10b-5p	MIMAT0000254	NDC80	10403	Microarrays	tarbase	Intestine
hsa-mir-130a-3p	MIMAT0000425	NDC80	10403	Microarrays	tarbase	Intestine
hsa-mir-16-5p	MIMAT0000069	NDC80	10403	Microarrays	tarbase	Intestine
hsa-mir-182-5p	MIMAT0000259	NDC80	10403	Microarrays	tarbase	Intestine
hsa-mir-26a-5p	MIMAT0000082	NDC80	10403	Microarrays	tarbase	Intestine
hsa-mir-34a-5p	MIMAT0000255	NDC80	10403	Microarrays	tarbase	Intestine
hsa-mir-339-5p	MIMAT0000764	JMJD4	65094	HITS-CLIP	tarbase	Intestine
hsa-mir-34a-5p	MIMAT0000255	JMJD4	65094	Biotin-Microarrays	tarbase	Intestine
hsa-mir-200b-3p	MIMAT0000318	JMJD4	65094	Microarrays	tarbase	Intestine
hsa-mir-103a-3p	MIMAT0000101	PLOD1	5351	HITS-CLIP, PAR-CLIP	tarbase	Intestine
hsa-mir-107	MIMAT0000104	PLOD1	5351	HITS-CLIP, PAR-CLIP	tarbase	Intestine
hsa-mir-16-5p	MIMAT0000069	PLOD1	5351	HITS-CLIP	tarbase	Intestine
hsa-mir-34a-5p	MIMAT0000255	PLOD1	5351	Biotin-Microarrays, Microarrays	tarbase	Intestine
hsa-mir-7-5p	MIMAT0000252	PLOD1	5351	PAR-CLIP, Microarrays	tarbase	Intestine
hsa-mir-126-3p	MIMAT0000445	ITGAE	3682	Microarrays	tarbase	Intestine
hsa-mir-130a-3p	MIMAT0000425	SSH1	54434	HITS-CLIP	tarbase	Intestine
hsa-mir-23a-3p	MIMAT0000078	SSH1	54434	HITS-CLIP	tarbase	Intestine
hsa-mir-27b-3p	MIMAT0000419	SSH1	54434	HITS-CLIP	tarbase	Intestine
hsa-mir-301a-3p	MIMAT0000688	SSH1	54434	HITS-CLIP	tarbase	Intestine
hsa-mir-30a-5p	MIMAT0000087	SSH1	54434	PAR-CLIP	tarbase	Intestine
hsa-mir-30c-5p	MIMAT0000244	SSH1	54434	PAR-CLIP	tarbase	Intestine
hsa-mir-34a-5p	MIMAT0000255	SSH1	54434	Biotin-Microarrays	tarbase	Intestine
hsa-mir-92a-3p	MIMAT0000092	SSH1	54434	PAR-CLIP	tarbase	Intestine
hsa-mir-103a-3p	MIMAT0000101	SSH1	54434	Microarrays	tarbase	Intestine
hsa-mir-107	MIMAT0000104	SSH1	54434	Microarrays	tarbase	Intestine
hsa-mir-200b-3p	MIMAT0000318	SSH1	54434	Microarrays	tarbase	Intestine
hsa-mir-16-5p	MIMAT0000069	GSTP1	2950	PAR-CLIP	tarbase	Intestine
hsa-mir-338-3p	MIMAT0000763	GSTP1	2950	PAR-CLIP	tarbase	Intestine
hsa-mir-26a-5p	MIMAT0000082	GSTP1	2950	Microarrays	tarbase	Intestine
hsa-mir-34a-5p	MIMAT0000255	GSTP1	2950	Microarrays	tarbase	Intestine
hsa-mir-103a-3p	MIMAT0000101	CD59	966	HITS-CLIP, PAR-CLIP	tarbase	Intestine
hsa-mir-107	MIMAT0000104	CD59	966	HITS-CLIP, PAR-CLIP	tarbase	Intestine
hsa-mir-145-5p	MIMAT0000437	CD59	966	HITS-CLIP	tarbase	Intestine
hsa-mir-182-5p	MIMAT0000259	CD59	966	HITS-CLIP	tarbase	Intestine
hsa-mir-200b-3p	MIMAT0000318	CD59	966	HITS-CLIP, Microarrays	tarbase	Intestine
hsa-mir-217	MIMAT0000274	CD59	966	HITS-CLIP	tarbase	Intestine
hsa-mir-26a-5p	MIMAT0000082	CD59	966	HITS-CLIP, PAR-CLIP, Microarrays	tarbase	Intestine
hsa-mir-603	MIMAT0003271	CD59	966	HITS-CLIP	tarbase	Intestine
hsa-mir-7-5p	MIMAT0000252	CD59	966	HITS-CLIP	tarbase	Intestine
hsa-mir-16-5p	MIMAT0000069	CD59	966	Microarrays	tarbase	Intestine
hsa-mir-34a-5p	MIMAT0000255	CD59	966	Microarrays	tarbase	Intestine
hsa-mir-26a-5p	MIMAT0000082	CD82	3732	PAR-CLIP	tarbase	Intestine
hsa-mir-103a-3p	MIMAT0000101	CD82	3732	Microarrays	tarbase	Intestine
hsa-mir-107	MIMAT0000104	CD82	3732	Microarrays	tarbase	Intestine
hsa-mir-186-5p	MIMAT0000456	CPNE3	8895	PAR-CLIP	tarbase	Intestine
hsa-mir-21-5p	MIMAT0000076	CPNE3	8895	HITS-CLIP	tarbase	Intestine
hsa-mir-23a-3p	MIMAT0000078	CPNE3	8895	PAR-CLIP, HITS-CLIP	tarbase	Intestine
hsa-mir-92a-3p	MIMAT0000092	CPNE3	8895	PAR-CLIP	tarbase	Intestine
hsa-mir-26a-5p	MIMAT0000082	CPNE3	8895	HITS-CLIP	tarbase	Intestine
hsa-mir-30c-5p	MIMAT0000244	CPNE3	8895	HITS-CLIP	tarbase	Intestine
hsa-mir-338-3p	MIMAT0000763	CPNE3	8895	HITS-CLIP	tarbase	Intestine
hsa-mir-494-3p	MIMAT0002816	CPNE3	8895	RIP-Seq, RNA-Seq	tarbase	Intestine
hsa-mir-16-5p	MIMAT0000069	CPNE3	8895	Microarrays	tarbase	Intestine
hsa-mir-182-5p	MIMAT0000259	CPNE3	8895	Microarrays	tarbase	Intestine
hsa-mir-23a-3p	MIMAT0000078	CEACAM6	4680	HITS-CLIP	tarbase	Intestine
hsa-mir-26a-5p	MIMAT0000082	CEACAM6	4680	HITS-CLIP	tarbase	Intestine
hsa-mir-29b-3p	MIMAT0000100	CEACAM6	4680	HITS-CLIP	tarbase	Intestine
hsa-mir-29c-3p	MIMAT0000681	CEACAM6	4680	HITS-CLIP, Microarrays	tarbase	Intestine
hsa-mir-200b-3p	MIMAT0000318	CEACAM6	4680	Microarrays	tarbase	Intestine
hsa-mir-16-5p	MIMAT0000069	ZW10	9183	PAR-CLIP	tarbase	Intestine
hsa-mir-27b-3p	MIMAT0000419	ZW10	9183	HITS-CLIP	tarbase	Intestine
hsa-mir-141-3p	MIMAT0000432	BAX	581	Western Blot	tarbase	Intestine
hsa-mir-182-5p	MIMAT0000259	BAX	581	Biotin-Microarrays	tarbase	Intestine
hsa-mir-193a-3p	MIMAT0000459	BAX	581	Western Blot	tarbase	Intestine
hsa-mir-29a-3p	MIMAT0000086	BAX	581	PAR-CLIP	tarbase	Intestine
hsa-mir-29b-3p	MIMAT0000100	BAX	581	PAR-CLIP, Western Blot	tarbase	Intestine
hsa-mir-29c-3p	MIMAT0000681	BAX	581	PAR-CLIP	tarbase	Intestine
hsa-mir-16-5p	MIMAT0000069	BAX	581	Microarrays	tarbase	Intestine
hsa-mir-139-5p	MIMAT0000250	MMP2	4313	Luciferase Reporter Assay, qPCR, Western Blot	tarbase	Intestine
hsa-mir-141-3p	MIMAT0000432	MMP2	4313	Western Blot	tarbase	Intestine
hsa-mir-145-5p	MIMAT0000437	MMP2	4313	HITS-CLIP, Western Blot, qPCR, Luciferase Reporter Assay, ELISA	tarbase	Intestine
hsa-mir-494-3p	MIMAT0002816	MMP2	4313	Western Blot	tarbase	Intestine
hsa-mir-182-5p	MIMAT0000259	AURKA	6790	Biotin-Microarrays	tarbase	Intestine
hsa-mir-23a-3p	MIMAT0000078	AURKA	6790	HITS-CLIP	tarbase	Intestine
hsa-mir-29a-3p	MIMAT0000086	AURKA	6790	PAR-CLIP	tarbase	Intestine
hsa-mir-34a-5p	MIMAT0000255	AURKA	6790	Biotin-Microarrays, Microarrays	tarbase	Intestine
hsa-mir-103a-3p	MIMAT0000101	AURKA	6790	Microarrays	tarbase	Intestine
hsa-mir-107	MIMAT0000104	AURKA	6790	Microarrays	tarbase	Intestine
hsa-mir-16-5p	MIMAT0000069	AURKA	6790	Microarrays	tarbase	Intestine
hsa-mir-26a-5p	MIMAT0000082	AURKA	6790	Microarrays	tarbase	Intestine
hsa-mir-103a-3p	MIMAT0000101	PXN	5829	PAR-CLIP	tarbase	Intestine
hsa-mir-107	MIMAT0000104	PXN	5829	PAR-CLIP	tarbase	Intestine
hsa-mir-16-5p	MIMAT0000069	PXN	5829	HITS-CLIP, Microarrays	tarbase	Intestine
hsa-mir-23a-3p	MIMAT0000078	PXN	5829	PAR-CLIP	tarbase	Intestine
hsa-mir-27b-3p	MIMAT0000419	PXN	5829	PAR-CLIP	tarbase	Intestine
hsa-mir-34a-5p	MIMAT0000255	PXN	5829	HITS-CLIP	tarbase	Intestine
hsa-mir-7-5p	MIMAT0000252	PXN	5829	Microarrays	tarbase	Intestine
hsa-mir-215-5p	MIMAT0000272	BIRC5	332	HITS-CLIP	tarbase	Intestine
hsa-mir-21-5p	MIMAT0000076	BIRC5	332	PAR-CLIP	tarbase	Intestine
hsa-mir-29b-3p	MIMAT0000100	BIRC5	332	qPCR	tarbase	Intestine
hsa-mir-7-5p	MIMAT0000252	BIRC5	332	HITS-CLIP	tarbase	Intestine
hsa-mir-760	MIMAT0004957	BIRC5	332	HITS-CLIP	tarbase	Intestine
hsa-mir-103a-3p	MIMAT0000101	BIRC5	332	Microarrays	tarbase	Intestine
hsa-mir-107	MIMAT0000104	BIRC5	332	Microarrays	tarbase	Intestine
hsa-mir-26a-5p	MIMAT0000082	BIRC5	332	Microarrays	tarbase	Intestine
hsa-mir-34a-5p	MIMAT0000255	ICAM1	3383	Biotin-Microarrays, Microarrays	tarbase	Intestine
hsa-mir-769-5p	MIMAT0003886	ICAM1	3383	HITS-CLIP	tarbase	Intestine
hsa-mir-16-5p	MIMAT0000069	ICAM1	3383	Microarrays	tarbase	Intestine
hsa-mir-7-5p	MIMAT0000252	ICAM1	3383	Microarrays	tarbase	Intestine
hsa-mir-186-5p	MIMAT0000456	TFAP4	7023	PAR-CLIP	tarbase	Intestine
hsa-mir-103a-3p	MIMAT0000101	KIF4A	24137	Microarrays	tarbase	Intestine
hsa-mir-107	MIMAT0000104	KIF4A	24137	Microarrays	tarbase	Intestine
hsa-mir-10b-5p	MIMAT0000254	KIF4A	24137	Microarrays	tarbase	Intestine
hsa-mir-126-3p	MIMAT0000445	KIF4A	24137	Microarrays	tarbase	Intestine
hsa-mir-16-5p	MIMAT0000069	KIF4A	24137	Microarrays	tarbase	Intestine
hsa-mir-26a-5p	MIMAT0000082	KIF4A	24137	Microarrays	tarbase	Intestine
hsa-mir-7-5p	MIMAT0000252	KIF4A	24137	Microarrays	tarbase	Intestine
hsa-mir-10b-5p	MIMAT0000254	CMTM6	54918	HITS-CLIP	tarbase	Intestine
[truncated: 3,217 more rows]

## Sheet: Table S3
Table S3. miRNA-to-Gene Interaction Table.
ID	Accession	Target	TargetID	Experiment	Literature	Tissue
hsa-mir-21-5p	MIMAT0000076	ACAT1	38	Microarray	18591254	Intestine
hsa-mir-21-5p	MIMAT0000076	PARP1	142	Microarray	18591254	Intestine
hsa-mir-21-5p	MIMAT0000076	JAG1	182	Flow//Immunoblot//Luciferase reporter assay//Microarray//qRT-PCR	19398721|22618231|18591254	Intestine
hsa-mir-21-5p	MIMAT0000076	CRYBG1	202	Microarray	18591254	Intestine
hsa-mir-21-5p	MIMAT0000076	AKT2	208	Western blot	20048743	Intestine
hsa-mir-21-5p	MIMAT0000076	APAF1	317	Luciferase reporter assay//Microarray//qRT-PCR//Western blot	18829576|18591254|27021436	Intestine
hsa-mir-21-5p	MIMAT0000076	APC	324	Microarray	18591254	Intestine
hsa-mir-21-5p	MIMAT0000076	FAS	355	Microarray	20048743	Intestine
hsa-mir-21-5p	MIMAT0000076	FASLG	356	Luciferase reporter assay//qRT-PCR//Reporter assay//Western blot	21820586|23177026|20371612|23504349|24821435|25118289	Intestine
hsa-mir-21-5p	MIMAT0000076	RHOB	388	Luciferase reporter assay//qRT-PCR//Western blot	20460403|21347332|21872591|23313253	Intestine
hsa-mir-21-5p	MIMAT0000076	ATP2B4	493	Microarray	18591254	Intestine
hsa-mir-21-5p	MIMAT0000076	ATRX	546	Microarray	18591254	Intestine
hsa-mir-21-5p	MIMAT0000076	BCAT1	586	Microarray	18591254	Intestine
hsa-mir-21-5p	MIMAT0000076	BCL2	596	ChIP-seq//Immunofluorescence//Luciferase reporter assay//qRT-PCR//Western blot	17072344|21376256|22528454|22710123|21468550|20048743|24606718|25327529	Intestine
hsa-mir-21-5p	MIMAT0000076	BCL6	604	Luciferase reporter assay	23416424	Intestine
hsa-mir-21-5p	MIMAT0000076	BCL7A	605	HITS-CLIP	22473208	Intestine
hsa-mir-21-5p	MIMAT0000076	BMI1	648	ChIP-seq//Immunofluorescence//Immunohistochemistry//Luciferase reporter assay//qRT-PCR//Western blot	27644439	Intestine
hsa-mir-21-5p	MIMAT0000076	BMPR2	659	Luciferase reporter assay//Microarray//qRT-PCR//Western blot	19578724|18829576|18591254|22227207	Intestine
hsa-mir-21-5p	MIMAT0000076	BNIP2	663	HITS-CLIP	22473208	Intestine
hsa-mir-21-5p	MIMAT0000076	BRCA1	672	Microarray	18591254	Intestine
hsa-mir-21-5p	MIMAT0000076	KLF9	687	Sequencing	20371350	Intestine
hsa-mir-21-5p	MIMAT0000076	KLF5	688	Microarray	18591254	Intestine
hsa-mir-21-5p	MIMAT0000076	CALD1	800	Microarray	18591254	Intestine
hsa-mir-21-5p	MIMAT0000076	CASP8	841	In situ hybridization//Luciferase reporter assay//Northern blot//qRT-PCR//Western blot	26080425	Intestine
hsa-mir-21-5p	MIMAT0000076	KRIT1	889	HITS-CLIP	22473208	Intestine
hsa-mir-21-5p	MIMAT0000076	CCNG1	900	Microarray	18591254	Intestine
hsa-mir-21-5p	MIMAT0000076	CD47	961	Microarray	18591254	Intestine
hsa-mir-21-5p	MIMAT0000076	CDC25A	993	HITS-CLIP//Luciferase reporter assay//Microarray//Northern blot//qRT-PCR//Western blot	19826040|23496142|18591254|22473208|25378484	Intestine
hsa-mir-21-5p	MIMAT0000076	CDK6	1021	Sequencing	20371350	Intestine
hsa-mir-21-5p	MIMAT0000076	CEBPB	1051	Luciferase reporter assay//Western blot	25327529	Intestine
hsa-mir-21-5p	MIMAT0000076	FOXN3	1112	Microarray	18591254	Intestine
hsa-mir-21-5p	MIMAT0000076	CLCN5	1184	Microarray	18591254	Intestine
hsa-mir-21-5p	MIMAT0000076	CLU	1191	Luciferase reporter assay	24327270	Intestine
hsa-mir-21-5p	MIMAT0000076	CCR1	1230	Luciferase reporter assay	21131358	Intestine
hsa-mir-21-5p	MIMAT0000076	CCR7	1236	HITS-CLIP	22473208	Intestine
hsa-mir-21-5p	MIMAT0000076	COL4A1	1282	Luciferase reporter assay//qRT-PCR	22573493	Intestine
hsa-mir-21-5p	MIMAT0000076	COL5A2	1290	Microarray	18591254	Intestine
hsa-mir-21-5p	MIMAT0000076	SLC31A1	1317	Microarray	18591254	Intestine
hsa-mir-21-5p	MIMAT0000076	ATF2	1386	Microarray	18591254	Intestine
hsa-mir-21-5p	MIMAT0000076	HAPLN1	1404	Microarray	18591254	Intestine
hsa-mir-21-5p	MIMAT0000076	CSNK1A1	1452	Microarray	18591254	Intestine
hsa-mir-21-5p	MIMAT0000076	DAXX	1616	Luciferase reporter assay//qRT-PCR//Western blot	18829576	Intestine
hsa-mir-21-5p	MIMAT0000076	DDX3X	1654	Microarray	18591254	Intestine
hsa-mir-21-5p	MIMAT0000076	DLG1	1739	Microarray	18591254	Intestine
hsa-mir-21-5p	MIMAT0000076	DMD	1756	Microarray	18591254	Intestine
hsa-mir-21-5p	MIMAT0000076	DYNC1LI2	1783	Microarray	18591254	Intestine
hsa-mir-21-5p	MIMAT0000076	SLC26A2	1836	Microarray	18591254	Intestine
hsa-mir-21-5p	MIMAT0000076	DUSP8	1850	Microarray	18591254	Intestine
hsa-mir-21-5p	MIMAT0000076	E2F1	1869	Luciferase reporter assay//qRT-PCR//Western blot	19906824|19528081	Intestine
hsa-mir-21-5p	MIMAT0000076	E2F2	1870	ChIP//Northern blot//qRT-PCR	19528081	Intestine
hsa-mir-21-5p	MIMAT0000076	E2F3	1871	PAR-CLIP	21572407	Intestine
hsa-mir-21-5p	MIMAT0000076	MEGF9	1955	Microarray	18591254	Intestine
hsa-mir-21-5p	MIMAT0000076	EGFR	1956	Luciferase reporter assay//Microarray//Western blot	20864407|20048743	Intestine
hsa-mir-21-5p	MIMAT0000076	EIF1AX	1964	PAR-CLIP	23446348|20371350	Intestine
hsa-mir-21-5p	MIMAT0000076	EIF2S1	1965	Quantitative proteomic approach	19253296	Intestine
hsa-mir-21-5p	MIMAT0000076	EIF4A2	1974	Immunoblot//Immunohistochemistry//Luciferase reporter assay//Microarray//qRT-PCR//Western blot	21219636	Intestine
hsa-mir-21-5p	MIMAT0000076	EIF4EBP2	1979	Microarray	18591254	Intestine
hsa-mir-21-5p	MIMAT0000076	EIF5	1983	Microarray	18591254	Intestine
hsa-mir-21-5p	MIMAT0000076	ELAVL4	1996	qRT-PCR	20584986	Intestine
hsa-mir-21-5p	MIMAT0000076	EPHA4	2043	Microarray	18591254	Intestine
hsa-mir-21-5p	MIMAT0000076	ERBB2	2064	qRT-PCR//Western blot	19419954	Intestine
hsa-mir-21-5p	MIMAT0000076	FGF12	2257	HITS-CLIP	23824327	Intestine
hsa-mir-21-5p	MIMAT0000076	FKBP5	2289	Microarray	18591254	Intestine
hsa-mir-21-5p	MIMAT0000076	FOXO1	2308	Luciferase reporter assay//qRT-PCR//Western blot	25909227	Intestine
hsa-mir-21-5p	MIMAT0000076	FOXO3	2309	PAR-CLIP	20371350	Intestine
hsa-mir-21-5p	MIMAT0000076	FMOD	2331	Western blot	19906824	Intestine
hsa-mir-21-5p	MIMAT0000076	FMR1	2332	Microarray	18591254	Intestine
hsa-mir-21-5p	MIMAT0000076	GLG1	2734	Microarray	18591254	Intestine
hsa-mir-21-5p	MIMAT0000076	GNAQ	2776	Microarray	18591254	Intestine
hsa-mir-21-5p	MIMAT0000076	GOLGA4	2803	Microarray	18591254	Intestine
hsa-mir-21-5p	MIMAT0000076	GP5	2814	PAR-CLIP	22012620|20371350	Intestine
hsa-mir-21-5p	MIMAT0000076	GPD2	2820	Microarray	18591254	Intestine
hsa-mir-21-5p	MIMAT0000076	MKNK2	2872	Microarray	18591254	Intestine
hsa-mir-21-5p	MIMAT0000076	MSH6	2956	Luciferase reporter assay//Northern blot//qRT-PCR//Western blot	21078976	Intestine
hsa-mir-21-5p	MIMAT0000076	GTF2A1	2957	Microarray	18591254	Intestine
hsa-mir-21-5p	MIMAT0000076	GTF2I	2969	Microarray	18591254	Intestine
hsa-mir-21-5p	MIMAT0000076	HIF1A	3091	ChIP-seq	23726431	Intestine
hsa-mir-21-5p	MIMAT0000076	HMGB1	3146	Luciferase reporter assay//Western blot	25327529	Intestine
hsa-mir-21-5p	MIMAT0000076	HMGB3	3149	Microarray	18591254	Intestine
hsa-mir-21-5p	MIMAT0000076	HNRNPH1	3187	Microarray	18591254	Intestine
hsa-mir-21-5p	MIMAT0000076	HNRNPK	3190	Luciferase reporter assay//qRT-PCR	18829576	Intestine
hsa-mir-21-5p	MIMAT0000076	HOXA9	3205	ChIP-seq//Microarray	18591254|24334453	Intestine
hsa-mir-21-5p	MIMAT0000076	HPGD	3248	In situ hybridization//Luciferase reporter assay//qRT-PCR//Western blot	24699315	Intestine
hsa-mir-21-5p	MIMAT0000076	FOXN2	3344	PAR-CLIP	23592263	Intestine
hsa-mir-21-5p	MIMAT0000076	ICAM1	3383	Luciferase reporter assay//Microarray//qRT-PCR	21131358	Intestine
hsa-mir-21-5p	MIMAT0000076	IGF1R	3480	Luciferase reporter assay	24161401	Intestine
hsa-mir-21-5p	MIMAT0000076	IL1B	3553	Luciferase reporter assay//Microarray//qRT-PCR	21131358	Intestine
hsa-mir-21-5p	MIMAT0000076	IL12A	3592	Luciferase reporter assay//Microarray//qRT-PCR//Western blot	22815788|25327529|27571873	Intestine
hsa-mir-21-5p	MIMAT0000076	CXCL10	3627	qRT-PCR	24889251	Intestine
hsa-mir-21-5p	MIMAT0000076	IPP	3652	Microarray	18591254	Intestine
hsa-mir-21-5p	MIMAT0000076	IRAK1	3654	Chip//ELISA//Flow cytometry//Luciferase reporter assay//QRTPCR//Western blot	23633945	Intestine
hsa-mir-21-5p	MIMAT0000076	IREB2	3658	Microarray	18591254	Intestine
hsa-mir-21-5p	MIMAT0000076	ITGB8	3696	HITS-CLIP	22473208|23824327	Intestine
hsa-mir-21-5p	MIMAT0000076	KLK2	3817	HITS-CLIP	19536157	Intestine
hsa-mir-21-5p	MIMAT0000076	TNPO1	3842	HITS-CLIP//Microarray	18591254|22473208	Intestine
hsa-mir-21-5p	MIMAT0000076	LAMP2	3920	Microarray	18591254	Intestine
hsa-mir-21-5p	MIMAT0000076	LIFR	3977	Microarray	18591254	Intestine
hsa-mir-21-5p	MIMAT0000076	LRP6	4040	Luciferase reporter assay//qRT-PCR//Western blot	28337300	Intestine
hsa-mir-21-5p	MIMAT0000076	CAPRIN1	4076	Microarray	18591254	Intestine
hsa-mir-21-5p	MIMAT0000076	MARCKS	4082	Luciferase reporter assay//Western blot	19302977	Intestine
hsa-mir-21-5p	MIMAT0000076	SMAD7	4092	Immunocytochemistry//Immunofluorescence//Immunohistochemistry//Luciferase reporter assay//qRT-PCR//Western blot	23292313|24887517|28192117|26575121	Intestine
hsa-mir-21-5p	MIMAT0000076	MBNL1	4154	HITS-CLIP//PAR-CLIP//Sequencing	20371350|22473208|23446348	Intestine
hsa-mir-21-5p	MIMAT0000076	MDM4	4194	Microarray	18591254	Intestine
hsa-mir-21-5p	MIMAT0000076	MEF2A	4205	Microarray	18591254	Intestine
hsa-mir-21-5p	MIMAT0000076	MEF2C	4208	Immunofluorescence//In situ hybridization//Luciferase reporter assay	21170291	Intestine
hsa-mir-21-5p	MIMAT0000076	MEIS1	4211	Microarray	18591254	Intestine
hsa-mir-21-5p	MIMAT0000076	MAP3K1	4214	Microarray	18591254	Intestine
hsa-mir-21-5p	MIMAT0000076	MMP2	4313	qRT-PCR	19435867	Intestine
hsa-mir-21-5p	MIMAT0000076	MMP9	4318	qRT-PCR	19435867	Intestine
hsa-mir-21-5p	MIMAT0000076	MSH2	4436	Immunoblot//Luciferase reporter assay//Microarray//Northern blot//qRT-PCR//Western blot	21078976|21047769|18591254|23861444|22806311	Intestine
hsa-mir-21-5p	MIMAT0000076	MTAP	4507	Luciferase reporter assay//Microarray//Northern blot//qRT-PCR//Western blot	19013014|18591254	Intestine
hsa-mir-21-5p	MIMAT0000076	COX2	4513	Flow//qRT-PCR//Western blot	26604791	Intestine
hsa-mir-21-5p	MIMAT0000076	MUC1	4582	Microarray	18591254	Intestine
hsa-mir-21-5p	MIMAT0000076	MYC	4609	ChIP//Northern blot//qRT-PCR//TRAP	19528081|24510096	Intestine
hsa-mir-21-5p	MIMAT0000076	MYD88	4615	Chip//ELISA//Flow cytometry//Luciferase reporter assay//QRTPCR//Western blot	23633945	Intestine
hsa-mir-21-5p	MIMAT0000076	MYO9A	4649	Microarray	18591254	Intestine
hsa-mir-21-5p	MIMAT0000076	SEPT2	4735	HITS-CLIP	22473208	Intestine
hsa-mir-21-5p	MIMAT0000076	NEK1	4750	Microarray	18591254	Intestine
hsa-mir-21-5p	MIMAT0000076	NFIA	4774	Flow//Western blot	24980967	Intestine
hsa-mir-21-5p	MIMAT0000076	NFIB	4781	Luciferase reporter assay//qRT-PCR//Western blot	18384814	Intestine
hsa-mir-21-5p	MIMAT0000076	NFKB1	4790	ChIP-seq	21081469	Intestine
hsa-mir-21-5p	MIMAT0000076	NKTR	4820	Microarray	20371350|18591254	Intestine
hsa-mir-21-5p	MIMAT0000076	NTF3	4908	Luciferase reporter assay//qRT-PCR	22019057	Intestine
hsa-mir-21-5p	MIMAT0000076	DDR2	4921	Microarray	18591254	Intestine
hsa-mir-21-5p	MIMAT0000076	OLR1	4973	Microarray	18591254	Intestine
hsa-mir-21-5p	MIMAT0000076	TNFRSF11B	4982	Microarray	20371350	Intestine
hsa-mir-21-5p	MIMAT0000076	ORC4	5000	PAR-CLIP	22012620	Intestine
hsa-mir-21-5p	MIMAT0000076	OXTR	5021	Luciferase reporter assay	26273428	Intestine
hsa-mir-21-5p	MIMAT0000076	PBX1	5087	ChIP-seq//Microarray	18591254|24334453	Intestine
hsa-mir-21-5p	MIMAT0000076	PCBP1	5093	Luciferase reporter assay//Quantitative proteomic approach	19253296|22316494	Intestine
hsa-mir-21-5p	MIMAT0000076	PDHA2	5161	Quantitative proteomic approach	19253296	Intestine
hsa-mir-21-5p	MIMAT0000076	PFKFB2	5208	Microarray	18591254	Intestine
hsa-mir-21-5p	MIMAT0000076	ABCB1	5243	Flow//qRT-PCR//Western blot	27040946	Intestine
hsa-mir-21-5p	MIMAT0000076	SERPINB5	5268	ChIP-seq//Immunohistochemistry//Immunoprecipitaion//Luciferase reporter assay//Microarray//qRT-PCR//Reporter assay//Western blot	18270520|19253296|21636785|20693317|26296971|27409165	Intestine
hsa-mir-21-5p	MIMAT0000076	SERPINI1	5274	Flow//Immunohistochemistry//Luciferase reporter assay//Microarray//qRT-PCR//Western blot	18591254|22464652	Intestine
hsa-mir-21-5p	MIMAT0000076	PIK3C2A	5286	Microarray	18591254	Intestine
hsa-mir-21-5p	MIMAT0000076	PIK3R1	5295	Luciferase reporter assay//Microarray//qRT-PCR//Western blot	18591254|26676464	Intestine
hsa-mir-21-5p	MIMAT0000076	PKD2	5311	Microarray	18591254	Intestine
hsa-mir-21-5p	MIMAT0000076	PKNOX1	5316	Microarray	18591254	Intestine
hsa-mir-21-5p	MIMAT0000076	PLAT	5327	Luciferase reporter assay//Microarray//qRT-PCR	21131358	Intestine
hsa-mir-21-5p	MIMAT0000076	PLD1	5337	Microarray	18591254	Intestine
hsa-mir-21-5p	MIMAT0000076	PPARA	5465	Flow//Immunofluorescence//Immunohistochemistry//Immunoprecipitaion//In situ hybridization//Luciferase reporter assay//Microarray//qRT-PCR//Western blot	21636785|18591254|24012640|26338827	Intestine
hsa-mir-21-5p	MIMAT0000076	PRKAB2	5565	Microarray	18591254	Intestine
hsa-mir-21-5p	MIMAT0000076	PRKCE	5581	Microarray	18591254	Intestine
hsa-mir-21-5p	MIMAT0000076	MAP2K3	5606	Immunohistochemistry//Luciferase reporter assay//Western blot	24112539	Intestine
hsa-mir-21-5p	MIMAT0000076	PSMD9	5715	Flow//qRT-PCR//Western blot	26500453	Intestine
hsa-mir-21-5p	MIMAT0000076	PTEN	5728	//ASO assay//ELISA//FACS//Flow//GFP reporter assay//Immunoblot//Immunocytochemistry//Immunofluorescence//immunohistochemistry//Immunohistochemistry//Luciferase reporter assay//Microarray//Northern blot//qRT-PCR//Reporter assay//Western blot	19672202|19072831|19906824|18850008|20216554|20223231|19175831|20048743|20813833|19641183|19253296|17681183|16762633|20797623|20978511|21187093|21820606|22267008|19473551|22678116|22956424|22761812|22770403|22879939|23226804|21544242|24817011|23548551|23174819|23466500|24154840|24659669|22956257|24603539|24468088|24356956|23811941|24161401|23981302|23643356|23275230|23446999|23708209|25361012|268…	Intestine
hsa-mir-21-5p	MIMAT0000076	PTGFR	5737	Microarray	18591254	Intestine
hsa-mir-21-5p	MIMAT0000076	PTK2	5747	Microarray	18591254	Intestine
hsa-mir-21-5p	MIMAT0000076	PTPN3	5774	Microarray	18591254	Intestine
hsa-mir-21-5p	MIMAT0000076	PTPN14	5784	Immunohistochemistry//Luciferase reporter assay//Microarray//PAR-CLIP//qRT-PCR//Western blot	20048743|23592263|25803229	Intestine
hsa-mir-21-5p	MIMAT0000076	PTX3	5806	Luciferase reporter assay	21131358	Intestine
hsa-mir-21-5p	MIMAT0000076	PURA	5813	Microarray	18591254	Intestine
hsa-mir-21-5p	MIMAT0000076	PURB	5814	Microarray	18591254	Intestine
hsa-mir-21-5p	MIMAT0000076	ABCD3	5825	Microarray	18591254	Intestine
hsa-mir-21-5p	MIMAT0000076	RAB6A	5870	Microarray	18591254	Intestine
hsa-mir-21-5p	MIMAT0000076	RASA1	5921	Luciferase reporter assay//qRT-PCR//Western blot	18372920|25663768|27876571	Intestine
hsa-mir-21-5p	MIMAT0000076	RB1	5925	Microarray	18591254	Intestine
hsa-mir-21-5p	MIMAT0000076	ARID4A	5926	Microarray	18591254	Intestine
hsa-mir-21-5p	MIMAT0000076	REST	5978	Luciferase reporter assay	19242418	Intestine
hsa-mir-21-5p	MIMAT0000076	REV3L	5980	Microarray	18591254	Intestine
hsa-mir-21-5p	MIMAT0000076	RHO	6010	qRT-PCR//Western blot	23446999	Intestine
hsa-mir-21-5p	MIMAT0000076	RNF6	6049	PAR-CLIP	21572407	Intestine
hsa-mir-21-5p	MIMAT0000076	RP2	6102	Microarray	18591254	Intestine
hsa-mir-21-5p	MIMAT0000076	RPS6KA3	6197	Microarray	18591254	Intestine
hsa-mir-21-5p	MIMAT0000076	RPS7	6201	Microarray//qRT-PCR//Quantitative proteomic approach//Sequencing//Western blot	19253296|20371350|17968323|17991735|19682430|19276261|19419954|18850008|16966691|19672202|19342589|21069438|18270520|19836969|19133651|18372920|18591254	Intestine
hsa-mir-21-5p	MIMAT0000076	SATB1	6304	qRT-PCR//Western blot	22227207	Intestine
hsa-mir-21-5p	MIMAT0000076	CCL1	6346	HITS-CLIP	22473208	Intestine
hsa-mir-21-5p	MIMAT0000076	CCL20	6364	ELISA//Immunofluorescence//Immunohistochemistry//In situ hybridization//Luciferase reporter assay//qRT-PCR	22001440|23817679	Intestine
hsa-mir-21-5p	MIMAT0000076	TRAPPC2	6399	Microarray	18591254	Intestine
hsa-mir-21-5p	MIMAT0000076	SET	6418	HITS-CLIP	22473208	Intestine
hsa-mir-21-5p	MIMAT0000076	SGCB	6443	Microarray	18591254	Intestine
hsa-mir-21-5p	MIMAT0000076	ST6GAL1	6480	HITS-CLIP//Microarray	18591254|22473208	Intestine
hsa-mir-21-5p	MIMAT0000076	SKP2	6502	Microarray	18591254	Intestine
hsa-mir-21-5p	MIMAT0000076	SLC5A3	6526	Microarray	18591254	Intestine
hsa-mir-21-5p	MIMAT0000076	SMARCA4	6597	Luciferase reporter assay//qRT-PCR//Western blot	21317927	Intestine
hsa-mir-21-5p	MIMAT0000076	SMN1	6606	Luciferase reporter assay//Western blot	23657402	Intestine
hsa-mir-21-5p	MIMAT0000076	SOD3	6649	Luciferase reporter assay	22836756	Intestine
hsa-mir-21-5p	MIMAT0000076	SOX2	6657	Immunoblot//Immunofluorescence//Immunohistochemistry//In situ hybridization//Luciferase reporter assay//Microarray//Northern blot//qRT-PCR//Western blot	18591254|22931209|26558781	Intestine
hsa-mir-21-5p	MIMAT0000076	SOX5	6660	Luciferase reporter assay//Microarray//Northern blot//qRT-PCR//Western blot	19013014|18591254	Intestine
hsa-mir-21-5p	MIMAT0000076	SP1	6667	Luciferase reporter assay//Western blot	22034194	Intestine
hsa-mir-21-5p	MIMAT0000076	SRPK2	6733	Microarray	18591254	Intestine
hsa-mir-21-5p	MIMAT0000076	SSFA2	6744	Microarray	18591254	Intestine
hsa-mir-21-5p	MIMAT0000076	STAT3	6774	ELISA//Microarray//qRT-PCR//Western blot	20048743|18591254|23998932|26549725	Intestine
hsa-mir-21-5p	MIMAT0000076	ELOVL4	6785	Microarray	18591254	Intestine
hsa-mir-21-5p	MIMAT0000076	TAF1	6872	Microarray	18591254	Intestine
hsa-mir-21-5p	MIMAT0000076	TAF5	6877	Microarray	18591254	Intestine
hsa-mir-21-5p	MIMAT0000076	TAP1	6890	Luciferase reporter assay//Western blot	25327529	Intestine
hsa-mir-21-5p	MIMAT0000076	TCF21	6943	Luciferase reporter assay	23206776	Intestine
hsa-mir-21-5p	MIMAT0000076	TGFB1	7040	ELISA//Microarray//qRT-PCR	18591254|26383248	Intestine
hsa-mir-21-5p	MIMAT0000076	TGFB2	7042	Luciferase reporter assay//Microarray	18591254|27388239	Intestine
hsa-mir-21-5p	MIMAT0000076	TGFBI	7045	Luciferase reporter assay//Microarray//Western blot	19136465|18591254	Intestine
hsa-mir-21-5p	MIMAT0000076	TGFBR2	7048	Immunofluorescence//Luciferase reporter assay//Microarray//qRT-PCR//Reporter assay//Western blot	19906824|19816956|18829576|22072622|18591254|24037531|27388239	Intestine
hsa-mir-21-5p	MIMAT0000076	TGFBR3	7049	Luciferase reporter assay//Microarray//qRT-PCR	18829576|19253296	Intestine
hsa-mir-21-5p	MIMAT0000076	TGIF1	7050	Western blot	19906824	Intestine
hsa-mir-21-5p	MIMAT0000076	TIAM1	7074	Luciferase reporter assay//Microarray//Northern blot//qRT-PCR	20826792|23442323|22815788	Intestine
hsa-mir-21-5p	MIMAT0000076	TIMP3	7078	Immunofluorescence//Immunohistochemistry//In situ hybridization//Luciferase reporter assay//Microarray//qRT-PCR//Reporter assay//Western blot	18591254|20346171|21820586|23504349|24574341	Intestine
hsa-mir-21-5p	MIMAT0000076	TLR3	7098	Luciferase reporter assay//Western blot	25327529	Intestine
hsa-mir-21-5p	MIMAT0000076	TLR4	7099	Microarray	18591254	Intestine
hsa-mir-21-5p	MIMAT0000076	TNFAIP3	7128	Luciferase reporter assay	21131358	Intestine
hsa-mir-21-5p	MIMAT0000076	TOP2A	7153	Microarray	18591254	Intestine
hsa-mir-21-5p	MIMAT0000076	TP53BP2	7159	Luciferase reporter assay//qRT-PCR	18829576	Intestine
hsa-mir-21-5p	MIMAT0000076	TPM1	7168	Luciferase reporter assay//Microarray//qRT-PCR//Western blot	17363372|18270520|19253296|21817107|18591254	Intestine
hsa-mir-21-5p	MIMAT0000076	NR2C2	7182	Microarray	18591254	Intestine
hsa-mir-21-5p	MIMAT0000076	TSNAX	7257	Microarray	18591254	Intestine
hsa-mir-21-5p	MIMAT0000076	UBE2N	7334	Luciferase reporter assay//Western blot	25327529	Intestine
hsa-mir-21-5p	MIMAT0000076	UQCRB	7381	PAR-CLIP	23446348|22012620	Intestine
hsa-mir-21-5p	MIMAT0000076	UTRN	7402	Microarray	18591254	Intestine
hsa-mir-21-5p	MIMAT0000076	VEGFA	7422	qRT-PCR//Western blot	19435867|21544242	Intestine
hsa-mir-21-5p	MIMAT0000076	VHL	7428	Immunofluorescence//Immunohistochemistry//Immunoprecipitaion//Luciferase reporter assay//qRT-PCR//Western blot	24012640	Intestine
hsa-mir-21-5p	MIMAT0000076	CORO2A	7464	Microarray	19342589	Intestine
hsa-mir-21-5p	MIMAT0000076	WFS1	7466	Quantitative proteomic approach	19253296	Intestine
hsa-mir-21-5p	MIMAT0000076	NSD2	7468	Microarray	18591254	Intestine
hsa-mir-21-5p	MIMAT0000076	WNT5A	7474	Microarray	18591254	Intestine
hsa-mir-21-5p	MIMAT0000076	ZNF35	7584	Sequencing	20371350	Intestine
hsa-mir-21-5p	MIMAT0000076	PCGF2	7703	qRT-PCR//Western blot	27542229	Intestine
hsa-mir-21-5p	MIMAT0000076	ZMYM2	7750	Microarray	18591254	Intestine
hsa-mir-21-5p	MIMAT0000076	ZNF207	7756	Microarray	18591254	Intestine
hsa-mir-21-5p	MIMAT0000076	ZNF217	7764	Microarray	18591254	Intestine
hsa-mir-21-5p	MIMAT0000076	BTG2	7832	GFP reporter assay//Luciferase reporter assay//Microarray//qRT-PCR//semi-qRT-PCR//Sequencing//Western blot	19546886|20371350|18591254|23857284|24821435|23446999	Intestine
hsa-mir-21-5p	MIMAT0000076	ALMS1	7840	Microarray	18591254	Intestine
hsa-mir-21-5p	MIMAT0000076	RNF103	7844	HITS-CLIP	22473208	Intestine
hsa-mir-21-5p	MIMAT0000076	SLMAP	7871	HITS-CLIP//Microarray	18591254|22473208	Intestine
hsa-mir-21-5p	MIMAT0000076	USP7	7874	Microarray	18591254	Intestine
hsa-mir-21-5p	MIMAT0000076	EPM2A	7957	Microarray	18591254	Intestine
hsa-mir-21-5p	MIMAT0000076	KAT6A	7994	Microarray	20371350	Intestine
hsa-mir-21-5p	MIMAT0000076	CDK2AP1	8099	Luciferase reporter assay//qRT-PCR//Reporter assay//Western blot	21328460	Intestine
hsa-mir-21-5p	MIMAT0000076	ANP32A	8125	Luciferase reporter assay//qRT-PCR//Western blot	21317927	Intestine
hsa-mir-21-5p	MIMAT0000076	GDF5	8200	Luciferase reporter assay//qRT-PCR//Western blot	24577233	Intestine
hsa-mir-21-5p	MIMAT0000076	NCOA3	8202	Luciferase reporter assay	19528081	Intestine
hsa-mir-21-5p	MIMAT0000076	SMC1A	8243	Microarray	18591254	Intestine
hsa-mir-21-5p	MIMAT0000076	FZD6	8323	Luciferase reporter assay//qRT-PCR//Western blot	27347343	Intestine
hsa-mir-21-5p	MIMAT0000076	RECK	8434	Immunofluorescence//Immunohistochemistry//Luciferase reporter assay//Microarray//qRT-PCR//Reporter assay//Western blot	20480266|18794849|18591254|20154725|22630347|23504349|24594117|23811941|23708209|26741162	Intestine
hsa-mir-21-5p	MIMAT0000076	PPFIA4	8497	Microarray	18591254	Intestine
hsa-mir-21-5p	MIMAT0000076	CBX4	8535	Luciferase reporter assay//PAR-CLIP//Western blot	23592263|24398324|21572407|25327529|26701625|27292025	Intestine
hsa-mir-21-5p	MIMAT0000076	PLPP1	8611	Microarray	18591254	Intestine
hsa-mir-21-5p	MIMAT0000076	TP63	8626	Luciferase reporter assay//qRT-PCR//Western blot	18829576	Intestine
hsa-mir-21-5p	MIMAT0000076	SOCS1	8651	Luciferase reporter assay//qRT-PCR//Western blot	27811366	Intestine
hsa-mir-21-5p	MIMAT0000076	B3GALNT1	8706	Microarray	18591254	Intestine
hsa-mir-21-5p	MIMAT0000076	TNFRSF10B	8795	HITS-CLIP//Luciferase reporter assay	22473208|25118289	Intestine
hsa-mir-21-5p	MIMAT0000076	PER3	8863	Microarray	18591254	Intestine
hsa-mir-21-5p	MIMAT0000076	PER2	8864	HITS-CLIP	23824327	Intestine
hsa-mir-21-5p	MIMAT0000076	FUBP1	8880	Microarray	18591254	Intestine
hsa-mir-21-5p	MIMAT0000076	BCL10	8915	Luciferase reporter assay//Western blot	25327529	Intestine
hsa-mir-21-5p	MIMAT0000076	PLOD3	8985	Luciferase reporter assay//Quantitative proteomic approach	19253296	Intestine
hsa-mir-21-5p	MIMAT0000076	BAZ1B	9031	Microarray	18591254	Intestine
hsa-mir-21-5p	MIMAT0000076	SEMA5A	9037	Microarray	18591254	Intestine
hsa-mir-21-5p	MIMAT0000076	LATS1	9113	Microarray	18591254	Intestine
hsa-mir-21-5p	MIMAT0000076	SCAF11	9169	Microarray	18591254	Intestine
hsa-mir-21-5p	MIMAT0000076	LRRFIP1	9208	Immunohistochemistry//Luciferase reporter assay//semi-qRT-PCR//Western blot	19559015|24690174	Intestine
hsa-mir-21-5p	MIMAT0000076	SRSF11	9295	Microarray	18591254	Intestine
hsa-mir-21-5p	MIMAT0000076	SOCS6	9306	Luciferase reporter assay//Next Generation Sequencing (NGS)//qRT-PCR//Western blot	27570566|27811366	Intestine
hsa-mir-21-5p	MIMAT0000076	VPS26A	9559	Microarray	18591254	Intestine
hsa-mir-21-5p	MIMAT0000076	CLOCK	9575	Microarray	18591254	Intestine
hsa-mir-21-5p	MIMAT0000076	PREPL	9581	Microarray	18591254	Intestine
hsa-mir-21-5p	MIMAT0000076	SOCS5	9655	Microarray	18591254	Intestine
hsa-mir-21-5p	MIMAT0000076	SECISBP2L	9728	Microarray//qRT-PCR	22815788	Intestine
hsa-mir-21-5p	MIMAT0000076	DOCK4	9732	Immunoblot//Luciferase reporter assay//qRT-PCR	22158624	Intestine
hsa-mir-21-5p	MIMAT0000076	USP34	9736	Microarray	18591254	Intestine
hsa-mir-21-5p	MIMAT0000076	SLK	9748	Microarray	20371350|18591254	Intestine
hsa-mir-21-5p	MIMAT0000076	PHACTR2	9749	Microarray	18591254	Intestine
hsa-mir-21-5p	MIMAT0000076	ZFYVE16	9765	Microarray	18591254	Intestine
hsa-mir-21-5p	MIMAT0000076	JADE3	9767	Microarray	18591254	Intestine
hsa-mir-21-5p	MIMAT0000076	CKAP5	9793	Microarray	18591254	Intestine
hsa-mir-21-5p	MIMAT0000076	SCRN1	9805	Microarray	18591254	Intestine
hsa-mir-21-5p	MIMAT0000076	EPM2AIP1	9852	HITS-CLIP	22473208|27418678	Intestine
hsa-mir-21-5p	MIMAT0000076	DDX46	9879	Microarray	18591254	Intestine
hsa-mir-21-5p	MIMAT0000076	FAM20B	9917	Microarray	18591254	Intestine
hsa-mir-21-5p	MIMAT0000076	LPGAT1	9926	Microarray	18591254	Intestine
hsa-mir-21-5p	MIMAT0000076	HS3ST3B1	9953	Sequencing	20371350	Intestine
hsa-mir-21-5p	MIMAT0000076	DMTF1	9988	Microarray	18591254	Intestine
hsa-mir-21-5p	MIMAT0000076	PTBP3	9991	Microarray	18591254	Intestine
hsa-mir-21-5p	MIMAT0000076	GNE	10020	Microarray	18591254	Intestine
hsa-mir-21-5p	MIMAT0000076	DNM1L	10059	Luciferase reporter assay//qRT-PCR//Western blot	28347692	Intestine
hsa-mir-21-5p	MIMAT0000076	EDIL3	10085	Microarray	18591254	Intestine
hsa-mir-21-5p	MIMAT0000076	ACTR2	10097	Microarray	18591254	Intestine
hsa-mir-21-5p	MIMAT0000076	PPIF	10105	Luciferase reporter assay//Microarray//qRT-PCR	18829576|18591254	Intestine
hsa-mir-21-5p	MIMAT0000076	HIPK3	10114	Microarray//qRT-PCR	22815788	Intestine
hsa-mir-21-5p	MIMAT0000076	RASGRP1	10125	HITS-CLIP//Luciferase reporter assay//Microarray//qRT-PCR//Western blot	20483747|18591254|22473208	Intestine
hsa-mir-21-5p	MIMAT0000076	AKAP9	10142	Microarray	19242418	Intestine
hsa-mir-21-5p	MIMAT0000076	ADGRG2	10149	Microarray	18591254	Intestine
hsa-mir-21-5p	MIMAT0000076	TOPORS	10210	Luciferase reporter assay//Microarray//qRT-PCR	18829576|18591254	Intestine
hsa-mir-21-5p	MIMAT0000076	MSLN	10232	Luciferase reporter assay	28125734	Intestine
hsa-mir-21-5p	MIMAT0000076	SPRY2	10253	Luciferase reporter assay//qRT-PCR//Western blot	18508928|21278789|23239100|25728247	Intestine
hsa-mir-21-5p	MIMAT0000076	STUB1	10273	qRT-PCR//Western blot	26841045	Intestine
hsa-mir-21-5p	MIMAT0000076	SMNDC1	10285	Sequencing	20371350	Intestine
hsa-mir-21-5p	MIMAT0000076	BTN3A3	10384	HITS-CLIP	22473208	Intestine
hsa-mir-21-5p	MIMAT0000076	PIAS3	10401	ELISA//Luciferase reporter assay//qRT-PCR//Western blot	22316494|23998932	Intestine
hsa-mir-21-5p	MIMAT0000076	BASP1	10409	Luciferase reporter assay//Quantitative proteomic approach	19253296	Intestine
hsa-mir-21-5p	MIMAT0000076	TESK2	10420	Microarray	18591254	Intestine
hsa-mir-21-5p	MIMAT0000076	PGRMC2	10424	Microarray	18591254	Intestine
hsa-mir-21-5p	MIMAT0000076	TMEM147	10430	CLASH	23622248	Intestine
hsa-mir-21-5p	MIMAT0000076	FAM3C	10447	Microarray	18591254	Intestine
hsa-mir-21-5p	MIMAT0000076	ECI2	10455	Sequencing	20371350	Intestine
hsa-mir-21-5p	MIMAT0000076	TRIM38	10475	Microarray	18591254	Intestine
hsa-mir-21-5p	MIMAT0000076	SLC9A6	10479	Microarray	18591254	Intestine
hsa-mir-21-5p	MIMAT0000076	IVNS1ABP	10625	Microarray	18591254	Intestine
hsa-mir-21-5p	MIMAT0000076	EXOC5	10640	Microarray	18591254	Intestine
hsa-mir-21-5p	MIMAT0000076	NFAT5	10725	Microarray	18591254	Intestine
hsa-mir-21-5p	MIMAT0000076	YME1L1	10730	Microarray	18591254	Intestine
hsa-mir-21-5p	MIMAT0000076	STAG2	10735	Sequencing	20371350	Intestine
hsa-mir-21-5p	MIMAT0000076	PHTF1	10745	Microarray	18591254	Intestine
hsa-mir-21-5p	MIMAT0000076	MAP3K2	10746	Microarray	18591254	Intestine
hsa-mir-21-5p	MIMAT0000076	ZNF460	10794	PAR-CLIP	23446348|20371350	Intestine
hsa-mir-21-5p	MIMAT0000076	FRS2	10818	PAR-CLIP	22012620|21572407	Intestine
hsa-mir-21-5p	MIMAT0000076	FAXDC2	10826	Microarray	18591254	Intestine
hsa-mir-21-5p	MIMAT0000076	MALT1	10892	Microarray	18591254	Intestine
hsa-mir-21-5p	MIMAT0000076	SPIN1	10927	Microarray	18591254	Intestine
hsa-mir-21-5p	MIMAT0000076	FERMT2	10979	Microarray	20371350	Intestine
hsa-mir-21-5p	MIMAT0000076	WWP1	11059	qRT-PCR//Western blot	22227207	Intestine
hsa-mir-21-5p	MIMAT0000076	CNTRL	11064	Microarray	18591254	Intestine
hsa-mir-21-5p	MIMAT0000076	DUSP10	11221	Luciferase reporter assay//qRT-PCR//Western blot	22387553	Intestine
hsa-mir-21-5p	MIMAT0000076	SEC63	11231	Microarray	18591254	Intestine
hsa-mir-21-5p	MIMAT0000076	HPS5	11234	Microarray	18591254	Intestine
hsa-mir-21-5p	MIMAT0000076	FILIP1L	11259	Microarray	20371350|18591254	Intestine
hsa-mir-21-5p	MIMAT0000076	MGAT4A	11320	Microarray	18591254	Intestine
hsa-mir-21-5p	MIMAT0000076	COBLL1	22837	Microarray	18591254	Intestine
hsa-mir-21-5p	MIMAT0000076	RAB11FIP2	22841	Microarray	18591254	Intestine
hsa-mir-21-5p	MIMAT0000076	CPEB3	22849	Microarray	18591254	Intestine
hsa-mir-21-5p	MIMAT0000076	RUFY3	22902	Microarray	18591254	Intestine
hsa-mir-21-5p	MIMAT0000076	BTBD3	22903	Microarray	18591254	Intestine
hsa-mir-21-5p	MIMAT0000076	SACM1L	22908	Microarray	18591254	Intestine
hsa-mir-21-5p	MIMAT0000076	KIFAP3	22920	Microarray	18591254	Intestine
hsa-mir-21-5p	MIMAT0000076	SIRT2	22933	Western blot	24161395	Intestine
hsa-mir-21-5p	MIMAT0000076	NT5C2	22978	Microarray	18591254	Intestine
hsa-mir-21-5p	MIMAT0000076	CEP152	22995	Microarray	18591254	Intestine
hsa-mir-21-5p	MIMAT0000076	LIMCH1	22998	Microarray	18591254	Intestine
hsa-mir-21-5p	MIMAT0000076	DAAM1	23002	Microarray	18591254	Intestine
hsa-mir-21-5p	MIMAT0000076	PALLD	23022	Microarray	18591254	Intestine
hsa-mir-21-5p	MIMAT0000076	ZNF292	23036	Microarray	18591254	Intestine
hsa-mir-21-5p	MIMAT0000076	MON2	23041	Microarray	18591254	Intestine
hsa-mir-21-5p	MIMAT0000076	FNBP1	23048	Microarray	18591254	Intestine
hsa-mir-21-5p	MIMAT0000076	SETD1B	23067	PAR-CLIP	23592263	Intestine
hsa-mir-21-5p	MIMAT0000076	ERP44	23071	PAR-CLIP	22100165	Intestine
hsa-mir-21-5p	MIMAT0000076	MYCBP2	23077	Microarray	18591254	Intestine
hsa-mir-21-5p	MIMAT0000076	CDK19	23097	Microarray	18591254	Intestine
hsa-mir-21-5p	MIMAT0000076	TNRC6B	23112	HITS-CLIP//Microarray	18591254|22473208	Intestine
hsa-mir-21-5p	MIMAT0000076	HIC2	23119	HITS-CLIP//PAR-CLIP	22473208|23446348|21572407|20371350	Intestine
hsa-mir-21-5p	MIMAT0000076	GPD1L	23171	Microarray	18591254	Intestine
hsa-mir-21-5p	MIMAT0000076	ATP11B	23200	Microarray	18591254	Intestine
hsa-mir-21-5p	MIMAT0000076	SYNE2	23224	Microarray	18591254	Intestine
hsa-mir-21-5p	MIMAT0000076	VPS13A	23230	Microarray	18591254	Intestine
hsa-mir-21-5p	MIMAT0000076	ANKRD28	23243	Microarray	18591254	Intestine
hsa-mir-21-5p	MIMAT0000076	RPRD2	23248	PAR-CLIP	23446348	Intestine
hsa-mir-21-5p	MIMAT0000076	DDHD2	23259	Microarray	18591254	Intestine
hsa-mir-21-5p	MIMAT0000076	MGA	23269	Microarray	17072344|21826097|17478730	Intestine
hsa-mir-21-5p	MIMAT0000076	ATMIN	23300	Sequencing	20371350	Intestine
hsa-mir-21-5p	MIMAT0000076	ICOSLG	23308	Luciferase reporter assay//Western blot	25327529	Intestine
hsa-mir-21-5p	MIMAT0000076	TRIM2	23321	Microarray	18591254	Intestine
hsa-mir-21-5p	MIMAT0000076	SASH1	23328	Microarray//qRT-PCR	18591254|22815788	Intestine
hsa-mir-21-5p	MIMAT0000076	WDR7	23335	Microarray	18591254	Intestine
hsa-mir-21-5p	MIMAT0000076	DNAJC16	23341	HITS-CLIP	22473208	Intestine
hsa-mir-21-5p	MIMAT0000076	ARHGEF12	23365	Microarray	18591254	Intestine
hsa-mir-21-5p	MIMAT0000076	NCSTN	23385	Sequencing	20371350	Intestine
hsa-mir-21-5p	MIMAT0000076	ADNP	23394	Microarray	18591254	Intestine
hsa-mir-21-5p	MIMAT0000076	DICER1	23405	HITS-CLIP	22473208	Intestine
hsa-mir-21-5p	MIMAT0000076	RHOQ	23433	Microarray	18591254	Intestine
hsa-mir-21-5p	MIMAT0000076	ISCU	23479	Immunoblot//Immunohistochemistry//Luciferase reporter assay//qRT-PCR//Western blot	20480266	Intestine
hsa-mir-21-5p	MIMAT0000076	SUZ12	23512	Microarray	18591254	Intestine
hsa-mir-21-5p	MIMAT0000076	MORC3	23515	Sequencing	20371350	Intestine
hsa-mir-21-5p	MIMAT0000076	TTC33	23548	Microarray	19253296|19342589	Intestine
hsa-mir-21-5p	MIMAT0000076	PIGN	23556	Microarray	18591254	Intestine
hsa-mir-21-5p	MIMAT0000076	DDAH1	23576	Luciferase reporter assay//Microarray//qRT-PCR//Western blot	18591254|26455824|26741162	Intestine
hsa-mir-21-5p	MIMAT0000076	RABGAP1	23637	Microarray	18591254	Intestine
hsa-mir-21-5p	MIMAT0000076	TMEM2	23670	Microarray	18591254	Intestine
hsa-mir-21-5p	MIMAT0000076	SGK3	23678	Sequencing	20371350	Intestine
hsa-mir-21-5p	MIMAT0000076	CADM1	23705	Luciferase reporter assay	27055844	Intestine
hsa-mir-21-5p	MIMAT0000076	TMEM245	23731	Sequencing	20371350	Intestine
hsa-mir-21-5p	MIMAT0000076	RASGRP3	25780	Microarray	18591254	Intestine
hsa-mir-21-5p	MIMAT0000076	ATXN10	25814	HITS-CLIP	22473208	Intestine
hsa-mir-21-5p	MIMAT0000076	FBXL2	25827	Microarray	18591254	Intestine
hsa-mir-21-5p	MIMAT0000076	HECTD1	25831	Microarray	18591254	Intestine
hsa-mir-21-5p	MIMAT0000076	NIPBL	25836	Microarray	18591254	Intestine
hsa-mir-21-5p	MIMAT0000076	C20orf194	25943	Microarray	18591254	Intestine
hsa-mir-21-5p	MIMAT0000076	MOXD1	26002	Microarray	18591254	Intestine
hsa-mir-21-5p	MIMAT0000076	SPATS2L	26010	Quantitative proteomic approach	19253296	Intestine
hsa-mir-21-5p	MIMAT0000076	OSBPL3	26031	Microarray	18591254	Intestine
hsa-mir-21-5p	MIMAT0000076	AUTS2	26053	Microarray	19253296	Intestine
hsa-mir-21-5p	MIMAT0000076	APPL1	26060	HITS-CLIP//Microarray	18591254|22473208	Intestine
hsa-mir-21-5p	MIMAT0000076	RAI14	26064	Microarray	18591254	Intestine
hsa-mir-21-5p	MIMAT0000076	EDRF1	26098	HITS-CLIP	22473208	Intestine
hsa-mir-21-5p	MIMAT0000076	WSB1	26118	HITS-CLIP	22473208	Intestine
hsa-mir-21-5p	MIMAT0000076	GAPVD1	26130	Microarray	18591254	Intestine
hsa-mir-21-5p	MIMAT0000076	ZBTB20	26137	Microarray	18591254	Intestine
hsa-mir-21-5p	MIMAT0000076	FBXO3	26273	Microarray	18591254	Intestine
hsa-mir-21-5p	MIMAT0000076	SLC17A5	26503	Microarray	18591254	Intestine
hsa-mir-21-5p	MIMAT0000076	NBEA	26960	Microarray	18591254	Intestine
hsa-mir-21-5p	MIMAT0000076	AP3M1	26985	Microarray	18591254	Intestine
hsa-mir-21-5p	MIMAT0000076	RNF11	26994	Microarray	20048743|18591254	Intestine
hsa-mir-21-5p	MIMAT0000076	AGO2	27161	PAR-CLIP//Sequencing	20371350|24398324|23446348	Intestine
hsa-mir-21-5p	MIMAT0000076	SESN1	27244	Microarray	18591254	Intestine
hsa-mir-21-5p	MIMAT0000076	PDCD4	27250	ASO assay//ChIP-seq//FACS//Flow//GFP reporter assay//Immunoblot//Immunofluorescence//Immunohistochemistry//In situ hybridization//Luciferase reporter assay//Microarray//Northern blot//PAR-CLIP//qRT-PCR//Quantitative proteomic approach//Reporter assay//Sequencing//Western blot//Westren blot	17968323|19672202|19509156|18372920|19682430|19906824|18270520|19013014|18850008|20143188|19836969|19419954|19133651|19264808|20056717|20831814|19641183|19253296|19276261|18829576|20533548|16966691|20978511|21469086|19473551|20219857|20371350|18591254|17991735|22766763|23548551|20372781|22212233|24659669|21572407|26028073|23811941|24732841|23827854|23824073|23417858|23708209|26367487|26864640|259…	Intestine
hsa-mir-21-5p	MIMAT0000076	SETD2	29072	ChIP-seq//Luciferase reporter assay	24983504	Intestine
hsa-mir-21-5p	MIMAT0000076	DSE	29940	Microarray	18591254	Intestine
hsa-mir-21-5p	MIMAT0000076	PURG	29942	PAR-CLIP	23446348|22012620|21572407|20371350	Intestine
hsa-mir-21-5p	MIMAT0000076	ITSN2	50618	Microarray	18591254	Intestine
hsa-mir-21-5p	MIMAT0000076	DCAF8	50717	Microarray	20048743	Intestine
hsa-mir-21-5p	MIMAT0000076	MYEF2	50804	Microarray	18591254	Intestine
hsa-mir-21-5p	MIMAT0000076	FOXP3	50943	qRT-PCR	26383248	Intestine
hsa-mir-21-5p	MIMAT0000076	VPS36	51028	Microarray	18591254	Intestine
hsa-mir-21-5p	MIMAT0000076	PHF20L1	51105	Microarray	18591254	Intestine
hsa-mir-21-5p	MIMAT0000076	RDH11	51109	Microarray//PAR-CLIP	17363372|19342589|18270520|18591254|27292025	Intestine
hsa-mir-21-5p	MIMAT0000076	NIN	51199	Microarray	18591254	Intestine
hsa-mir-21-5p	MIMAT0000076	PHF20	51230	Microarray	18591254	Intestine
hsa-mir-21-5p	MIMAT0000076	UBR5	51366	Microarray	18591254	Intestine
hsa-mir-21-5p	MIMAT0000076	REV1	51455	Microarray	18591254	Intestine
hsa-mir-21-5p	MIMAT0000076	LARS	51520	Microarray	18591254	Intestine
hsa-mir-21-5p	MIMAT0000076	VPS54	51542	Microarray	18591254	Intestine
hsa-mir-21-5p	MIMAT0000076	ARMCX3	51566	Microarray	18591254	Intestine
hsa-mir-21-5p	MIMAT0000076	TRIM33	51592	Microarray	18591254	Intestine
hsa-mir-21-5p	MIMAT0000076	RAPGEF6	51735	Microarray	18591254	Intestine
hsa-mir-21-5p	MIMAT0000076	RSF1	51773	Microarray	18591254	Intestine
hsa-mir-21-5p	MIMAT0000076	FGFRL1	53834	HITS-CLIP	22473208	Intestine
hsa-mir-21-5p	MIMAT0000076	ATAD2B	54454	Microarray	18591254	Intestine
hsa-mir-21-5p	MIMAT0000076	MTMR12	54545	Microarray	18591254	Intestine
hsa-mir-21-5p	MIMAT0000076	SGTB	54557	HITS-CLIP	22473208	Intestine
hsa-mir-21-5p	MIMAT0000076	EGLN1	54583	Luciferase reporter assay	27030384	Intestine
hsa-mir-21-5p	MIMAT0000076	ZRANB1	54764	Microarray	18591254	Intestine
hsa-mir-21-5p	MIMAT0000076	RNF111	54778	HITS-CLIP	22473208	Intestine
hsa-mir-21-5p	MIMAT0000076	KLHL24	54800	Microarray	18591254	Intestine
hsa-mir-21-5p	MIMAT0000076	AFTPH	54812	Microarray	18591254	Intestine
hsa-mir-21-5p	MIMAT0000076	TRPM7	54822	Microarray	18591254	Intestine
hsa-mir-21-5p	MIMAT0000076	SNRK	54861	Microarray	18591254	Intestine
hsa-mir-21-5p	MIMAT0000076	NSUN2	54888	HITS-CLIP	22473208	Intestine
hsa-mir-21-5p	MIMAT0000076	NSD3	54904	Microarray	19398721	Intestine
hsa-mir-21-5p	MIMAT0000076	PIGX	54965	Microarray	18591254	Intestine
hsa-mir-21-5p	MIMAT0000076	PRPF39	55015	Sequencing	20371350	Intestine
hsa-mir-21-5p	MIMAT0000076	PHIP	55023	Microarray	18591254	Intestine
hsa-mir-21-5p	MIMAT0000076	USP47	55031	Microarray	18591254	Intestine
hsa-mir-21-5p	MIMAT0000076	MED9	55090	HITS-CLIP	22473208	Intestine
hsa-mir-21-5p	MIMAT0000076	RALGPS2	55103	Microarray	18591254	Intestine
hsa-mir-21-5p	MIMAT0000076	AGGF1	55109	Microarray	18591254	Intestine
hsa-mir-21-5p	MIMAT0000076	FIGN	55137	Microarray	18591254	Intestine
hsa-mir-21-5p	MIMAT0000076	CENPQ	55166	HITS-CLIP	22473208	Intestine
hsa-mir-21-5p	MIMAT0000076	MRPS10	55173	Microarray	18591254	Intestine
hsa-mir-21-5p	MIMAT0000076	PBRM1	55193	Microarray	18591254	Intestine
hsa-mir-21-5p	MIMAT0000076	KIAA1551	55196	Microarray	18591254	Intestine
hsa-mir-21-5p	MIMAT0000076	ZNF532	55205	Microarray	18591254	Intestine
hsa-mir-21-5p	MIMAT0000076	FANCI	55215	Microarray	18591254	Intestine
hsa-mir-21-5p	MIMAT0000076	SPTLC3	55304	Microarray	18591254	Intestine
hsa-mir-21-5p	MIMAT0000076	LIN7C	55327	Microarray	18591254	Intestine
hsa-mir-21-5p	MIMAT0000076	STRBP	55342	Microarray	18591254	Intestine
hsa-mir-21-5p	MIMAT0000076	YOD1	55432	Microarray//qRT-PCR//Sequencing//Western blot	20371350|18591254|22227207	Intestine
hsa-mir-21-5p	MIMAT0000076	AP1AR	55435	HITS-CLIP	22473208	Intestine
hsa-mir-21-5p	MIMAT0000076	ETNK1	55500	Microarray	18591254	Intestine
hsa-mir-21-5p	MIMAT0000076	FAM46A	55603	Microarray	18591254	Intestine
hsa-mir-21-5p	MIMAT0000076	DOCK10	55619	Microarray	18591254	Intestine
hsa-mir-21-5p	MIMAT0000076	KANSL3	55683	PAR-CLIP	27292025	Intestine
hsa-mir-21-5p	MIMAT0000076	POLR3B	55703	Microarray	18591254	Intestine
hsa-mir-21-5p	MIMAT0000076	BTBD7	55727	Microarray	18591254	Intestine
hsa-mir-21-5p	MIMAT0000076	ATF7IP	55729	HITS-CLIP	19536157	Intestine
hsa-mir-21-5p	MIMAT0000076	ENAH	55740	Microarray	18591254	Intestine
hsa-mir-21-5p	MIMAT0000076	DCP1A	55802	Microarray	18372920|18270520|17991735|17968323	Intestine
hsa-mir-21-5p	MIMAT0000076	PAG1	55824	HITS-CLIP//Microarray	18591254|22473208	Intestine
hsa-mir-21-5p	MIMAT0000076	TMX4	56255	Microarray	18591254	Intestine
hsa-mir-21-5p	MIMAT0000076	SAR1A	56681	HITS-CLIP//Microarray	18591254|22473208	Intestine
hsa-mir-21-5p	MIMAT0000076	JPH1	56704	Microarray	18591254	Intestine
hsa-mir-21-5p	MIMAT0000076	UGGT1	56886	Microarray	18591254	Intestine
hsa-mir-21-5p	MIMAT0000076	TM9SF3	56889	Luciferase reporter assay	19253296	Intestine
hsa-mir-21-5p	MIMAT0000076	BDH2	56898	Microarray	20048743	Intestine
hsa-mir-21-5p	MIMAT0000076	KNL1	57082	Microarray	18591254	Intestine
hsa-mir-21-5p	MIMAT0000076	PITHD1	57095	PAR-CLIP	23592263|21572407|20371350|26701625	Intestine
hsa-mir-21-5p	MIMAT0000076	RTN4	57142	HITS-CLIP//Luciferase reporter assay//Quantitative proteomic approach	19253296|22473208	Intestine
hsa-mir-21-5p	MIMAT0000076	PELI1	57162	HITS-CLIP//Microarray//qRT-PCR//Sequencing	20371350|18591254|22473208|22815788	Intestine
hsa-mir-21-5p	MIMAT0000076	THOC2	57187	Microarray	18591254	Intestine
hsa-mir-21-5p	MIMAT0000076	RAB22A	57403	HITS-CLIP//Microarray	18591254|22473208|23313552	Intestine
hsa-mir-21-5p	MIMAT0000076	ESYT2	57488	Microarray	18591254	Intestine
hsa-mir-21-5p	MIMAT0000076	NUFIP2	57532	Sequencing	20371350	Intestine
hsa-mir-21-5p	MIMAT0000076	MIB1	57534	Microarray	18591254	Intestine
hsa-mir-21-5p	MIMAT0000076	KLHL42	57542	HITS-CLIP//Microarray	18591254|22473208	Intestine
hsa-mir-21-5p	MIMAT0000076	ARHGAP21	57584	Microarray	18591254	Intestine
hsa-mir-21-5p	MIMAT0000076	SLAIN2	57606	Microarray	18591254	Intestine
hsa-mir-21-5p	MIMAT0000076	TSHZ3	57616	Microarray	18591254	Intestine
hsa-mir-21-5p	MIMAT0000076	GPAM	57678	Microarray	18591254	Intestine
hsa-mir-21-5p	MIMAT0000076	DDX55	57696	PAR-CLIP	23446348|21572407	Intestine
hsa-mir-21-5p	MIMAT0000076	PLEKHA1	59338	Microarray	18591254	Intestine
hsa-mir-21-5p	MIMAT0000076	PLEKHA2	59339	PAR-CLIP	22100165	Intestine
hsa-mir-21-5p	MIMAT0000076	GNB4	59345	Sequencing	20371350	Intestine
hsa-mir-21-5p	MIMAT0000076	LDAH	60526	Microarray	18591254	Intestine
hsa-mir-21-5p	MIMAT0000076	GAS5	60674	qRT-PCR//Western blot	23933812	Intestine
hsa-mir-21-5p	MIMAT0000076	ZNF667	63934	Microarray	18591254	Intestine
hsa-mir-21-5p	MIMAT0000076	FAM217B	63939	Microarray	18591254	Intestine
hsa-mir-21-5p	MIMAT0000076	MOAP1	64112	Microarray	18591254	Intestine
hsa-mir-21-5p	MIMAT0000076	RRAGC	64121	Microarray	18591254	Intestine
hsa-mir-21-5p	MIMAT0000076	NCAPG	64151	Luciferase reporter assay//Quantitative proteomic approach	19253296	Intestine
hsa-mir-21-5p	MIMAT0000076	HERPUD2	64224	Microarray	18591254	Intestine
hsa-mir-21-5p	MIMAT0000076	LMBR1	64327	Microarray	18591254	Intestine
hsa-mir-21-5p	MIMAT0000076	MPP5	64398	Microarray	18591254	Intestine
hsa-mir-21-5p	MIMAT0000076	TNS3	64759	Microarray	18591254	Intestine
hsa-mir-21-5p	MIMAT0000076	CCDC14	64770	Microarray	18591254	Intestine
hsa-mir-21-5p	MIMAT0000076	RMND5A	64795	Microarray//qRT-PCR	18591254|22815788	Intestine
hsa-mir-21-5p	MIMAT0000076	FBXL17	64839	Microarray	18591254	Intestine
hsa-mir-21-5p	MIMAT0000076	RAPH1	65059	Microarray	18591254	Intestine
hsa-mir-21-5p	MIMAT0000076	SOWAHC	65124	Microarray	18591254	Intestine
hsa-mir-21-5p	MIMAT0000076	WNK1	65125	Microarray	18591254	Intestine
hsa-mir-21-5p	MIMAT0000076	WNK3	65267	Microarray	21544242	Intestine
hsa-mir-21-5p	MIMAT0000076	MTMR9	66036	Microarray	18591254	Intestine
hsa-mir-21-5p	MIMAT0000076	GID4	79018	Microarray//PAR-CLIP	18591254|23592263|20371350	Intestine
hsa-mir-21-5p	MIMAT0000076	DERL1	79139	Luciferase reporter assay//Microarray//Quantitative proteomic approach	19253296|18591254	Intestine
hsa-mir-21-5p	MIMAT0000076	DCAF10	79269	Microarray	18591254	Intestine
hsa-mir-21-5p	MIMAT0000076	CEP97	79598	Microarray	18591254	Intestine
hsa-mir-21-5p	MIMAT0000076	ZYG11B	79699	Microarray	18591254	Intestine
hsa-mir-21-5p	MIMAT0000076	TBL1XR1	79718	Microarray	18591254	Intestine
hsa-mir-21-5p	MIMAT0000076	CLIP4	79745	Microarray	18591254	Intestine
hsa-mir-21-5p	MIMAT0000076	VASH2	79805	Microarray	19253296|19342589	Intestine
hsa-mir-21-5p	MIMAT0000076	CYBRD1	79901	Microarray	18591254	Intestine
hsa-mir-21-5p	MIMAT0000076	JADE1	79960	Microarray	18591254	Intestine
hsa-mir-21-5p	MIMAT0000076	ELOVL7	79993	Microarray	18591254	Intestine
hsa-mir-21-5p	MIMAT0000076	DOCK5	80005	Immunoblot//Luciferase reporter assay//qRT-PCR	22158624	Intestine
hsa-mir-21-5p	MIMAT0000076	WWC2	80014	Microarray	19253296|19342589	Intestine
hsa-mir-21-5p	MIMAT0000076	ASRGL1	80150	Microarray	18591254	Intestine
hsa-mir-21-5p	MIMAT0000076	FBXO11	80204	Luciferase reporter assay//Microarray	18591254|25589783	Intestine
hsa-mir-21-5p	MIMAT0000076	SPG11	80208	Microarray	18591254	Intestine
hsa-mir-21-5p	MIMAT0000076	PROSER1	80209	Microarray	18591254	Intestine
hsa-mir-21-5p	MIMAT0000076	NAA50	80218	HITS-CLIP	22473208	Intestine
hsa-mir-21-5p	MIMAT0000076	NUBPL	80224	Microarray	18591254	Intestine
hsa-mir-21-5p	MIMAT0000076	PDGFD	80310	Microarray	18591254	Intestine
hsa-mir-21-5p	MIMAT0000076	KLHL15	80311	Microarray//PAR-CLIP	18591254|23446348|20371350	Intestine
hsa-mir-21-5p	MIMAT0000076	TET1	80312	Microarray	18591254	Intestine
hsa-mir-21-5p	MIMAT0000076	DCAF11	80344	PAR-CLIP	26701625	Intestine
hsa-mir-21-5p	MIMAT0000076	LNPK	80856	Microarray	18591254	Intestine
hsa-mir-21-5p	MIMAT0000076	Smad7	81516	Luciferase reporter assay//qRT-PCR//Western blot	26968995	Intestine
hsa-mir-21-5p	MIMAT0000076	APOLD1	81575	Microarray	18591254	Intestine
hsa-mir-21-5p	MIMAT0000076	NETO2	81831	Microarray	18591254	Intestine
hsa-mir-21-5p	MIMAT0000076	SPRY4	81848	HITS-CLIP	23824327|27418678	Intestine
hsa-mir-21-5p	MIMAT0000076	PARP9	83666	Microarray	18591254	Intestine
hsa-mir-21-5p	MIMAT0000076	B3GNT5	84002	Microarray	18591254	Intestine
hsa-mir-21-5p	MIMAT0000076	KBTBD7	84078	Microarray	18591254	Intestine
hsa-mir-21-5p	MIMAT0000076	RAB6C	84084	Microarray	18591254	Intestine
hsa-mir-21-5p	MIMAT0000076	TRAF7	84231	In situ hybridization//Luciferase reporter assay//Northern blot//qRT-PCR//Western blot	26080425	Intestine
hsa-mir-21-5p	MIMAT0000076	PYM1	84305	Quantitative proteomic approach	19253296	Intestine
hsa-mir-21-5p	MIMAT0000076	PLEKHA8	84725	HITS-CLIP	23313552	Intestine
hsa-mir-21-5p	MIMAT0000076	FAM136A	84908	PAR-CLIP	23592263	Intestine
hsa-mir-21-5p	MIMAT0000076	ZNF587	84914	Microarray	18591254	Intestine
hsa-mir-21-5p	MIMAT0000076	SERAC1	84947	Microarray	18591254	Intestine
hsa-mir-21-5p	MIMAT0000076	ZCCHC3	85364	HITS-CLIP	22473208	Intestine
hsa-mir-21-5p	MIMAT0000076	DOCK7	85440	Immunoblot//Luciferase reporter assay//qRT-PCR	22158624	Intestine
hsa-mir-21-5p	MIMAT0000076	NAV3	89795	Luciferase reporter assay/Microarray//Western blot	25579119	Intestine
hsa-mir-21-5p	MIMAT0000076	KBTBD6	89890	Microarray	18591254	Intestine
hsa-mir-21-5p	MIMAT0000076	RSPRY1	89970	Microarray	18591254	Intestine
hsa-mir-21-5p	MIMAT0000076	LYRM7	90624	Microarray	18591254	Intestine
hsa-mir-21-5p	MIMAT0000076	CCDC34	91057	Microarray	18591254	Intestine
hsa-mir-21-5p	MIMAT0000076	SESTD1	91404	Microarray	18591254	Intestine
hsa-mir-21-5p	MIMAT0000076	RNF185	91445	PAR-CLIP	23592263|24398324	Intestine
hsa-mir-21-5p	MIMAT0000076	ACBD5	91452	Microarray//Sequencing	20371350|18591254	Intestine
hsa-mir-21-5p	MIMAT0000076	BOC	91653	Microarray	18591254	Intestine
hsa-mir-21-5p	MIMAT0000076	FDXACB1	91893	PAR-CLIP	27292025	Intestine
hsa-mir-21-5p	MIMAT0000076	ZBTB47	92999	Microarray	18591254	Intestine
hsa-mir-21-5p	MIMAT0000076	SFXN1	94081	Microarray	18591254	Intestine
hsa-mir-21-5p	MIMAT0000076	MRAP2	112609	Microarray	18591254	Intestine
hsa-mir-21-5p	MIMAT0000076	GLCCI1	113263	Microarray//Sequencing	20371350|18591254	Intestine
hsa-mir-21-5p	MIMAT0000076	TUBGCP5	114791	Microarray	18591254	Intestine
hsa-mir-21-5p	MIMAT0000076	OSBPL1A	114876	Microarray	18591254	Intestine
hsa-mir-21-5p	MIMAT0000076	COX20	116228	PAR-CLIP	23446348|22012620|21572407|20371350	Intestine
hsa-mir-21-5p	MIMAT0000076	SLC16A10	117247	Microarray	18591254	Intestine
hsa-mir-21-5p	MIMAT0000076	RFFL	117584	Microarray//qRT-PCR	22815788	Intestine
hsa-mir-21-5p	MIMAT0000076	SPPL3	121665	HITS-CLIP	22473208	Intestine
hsa-mir-21-5p	MIMAT0000076	SOCS4	122809	Microarray	18591254	Intestine
hsa-mir-21-5p	MIMAT0000076	NAA30	122830	Microarray	18591254	Intestine
hsa-mir-21-5p	MIMAT0000076	TMEM170A	124491	PAR-CLIP	21572407	Intestine
hsa-mir-21-5p	MIMAT0000076	TPRG1L	127262	HITS-CLIP//Microarray	18591254|22473208	Intestine
hsa-mir-21-5p	MIMAT0000076	TCEANC2	127428	HITS-CLIP//PAR-CLIP	23824327|27292025	Intestine
hsa-mir-21-5p	MIMAT0000076	OSR1	130497	Microarray	18591254	Intestine
hsa-mir-21-5p	MIMAT0000076	UBR3	130507	Microarray	18591254	Intestine
hsa-mir-21-5p	MIMAT0000076	AHSA2	130872	Microarray	18591254	Intestine
hsa-mir-21-5p	MIMAT0000076	PRRC1	133619	Microarray	18591254	Intestine
hsa-mir-21-5p	MIMAT0000076	JMY	133746	Luciferase reporter assay//qRT-PCR	18829576	Intestine
hsa-mir-21-5p	MIMAT0000076	GRPEL2	134266	PAR-CLIP//Sequencing	20371350	Intestine
hsa-mir-21-5p	MIMAT0000076	STXBP5	134957	Microarray	20048743	Intestine
hsa-mir-21-5p	MIMAT0000076	PM20D2	135293	Microarray	18591254	Intestine
hsa-mir-21-5p	MIMAT0000076	MTPN	136319	Microarray	18591254	Intestine
hsa-mir-21-5p	MIMAT0000076	PTPDC1	138639	Microarray	18591254	Intestine
hsa-mir-21-5p	MIMAT0000076	SREK1	140890	Microarray	18591254	Intestine
hsa-mir-21-5p	MIMAT0000076	TMEM56	148534	Microarray	18591254	Intestine
hsa-mir-21-5p	MIMAT0000076	EXOC8	149371	Microarray	18591254	Intestine
hsa-mir-21-5p	MIMAT0000076	DTX3L	151636	Microarray	18591254	Intestine
hsa-mir-21-5p	MIMAT0000076	PPM1L	151742	Sequencing	20371350	Intestine
hsa-mir-21-5p	MIMAT0000076	SNRNP48	154007	Microarray	18591254	Intestine
hsa-mir-21-5p	MIMAT0000076	ANKRD46	157567	Immunoblot//Immunohistochemistry//Luciferase reporter assay//Microarray//qRT-PCR//Western blot	21219636	Intestine
hsa-mir-21-5p	MIMAT0000076	RASEF	158158	Microarray	18591254	Intestine
hsa-mir-21-5p	MIMAT0000076	TOR1AIP2	163590	Microarray//qRT-PCR	22815788	Intestine
hsa-mir-21-5p	MIMAT0000076	LONRF2	164832	Microarray	18591254	Intestine
hsa-mir-21-5p	MIMAT0000076	PRICKLE2	166336	Microarray	18591254	Intestine
hsa-mir-21-5p	MIMAT0000076	AGO4	192670	Microarray	18591254	Intestine
hsa-mir-21-5p	MIMAT0000076	ZNF367	195828	HITS-CLIP//Sequencing	20371350|22473208	Intestine
hsa-mir-21-5p	MIMAT0000076	OTUD1	220213	CLASH	23622248	Intestine
hsa-mir-21-5p	MIMAT0000076	FBXL13	222235	PAR-CLIP	23446348|22012620	Intestine
hsa-mir-21-5p	MIMAT0000076	TXLNGY	246126	Microarray	18591254	Intestine
hsa-mir-21-5p	MIMAT0000076	PRR14L	253143	PAR-CLIP	26701625	Intestine
hsa-mir-21-5p	MIMAT0000076	ZBTB38	253461	Microarray	18591254	Intestine
hsa-mir-21-5p	MIMAT0000076	CERS6	253782	Microarray	18591254	Intestine
hsa-mir-21-5p	MIMAT0000076	LCORL	254251	Microarray	18591254	Intestine
hsa-mir-21-5p	MIMAT0000076	CASC2	255082	Immunoprecipitaion//Luciferase reporter assay//qRT-PCR//Western blot	25446261	Intestine
hsa-mir-21-5p	MIMAT0000076	LRRC57	255252	Microarray	18591254	Intestine
hsa-mir-21-5p	MIMAT0000076	PAN3	255967	Microarray	18591254	Intestine
hsa-mir-21-5p	MIMAT0000076	GK5	256356	HITS-CLIP	22473208	Intestine
hsa-mir-21-5p	MIMAT0000076	ZADH2	284273	Microarray	18591254	Intestine
hsa-mir-21-5p	MIMAT0000076	ZNF326	284695	Microarray	18591254	Intestine
hsa-mir-21-5p	MIMAT0000076	FAM126B	285172	Microarray	18591254	Intestine
hsa-mir-21-5p	MIMAT0000076	CYP4V2	285440	Microarray	18591254	Intestine
hsa-mir-21-5p	MIMAT0000076	TRIM59	286827	Microarray	18591254	Intestine
hsa-mir-21-5p	MIMAT0000076	TICAM2	353376	Luciferase reporter assay//Western blot	25327529	Intestine
hsa-mir-21-5p	MIMAT0000076	PTAR1	375743	Microarray	18591254	Intestine
hsa-mir-21-5p	MIMAT0000076	C15orf52	388115	HITS-CLIP//PAR-CLIP	23592263|23446348|20371350|24906430|21572407|27292025	Intestine
hsa-mir-21-5p	MIMAT0000076	SAMD5	389432	Microarray	18591254	Intestine
hsa-mir-21-5p	MIMAT0000076	PATE2	399967	PAR-CLIP	22012620	Intestine
hsa-mir-21-5p	MIMAT0000076	SNX30	401548	Microarray	18591254	Intestine
hsa-mir-21-5p	MIMAT0000076	C1orf147	574431	PAR-CLIP	22012620	Intestine
hsa-mir-21-5p	MIMAT0000076	CCT6P1	643253	Microarray	18591254	Intestine
hsa-mir-21-5p	MIMAT0000076	ZBTB8A	653121	Microarray	18591254	Intestine
hsa-mir-21-5p	MIMAT0000076	GXYLT2	727936	Sequencing	20371350	Intestine
hsa-mir-21-5p	MIMAT0000076	C8orf17	100507249	HITS-CLIP	23313552	Intestine
hsa-mir-30a-5p	MIMAT0000087	ABL1	25	Luciferase reporter assay//qRT-PCR	23287430	Intestine
hsa-mir-30a-5p	MIMAT0000087	ACP2	53	Proteomics	18668040	Intestine
hsa-mir-30a-5p	MIMAT0000087	ACTC1	70	HITS-CLIP	27418678	Intestine
hsa-mir-30a-5p	MIMAT0000087	PLIN2	123	Immunofluorescence//qRT-PCR	27591428	Intestine
hsa-mir-30a-5p	MIMAT0000087	AP2A1	160	Proteomics//pSILAC	18668040	Intestine
hsa-mir-30a-5p	MIMAT0000087	AK2	204	Proteomics	18668040	Intestine
hsa-mir-30a-5p	MIMAT0000087	ANPEP	290	Proteomics//pSILAC	18668040	Intestine
hsa-mir-30a-5p	MIMAT0000087	ANXA1	301	Proteomics	18668040	Intestine
hsa-mir-30a-5p	MIMAT0000087	APEH	327	Proteomics	18668040	Intestine
hsa-mir-30a-5p	MIMAT0000087	APLP2	334	HITS-CLIP	23313552	Intestine
hsa-mir-30a-5p	MIMAT0000087	TRIM23	373	HITS-CLIP	22473208	Intestine
hsa-mir-30a-5p	MIMAT0000087	ARF6	382	Proteomics	18668040	Intestine
hsa-mir-30a-5p	MIMAT0000087	ARG1	383	Proteomics	18668040	Intestine
hsa-mir-30a-5p	MIMAT0000087	RHOB	388	Proteomics	18668040	Intestine
hsa-mir-30a-5p	MIMAT0000087	RND3	390	Proteomics	18668040	Intestine
hsa-mir-30a-5p	MIMAT0000087	SERPINC1	462	HITS-CLIP	23824327	Intestine
hsa-mir-30a-5p	MIMAT0000087	ATF1	466	Luciferase reporter assay//qRT-PCR//Western blot	28259977	Intestine
hsa-mir-30a-5p	MIMAT0000087	ATM	472	HITS-CLIP	22473208	Intestine
hsa-mir-30a-5p	MIMAT0000087	ATOX1	475	Proteomics	18668040	Intestine
hsa-mir-30a-5p	MIMAT0000087	ATP2A2	488	HITS-CLIP//Proteomics//pSILAC	18668040|23313552	Intestine
hsa-mir-30a-5p	MIMAT0000087	ATP6V1B2	526	Proteomics	18668040	Intestine
hsa-mir-30a-5p	MIMAT0000087	ATP6V1C1	528	Proteomics	18668040	Intestine
hsa-mir-30a-5p	MIMAT0000087	ATRX	546	Proteomics//pSILAC	18668040	Intestine
hsa-mir-30a-5p	MIMAT0000087	BAX	581	Proteomics	18668040	Intestine
hsa-mir-30a-5p	MIMAT0000087	BCL2L1	598	Proteomics	18668040	Intestine
hsa-mir-30a-5p	MIMAT0000087	BCL9	607	Immunofluorescence//Immunohistochemistry//In situ hybridization//Luciferase reporter assay//qRT-PCR//Western blot	24599134	Intestine
hsa-mir-30a-5p	MIMAT0000087	BDNF	627	Luciferase reporter assay	18632683	Intestine
hsa-mir-30a-5p	MIMAT0000087	PRDM1	639	HITS-CLIP//Luciferase reporter assay//qRT-PCR	23348703|22473208|26472042	Intestine
hsa-mir-30a-5p	MIMAT0000087	BNIP3L	665	qRT-PCR	26472042	Intestine
hsa-mir-30a-5p	MIMAT0000087	FOXL2	668	Luciferase reporter assay//Western blot	25621074	Intestine
hsa-mir-30a-5p	MIMAT0000087	ZFP36L1	677	PAR-CLIP	26701625	Intestine
hsa-mir-30a-5p	MIMAT0000087	KLF9	687	Luciferase reporter assay//Microarray//qRT-PCR	25810374	Intestine
hsa-mir-30a-5p	MIMAT0000087	CAPN2	824	Proteomics	18668040	Intestine
hsa-mir-30a-5p	MIMAT0000087	CAST	831	Proteomics	18668040	Intestine
hsa-mir-30a-5p	MIMAT0000087	CARS	833	CLASH	23622248	Intestine
hsa-mir-30a-5p	MIMAT0000087	CASP3	836	HITS-CLIP	22473208	Intestine
hsa-mir-30a-5p	MIMAT0000087	CAT	847	Proteomics	18668040	Intestine
hsa-mir-30a-5p	MIMAT0000087	RUNX2	860	Luciferase reporter assay//qRT-PCR//Reporter assay//Western blot	21767385|25264196|26449831|26708080	Intestine
hsa-mir-30a-5p	MIMAT0000087	CBFB	865	Proteomics//pSILAC	18668040	Intestine
hsa-mir-30a-5p	MIMAT0000087	CCNF	899	PAR-CLIP	23592263	Intestine
hsa-mir-30a-5p	MIMAT0000087	ENTPD1	953	HITS-CLIP	22473208	Intestine
hsa-mir-30a-5p	MIMAT0000087	CD44	960	Proteomics	18668040	Intestine
hsa-mir-30a-5p	MIMAT0000087	SEPT7	989	Luciferase reporter assay//qRT-PCR	23383034|26472042	Intestine
hsa-mir-30a-5p	MIMAT0000087	CDC20	991	Proteomics	18668040	Intestine
hsa-mir-30a-5p	MIMAT0000087	CDH1	999	In situ hybridization//qRT-PCR//Western blot	24812123	Intestine
hsa-mir-30a-5p	MIMAT0000087	CDH2	1000	Proteomics	18668040	Intestine
hsa-mir-30a-5p	MIMAT0000087	CHD1	1105	HITS-CLIP//Proteomics//pSILAC	18668040|22473208	Intestine
hsa-mir-30a-5p	MIMAT0000087	CIRBP	1153	Proteomics	18668040	Intestine
hsa-mir-30a-5p	MIMAT0000087	TBCB	1155	Proteomics//pSILAC	18668040	Intestine
hsa-mir-30a-5p	MIMAT0000087	AP2S1	1175	Proteomics	18668040	Intestine
hsa-mir-30a-5p	MIMAT0000087	AP3S1	1176	Proteomics	18668040	Intestine
hsa-mir-30a-5p	MIMAT0000087	CNP	1267	CLASH	23622248	Intestine
hsa-mir-30a-5p	MIMAT0000087	CPOX	1371	Proteomics	18668040	Intestine
hsa-mir-30a-5p	MIMAT0000087	CREM	1390	HITS-CLIP	23313552	Intestine
hsa-mir-30a-5p	MIMAT0000087	CSNK1G2	1455	Proteomics	18668040	Intestine
hsa-mir-30a-5p	MIMAT0000087	CSNK1G3	1456	Proteomics	18668040	Intestine
hsa-mir-30a-5p	MIMAT0000087	CTNNB1	1499	Proteomics	18668040	Intestine
hsa-mir-30a-5p	MIMAT0000087	CTNND1	1500	Proteomics	18668040	Intestine
hsa-mir-30a-5p	MIMAT0000087	CTSL	1514	Proteomics//pSILAC	18668040	Intestine
hsa-mir-30a-5p	MIMAT0000087	DAG1	1605	Proteomics	18668040	Intestine
hsa-mir-30a-5p	MIMAT0000087	DHX8	1659	Proteomics	18668040	Intestine
hsa-mir-30a-5p	MIMAT0000087	DDX10	1662	Proteomics	18668040	Intestine
hsa-mir-30a-5p	MIMAT0000087	TIMM8A	1678	Proteomics	18668040	Intestine
hsa-mir-30a-5p	MIMAT0000087	DNMT1	1786	Luciferase reporter assay//Western blot	28222434	Intestine
hsa-mir-30a-5p	MIMAT0000087	ARID3A	1820	HITS-CLIP//PAR-CLIP	22473208|23592263	Intestine
hsa-mir-30a-5p	MIMAT0000087	DSG2	1829	Proteomics	18668040	Intestine
hsa-mir-30a-5p	MIMAT0000087	EEF1A1	1915	CLASH	23622248	Intestine
hsa-mir-30a-5p	MIMAT0000087	EEF2	1938	CLASH	23622248	Intestine
hsa-mir-30a-5p	MIMAT0000087	CELSR3	1951	PAR-CLIP	20371350	Intestine
hsa-mir-30a-5p	MIMAT0000087	EGFR	1956	Proteomics	18668040	Intestine
hsa-mir-30a-5p	MIMAT0000087	EIF2B1	1967	Proteomics	18668040	Intestine
hsa-mir-30a-5p	MIMAT0000087	EPB41	2035	HITS-CLIP	22473208	Intestine
hsa-mir-30a-5p	MIMAT0000087	NR2F6	2063	CLASH	23622248	Intestine
hsa-mir-30a-5p	MIMAT0000087	ERG	2078	Luciferase reporter assay//Microarray//qRT-PCR//Western blot	23728339	Intestine
hsa-mir-30a-5p	MIMAT0000087	ESR2	2100	Luciferase reporter assay//Microarray//Next Generation Sequencing (NGS)//Western blot	24525454	Intestine
hsa-mir-30a-5p	MIMAT0000087	ESRRA	2101	Proteomics	18668040	Intestine
hsa-mir-30a-5p	MIMAT0000087	EYA2	2139	Luciferase reporter assay//qRT-PCR//Western blot	24508260|26837415	Intestine
hsa-mir-30a-5p	MIMAT0000087	ACSL4	2182	Proteomics	18668040	Intestine
hsa-mir-30a-5p	MIMAT0000087	FANCF	2188	PAR-CLIP	20371350	Intestine
hsa-mir-30a-5p	MIMAT0000087	FBN1	2200	Proteomics	18668040	Intestine
hsa-mir-30a-5p	MIMAT0000087	FDX1	2230	Proteomics	18668040	Intestine
hsa-mir-30a-5p	MIMAT0000087	FOXG1	2290	PAR-CLIP	21572407|20371350	Intestine
hsa-mir-30a-5p	MIMAT0000087	FOXD1	2297	Luciferase reporter assay	23445407	Intestine
hsa-mir-30a-5p	MIMAT0000087	FRG1	2483	Proteomics//pSILAC	18668040	Intestine
hsa-mir-30a-5p	MIMAT0000087	FUCA1	2517	HITS-CLIP	22473208	Intestine
hsa-mir-30a-5p	MIMAT0000087	GAB1	2549	HITS-CLIP	22473208	Intestine
hsa-mir-30a-5p	MIMAT0000087	GALNT1	2589	HITS-CLIP//Proteomics//pSILAC	18668040|22473208	Intestine
hsa-mir-30a-5p	MIMAT0000087	B4GALT1	2683	HITS-CLIP	22473208	Intestine
hsa-mir-30a-5p	MIMAT0000087	GCLC	2729	HITS-CLIP	22473208	Intestine
hsa-mir-30a-5p	MIMAT0000087	GLRX	2745	Proteomics	18668040	Intestine
hsa-mir-30a-5p	MIMAT0000087	GMFB	2764	Proteomics	18668040	Intestine
hsa-mir-30a-5p	MIMAT0000087	GNAI2	2771	HITS-CLIP//PAR-CLIP//Proteomics//pSILAC	18668040|22473208|26701625	Intestine
hsa-mir-30a-5p	MIMAT0000087	GNG5	2787	Proteomics	18668040	Intestine
hsa-mir-30a-5p	MIMAT0000087	GOLGA1	2800	HITS-CLIP	22473208	Intestine
hsa-mir-30a-5p	MIMAT0000087	GPD2	2820	Proteomics//pSILAC	18668040	Intestine
hsa-mir-30a-5p	MIMAT0000087	GTF2E2	2961	PAR-CLIP	21572407	Intestine
hsa-mir-30a-5p	MIMAT0000087	GTF2H1	2965	Proteomics	18668040	Intestine
hsa-mir-30a-5p	MIMAT0000087	GTF2H2	2966	Proteomics	18668040	Intestine
hsa-mir-30a-5p	MIMAT0000087	HIST1H1A	3024	Proteomics	18668040	Intestine
hsa-mir-30a-5p	MIMAT0000087	HDAC1	3065	CLASH	23622248	Intestine
hsa-mir-30a-5p	MIMAT0000087	HDGF	3068	CLASH	23622248	Intestine
hsa-mir-30a-5p	MIMAT0000087	HK1	3098	Proteomics	18668040	Intestine
hsa-mir-30a-5p	MIMAT0000087	FOXA1	3169	PAR-CLIP	21572407|27292025	Intestine
hsa-mir-30a-5p	MIMAT0000087	HNF4G	3174	Luciferase reporter assay//qRT-PCR//Western blot	25800782	Intestine
hsa-mir-30a-5p	MIMAT0000087	HNRNPA1	3178	Proteomics	18668040	Intestine
hsa-mir-30a-5p	MIMAT0000087	PRMT1	3276	Proteomics	18668040	Intestine
hsa-mir-30a-5p	MIMAT0000087	DNAJA1	3301	Proteomics	18668040	Intestine
hsa-mir-30a-5p	MIMAT0000087	HSPA5	3309	Luciferase reporter assay//qRT-PCR//Western blot	24612558	Intestine
hsa-mir-30a-5p	MIMAT0000087	DNAJB1	3337	Proteomics	18668040	Intestine
hsa-mir-30a-5p	MIMAT0000087	FOXN2	3344	PAR-CLIP	21572407	Intestine
hsa-mir-30a-5p	MIMAT0000087	IDH1	3417	Proteomics//pSILAC	18668040	Intestine
hsa-mir-30a-5p	MIMAT0000087	IFNAR2	3455	HITS-CLIP	22473208	Intestine
hsa-mir-30a-5p	MIMAT0000087	IFRD1	3475	Proteomics//pSILAC	18668040	Intestine
hsa-mir-30a-5p	MIMAT0000087	IGF1R	3480	Proteomics	18668040	Intestine
hsa-mir-30a-5p	MIMAT0000087	IL1A	3552	HITS-CLIP	22473208	Intestine
hsa-mir-30a-5p	MIMAT0000087	ITGA6	3655	Proteomics	18668040	Intestine
hsa-mir-30a-5p	MIMAT0000087	IREB2	3658	HITS-CLIP	22473208	Intestine
hsa-mir-30a-5p	MIMAT0000087	ITGA2	3673	Proteomics//pSILAC	18668040	Intestine
hsa-mir-30a-5p	MIMAT0000087	ITGB3	3690	Luciferase reporter assay//Western blot	27576787	Intestine
hsa-mir-30a-5p	MIMAT0000087	ITGB4	3691	Proteomics	18668040	Intestine
hsa-mir-30a-5p	MIMAT0000087	JAK1	3716	HITS-CLIP	22473208	Intestine
hsa-mir-30a-5p	MIMAT0000087	JUN	3725	Proteomics//pSILAC	18668040	Intestine
hsa-mir-30a-5p	MIMAT0000087	JUP	3728	Proteomics	18668040	Intestine
hsa-mir-30a-5p	MIMAT0000087	KCNN4	3783	Proteomics	18668040	Intestine
hsa-mir-30a-5p	MIMAT0000087	KIF5B	3799	PAR-CLIP//Proteomics	18668040|24398324|23446348|21572407	Intestine
hsa-mir-30a-5p	MIMAT0000087	KIF11	3832	PAR-CLIP//Proteomics	18668040|21572407|20371350	Intestine
hsa-mir-30a-5p	MIMAT0000087	KPNA1	3836	Proteomics	18668040	Intestine
hsa-mir-30a-5p	MIMAT0000087	KPNA4	3840	Proteomics	18668040	Intestine
hsa-mir-30a-5p	MIMAT0000087	KRT6B	3854	Proteomics	18668040	Intestine
hsa-mir-30a-5p	MIMAT0000087	KRT85	3891	pSILAC	18668040	Intestine
hsa-mir-30a-5p	MIMAT0000087	STMN1	3925	Proteomics//pSILAC	18668040	Intestine
hsa-mir-30a-5p	MIMAT0000087	LCP1	3936	HITS-CLIP	22473208	Intestine
hsa-mir-30a-5p	MIMAT0000087	LDLR	3949	HITS-CLIP//Proteomics	18668040|22473208	Intestine
hsa-mir-30a-5p	MIMAT0000087	LIFR	3977	PAR-CLIP	21572407	Intestine
hsa-mir-30a-5p	MIMAT0000087	LIG3	3980	Proteomics	18668040	Intestine
hsa-mir-30a-5p	MIMAT0000087	LOX	4015	Immunohistochemistry//Luciferase reporter assay//Western blot	25488748	Intestine
hsa-mir-30a-5p	MIMAT0000087	LSS	4047	Proteomics	18668040	Intestine
hsa-mir-30a-5p	MIMAT0000087	SMAD1	4086	Luciferase reporter assay//Western blot	22253433	Intestine
hsa-mir-30a-5p	MIMAT0000087	MAN2B1	4125	Proteomics	18668040	Intestine
hsa-mir-30a-5p	MIMAT0000087	MAT2A	4144	Proteomics//pSILAC	18668040	Intestine
hsa-mir-30a-5p	MIMAT0000087	MBNL1	4154	Luciferase reporter assay//Proteomics//pSILAC	18668040|26840300	Intestine
hsa-mir-30a-5p	MIMAT0000087	MET	4233	Proteomics//pSILAC	18668040	Intestine
hsa-mir-30a-5p	MIMAT0000087	MFAP3	4238	PAR-CLIP	21572407	Intestine
hsa-mir-30a-5p	MIMAT0000087	MGST2	4258	Proteomics	18668040	Intestine
hsa-mir-30a-5p	MIMAT0000087	CD99	4267	Luciferase reporter assay//qRT-PCR//Western blot	22986530	Intestine
hsa-mir-30a-5p	MIMAT0000087	MLH1	4292	Proteomics	18668040	Intestine
hsa-mir-30a-5p	MIMAT0000087	MPP2	4355	Proteomics	18668040	Intestine
hsa-mir-30a-5p	MIMAT0000087	MRE11	4361	Proteomics	18668040	Intestine
hsa-mir-30a-5p	MIMAT0000087	MTR	4548	HITS-CLIP	22473208	Intestine
hsa-mir-30a-5p	MIMAT0000087	MYBL2	4605	HITS-CLIP	22473208	Intestine
hsa-mir-30a-5p	MIMAT0000087	MYO10	4651	Proteomics//pSILAC	18668040	Intestine
hsa-mir-30a-5p	MIMAT0000087	PPP1R12A	4659	HITS-CLIP//Proteomics	18668040|22473208	Intestine
hsa-mir-30a-5p	MIMAT0000087	HNRNPM	4670	Proteomics//pSILAC	18668040	Intestine
hsa-mir-30a-5p	MIMAT0000087	NAP1L1	4673	HITS-CLIP//PAR-CLIP//Proteomics	18668040|22473208|23592263|23446348|19536157	Intestine
hsa-mir-30a-5p	MIMAT0000087	NCAM1	4684	Luciferase reporter assay//qRT-PCR//Western blot	26255203	Intestine
hsa-mir-30a-5p	MIMAT0000087	NCL	4691	Proteomics//pSILAC	18668040	Intestine
hsa-mir-30a-5p	MIMAT0000087	NDUFV3	4731	Proteomics	18668040	Intestine
hsa-mir-30a-5p	MIMAT0000087	NEUROD1	4760	Western blot	23338554	Intestine
hsa-mir-30a-5p	MIMAT0000087	NOTCH1	4851	Luciferase reporter assay//Microarray//qRT-PCR//Western blot	17150773|24029422	Intestine
hsa-mir-30a-5p	MIMAT0000087	NPR3	4883	Proteomics//pSILAC	18668040	Intestine
hsa-mir-30a-5p	MIMAT0000087	NT5E	4907	Luciferase reporter assay//Proteomics//pSILAC//qRT-PCR//Western blot	18668040|28158983	Intestine
hsa-mir-30a-5p	MIMAT0000087	NUCB1	4924	Proteomics//pSILAC	18668040	Intestine
hsa-mir-30a-5p	MIMAT0000087	OGDH	4967	Proteomics	18668040	Intestine
hsa-mir-30a-5p	MIMAT0000087	OPHN1	4983	PAR-CLIP	20371350	Intestine
hsa-mir-30a-5p	MIMAT0000087	PAFAH1B2	5049	Proteomics//pSILAC	18668040	Intestine
hsa-mir-30a-5p	MIMAT0000087	SERPINE1	5054	PAR-CLIP	22012620	Intestine
hsa-mir-30a-5p	MIMAT0000087	PAWR	5074	HITS-CLIP	22473208	Intestine
hsa-mir-30a-5p	MIMAT0000087	PCNA	5111	CLASH	23622248	Intestine
hsa-mir-30a-5p	MIMAT0000087	PCNT	5116	Proteomics	18668040	Intestine
hsa-mir-30a-5p	MIMAT0000087	PGGT1B	5229	PAR-CLIP	22100165	Intestine
hsa-mir-30a-5p	MIMAT0000087	PGM1	5236	Proteomics//pSILAC	18668040	Intestine
hsa-mir-30a-5p	MIMAT0000087	PGM3	5238	PAR-CLIP	21572407	Intestine
hsa-mir-30a-5p	MIMAT0000087	SERPINB5	5268	Proteomics	18668040	Intestine
hsa-mir-30a-5p	MIMAT0000087	SERPINE2	5270	Proteomics	18668040	Intestine
hsa-mir-30a-5p	MIMAT0000087	PIK3C2B	5287	HITS-CLIP//PAR-CLIP	22473208|23592263	Intestine
hsa-mir-30a-5p	MIMAT0000087	PIK3CD	5293	Luciferase reporter assay//qRT-PCR//Western blot	23486085	Intestine
hsa-mir-30a-5p	MIMAT0000087	PIK3R2	5296	Western blot	27895663	Intestine
hsa-mir-30a-5p	MIMAT0000087	PKM	5315	Proteomics	18668040	Intestine
hsa-mir-30a-5p	MIMAT0000087	PLA2G4A	5321	Proteomics	18668040	Intestine
hsa-mir-30a-5p	MIMAT0000087	PLAGL2	5326	PAR-CLIP	27292025	Intestine
hsa-mir-30a-5p	MIMAT0000087	PLSCR1	5359	HITS-CLIP	23824327|23313552|27418678	Intestine
hsa-mir-30a-5p	MIMAT0000087	PLXNA1	5361	HITS-CLIP	22473208	Intestine
hsa-mir-30a-5p	MIMAT0000087	EXOSC10	5394	Proteomics	18668040	Intestine
hsa-mir-30a-5p	MIMAT0000087	UBL3	5412	Proteomics	18668040	Intestine
hsa-mir-30a-5p	MIMAT0000087	POLR2B	5431	Proteomics	18668040	Intestine
hsa-mir-30a-5p	MIMAT0000087	POLR2C	5432	Proteomics	18668040	Intestine
hsa-mir-30a-5p	MIMAT0000087	PPA1	5464	Proteomics	18668040	Intestine
hsa-mir-30a-5p	MIMAT0000087	PPID	5481	Proteomics	18668040	Intestine
hsa-mir-30a-5p	MIMAT0000087	PPOX	5498	Proteomics	18668040	Intestine
hsa-mir-30a-5p	MIMAT0000087	PPP1CC	5501	Proteomics	18668040	Intestine
hsa-mir-30a-5p	MIMAT0000087	PPP1R2	5504	HITS-CLIP	22473208	Intestine
hsa-mir-30a-5p	MIMAT0000087	PPP1R10	5514	Proteomics	18668040	Intestine
hsa-mir-30a-5p	MIMAT0000087	PPP2R1B	5519	PAR-CLIP	23592263	Intestine
hsa-mir-30a-5p	MIMAT0000087	PPP2R2A	5520	Proteomics	18668040	Intestine
hsa-mir-30a-5p	MIMAT0000087	PTPA	5524	Proteomics//pSILAC	18668040	Intestine
hsa-mir-30a-5p	MIMAT0000087	PPP2R5C	5527	Proteomics	18668040	Intestine
hsa-mir-30a-5p	MIMAT0000087	PPP3CA	5530	Proteomics//pSILAC	18668040	Intestine
hsa-mir-30a-5p	MIMAT0000087	PPP3CB	5532	PAR-CLIP	21572407	Intestine
hsa-mir-30a-5p	MIMAT0000087	PPP3R1	5534	Proteomics//pSILAC	18668040	Intestine
hsa-mir-30a-5p	MIMAT0000087	PRIM1	5557	Proteomics	18668040	Intestine
hsa-mir-30a-5p	MIMAT0000087	PRKAA1	5562	Proteomics	18668040	Intestine
hsa-mir-30a-5p	MIMAT0000087	PRKAR1A	5573	HITS-CLIP	23313552	Intestine
hsa-mir-30a-5p	MIMAT0000087	MAPK1	5594	Proteomics	18668040	Intestine
hsa-mir-30a-5p	MIMAT0000087	MAPK8	5599	PAR-CLIP	23592263|21572407	Intestine
hsa-mir-30a-5p	MIMAT0000087	MAP2K3	5606	Proteomics	18668040	Intestine
hsa-mir-30a-5p	MIMAT0000087	DNAJC3	5611	Proteomics	18668040	Intestine
hsa-mir-30a-5p	MIMAT0000087	PSMD7	5713	PAR-CLIP	24398324|21572407|20371350	Intestine
hsa-mir-30a-5p	MIMAT0000087	PTBP1	5725	CLASH	23622248	Intestine
hsa-mir-30a-5p	MIMAT0000087	PTGFRN	5738	Proteomics//pSILAC	18668040	Intestine
hsa-mir-30a-5p	MIMAT0000087	TWF1	5756	HITS-CLIP//pSILAC	18668040|22473208	Intestine
hsa-mir-30a-5p	MIMAT0000087	PTMS	5763	Proteomics	18668040	Intestine
hsa-mir-30a-5p	MIMAT0000087	PTPRK	5796	Proteomics//pSILAC	18668040	Intestine
hsa-mir-30a-5p	MIMAT0000087	RAB27B	5874	Proteomics//pSILAC	18668040	Intestine
hsa-mir-30a-5p	MIMAT0000087	RAD23B	5887	HITS-CLIP//Proteomics//pSILAC	18668040|22473208	Intestine
hsa-mir-30a-5p	MIMAT0000087	RAP1B	5908	PAR-CLIP	21572407	Intestine
hsa-mir-30a-5p	MIMAT0000087	RBMS1	5937	Proteomics//pSILAC	18668040	Intestine
hsa-mir-30a-5p	MIMAT0000087	REV3L	5980	HITS-CLIP	22473208	Intestine
hsa-mir-30a-5p	MIMAT0000087	RPA1	6117	Flow//Immunohistochemistry//Luciferase reporter assay//qRT-PCR//Western blot	27208176	Intestine
hsa-mir-30a-5p	MIMAT0000087	RPA2	6118	HITS-CLIP	22473208	Intestine
hsa-mir-30a-5p	MIMAT0000087	RPN2	6185	CLASH	23622248	Intestine
hsa-mir-30a-5p	MIMAT0000087	RPS17	6218	CLASH	23622248	Intestine
hsa-mir-30a-5p	MIMAT0000087	RRM2	6241	HITS-CLIP//PAR-CLIP//Proteomics	18668040|22473208|23592263	Intestine
hsa-mir-30a-5p	MIMAT0000087	SARS	6301	Proteomics	18668040	Intestine
hsa-mir-30a-5p	MIMAT0000087	SBF1	6305	HITS-CLIP	22473208	Intestine
hsa-mir-30a-5p	MIMAT0000087	SCD	6319	Proteomics	18668040	Intestine
hsa-mir-30a-5p	MIMAT0000087	CXCL11	6373	PAR-CLIP	22012620	Intestine
hsa-mir-30a-5p	MIMAT0000087	SDCBP	6386	Proteomics	18668040	Intestine
hsa-mir-30a-5p	MIMAT0000087	SRSF7	6432	HITS-CLIP	22473208	Intestine
hsa-mir-30a-5p	MIMAT0000087	SH3GL1	6455	HITS-CLIP//Proteomics	18668040|22473208	Intestine
hsa-mir-30a-5p	MIMAT0000087	SKP2	6502	Luciferase reporter assay//Microarray//qRT-PCR	25810374	Intestine
hsa-mir-30a-5p	MIMAT0000087	SLC12A2	6558	Proteomics	18668040	Intestine
hsa-mir-30a-5p	MIMAT0000087	SLC12A4	6560	Proteomics//pSILAC	18668040	Intestine
hsa-mir-30a-5p	MIMAT0000087	SMARCA1	6594	Proteomics	18668040	Intestine
hsa-mir-30a-5p	MIMAT0000087	SMN1	6606	Proteomics	18668040	Intestine
hsa-mir-30a-5p	MIMAT0000087	SMN2	6607	Proteomics	18668040	Intestine
hsa-mir-30a-5p	MIMAT0000087	SNAI1	6615	Flow//Immunofluorescence//Immunohistochemistry//Luciferase reporter assay//Microarray//qRT-PCR//QRTPCR//Western blot	21633953|24954667|23831330|28222434|27212164	Intestine
hsa-mir-30a-5p	MIMAT0000087	FSCN1	6624	Proteomics	18668040	Intestine
hsa-mir-30a-5p	MIMAT0000087	SOD2	6648	Proteomics	18668040	Intestine
hsa-mir-30a-5p	MIMAT0000087	SON	6651	Proteomics	18668040	Intestine
hsa-mir-30a-5p	MIMAT0000087	SOX4	6659	HITS-CLIP//Luciferase reporter assay//PAR-CLIP//qRT-PCR//Western blot	22473208|20371350|25201727	Intestine
hsa-mir-30a-5p	MIMAT0000087	SOX12	6666	HITS-CLIP	22473208	Intestine
hsa-mir-30a-5p	MIMAT0000087	SP4	6671	HITS-CLIP//PAR-CLIP	22473208|23446348|21572407|20371350	Intestine
hsa-mir-30a-5p	MIMAT0000087	UAP1	6675	Proteomics//pSILAC	18668040	Intestine
hsa-mir-30a-5p	MIMAT0000087	SRPRA	6734	PAR-CLIP	21572407	Intestine
hsa-mir-30a-5p	MIMAT0000087	STAU1	6780	HITS-CLIP	22473208	Intestine
hsa-mir-30a-5p	MIMAT0000087	STRN	6801	HITS-CLIP//Proteomics//pSILAC	18668040|23824327	Intestine
hsa-mir-30a-5p	MIMAT0000087	SYPL1	6856	Proteomics//pSILAC	18668040	Intestine
hsa-mir-30a-5p	MIMAT0000087	TAF4B	6875	HITS-CLIP	22473208	Intestine
hsa-mir-30a-5p	MIMAT0000087	TAPBP	6892	Proteomics	18668040	Intestine
hsa-mir-30a-5p	MIMAT0000087	DYNLT3	6990	HITS-CLIP	22473208	Intestine
hsa-mir-30a-5p	MIMAT0000087	TFDP1	7027	PAR-CLIP	23446348|21572407|20371350	Intestine
hsa-mir-30a-5p	MIMAT0000087	TGFA	7039	PAR-CLIP	22100165	Intestine
hsa-mir-30a-5p	MIMAT0000087	TGFBI	7045	Proteomics	18668040	Intestine
hsa-mir-30a-5p	MIMAT0000087	TGM2	7052	Proteomics	18668040	Intestine
hsa-mir-30a-5p	MIMAT0000087	THBS1	7057	Proteomics	18668040	Intestine
hsa-mir-30a-5p	MIMAT0000087	KLF10	7071	HITS-CLIP	22473208	Intestine
hsa-mir-30a-5p	MIMAT0000087	TIAL1	7073	Proteomics	18668040	Intestine
hsa-mir-30a-5p	MIMAT0000087	SEC62	7095	Proteomics//pSILAC	18668040	Intestine
hsa-mir-30a-5p	MIMAT0000087	TNFAIP2	7127	Proteomics//pSILAC	18668040	Intestine
hsa-mir-30a-5p	MIMAT0000087	TP53	7157	Luciferase reporter assay//qRT-PCR//Western blot	24029422	Intestine
hsa-mir-30a-5p	MIMAT0000087	TPBG	7162	Proteomics	18668040	Intestine
hsa-mir-30a-5p	MIMAT0000087	TPI1	7167	CLASH	23622248	Intestine
hsa-mir-30a-5p	MIMAT0000087	TRIO	7204	Proteomics	18668040	Intestine
hsa-mir-30a-5p	MIMAT0000087	TSPYL1	7259	PAR-CLIP	22100165	Intestine
hsa-mir-30a-5p	MIMAT0000087	PHLDA2	7262	Proteomics	18668040	Intestine
hsa-mir-30a-5p	MIMAT0000087	UBE2D3	7323	PAR-CLIP	26701625	Intestine
hsa-mir-30a-5p	MIMAT0000087	UBE2H	7328	Proteomics	18668040	Intestine
hsa-mir-30a-5p	MIMAT0000087	UGDH	7358	Proteomics	18668040	Intestine
hsa-mir-30a-5p	MIMAT0000087	VIM	7431	Luciferase reporter assay//Microarray//Proteomics//qRT-PCR//Western blot	18668040|24447545	Intestine
hsa-mir-30a-5p	MIMAT0000087	WNT5A	7474	Proteomics//pSILAC	18668040	Intestine
hsa-mir-30a-5p	MIMAT0000087	XPO1	7514	PAR-CLIP//Proteomics	18668040|21572407	Intestine
hsa-mir-30a-5p	MIMAT0000087	YWHAE	7531	Proteomics	18668040	Intestine
hsa-mir-30a-5p	MIMAT0000087	YWHAZ	7534	Proteomics	18668040	Intestine
hsa-mir-30a-5p	MIMAT0000087	ZFPL1	7542	Proteomics	18668040	Intestine
hsa-mir-30a-5p	MIMAT0000087	MKRN3	7681	PAR-CLIP	22291592	Intestine
hsa-mir-30a-5p	MIMAT0000087	ZNF200	7752	HITS-CLIP	22473208	Intestine
hsa-mir-30a-5p	MIMAT0000087	ZFAND5	7763	HITS-CLIP	22473208	Intestine
hsa-mir-30a-5p	MIMAT0000087	PTP4A1	7803	HITS-CLIP//PAR-CLIP//Proteomics	18668040|22473208|23592263|21572407|27292025	Intestine
hsa-mir-30a-5p	MIMAT0000087	IFRD2	7866	Proteomics	18668040	Intestine
hsa-mir-30a-5p	MIMAT0000087	REEP5	7905	Proteomics	18668040	Intestine
hsa-mir-30a-5p	MIMAT0000087	USP5	8078	Proteomics	18668040	Intestine
hsa-mir-30a-5p	MIMAT0000087	FXR1	8087	Proteomics	18668040	Intestine
hsa-mir-30a-5p	MIMAT0000087	SLC7A5	8140	PAR-CLIP	23592263	Intestine
hsa-mir-30a-5p	MIMAT0000087	NCOA3	8202	PAR-CLIP	22100165	Intestine
hsa-mir-30a-5p	MIMAT0000087	TRRAP	8295	Proteomics	18668040	Intestine
hsa-mir-30a-5p	MIMAT0000087	PICALM	8301	HITS-CLIP//PAR-CLIP//Proteomics	18668040|22473208|21572407	Intestine
hsa-mir-30a-5p	MIMAT0000087	CDC7	8317	HITS-CLIP	22473208	Intestine
hsa-mir-30a-5p	MIMAT0000087	STX7	8417	Proteomics//pSILAC	18668040	Intestine
hsa-mir-30a-5p	MIMAT0000087	YBX3	8531	Proteomics	18668040	Intestine
hsa-mir-30a-5p	MIMAT0000087	NOP14	8602	Proteomics	18668040	Intestine
hsa-mir-30a-5p	MIMAT0000087	SOCS1	8651	HITS-CLIP//PAR-CLIP	22473208|23592263|22291592	Intestine
hsa-mir-30a-5p	MIMAT0000087	STX16	8675	HITS-CLIP//Proteomics	18668040|23313552	Intestine
hsa-mir-30a-5p	MIMAT0000087	BECN1	8678	HITS-CLIP//Luciferase reporter assay//Reporter assay	19535919|22473208|26463633|26488467	Intestine
hsa-mir-30a-5p	MIMAT0000087	SNX3	8724	Proteomics	18668040	Intestine
hsa-mir-30a-5p	MIMAT0000087	EED	8726	HITS-CLIP	22473208	Intestine
hsa-mir-30a-5p	MIMAT0000087	ADAM9	8754	HITS-CLIP	23313552	Intestine
hsa-mir-30a-5p	MIMAT0000087	NAPG	8774	PAR-CLIP//Proteomics//pSILAC	18668040|21572407	Intestine
hsa-mir-30a-5p	MIMAT0000087	TNFRSF10B	8795	HITS-CLIP//Proteomics//pSILAC	18668040|22473208	Intestine
hsa-mir-30a-5p	MIMAT0000087	PEX11B	8799	Proteomics//pSILAC	18668040	Intestine
hsa-mir-30a-5p	MIMAT0000087	SUCLA2	8803	Proteomics	18668040	Intestine
hsa-mir-30a-5p	MIMAT0000087	CREG1	8804	HITS-CLIP	22473208	Intestine
hsa-mir-30a-5p	MIMAT0000087	PER2	8864	HITS-CLIP	22473208	Intestine
hsa-mir-30a-5p	MIMAT0000087	ST3GAL5	8869	PAR-CLIP	20371350	Intestine
hsa-mir-30a-5p	MIMAT0000087	CDC123	8872	Proteomics	18668040	Intestine
hsa-mir-30a-5p	MIMAT0000087	EIF2B4	8890	Proteomics	18668040	Intestine
hsa-mir-30a-5p	MIMAT0000087	PRPF4B	8899	Proteomics	18668040	Intestine
hsa-mir-30a-5p	MIMAT0000087	P4HA2	8974	Proteomics//pSILAC	18668040	Intestine
hsa-mir-30a-5p	MIMAT0000087	SOCS3	9021	PAR-CLIP	23592263	Intestine
hsa-mir-30a-5p	MIMAT0000087	BAZ1B	9031	Proteomics	18668040	Intestine
hsa-mir-30a-5p	MIMAT0000087	GPRC5A	9052	Proteomics	18668040	Intestine
hsa-mir-30a-5p	MIMAT0000087	CNOT9	9125	Proteomics//pSILAC	18668040	Intestine
hsa-mir-30a-5p	MIMAT0000087	CCNE2	9134	Flow//Immunohistochemistry//Luciferase reporter assay//qRT-PCR//Western blot	26555189|27431942	Intestine
hsa-mir-30a-5p	MIMAT0000087	SLC33A1	9197	Proteomics	18668040	Intestine
hsa-mir-30a-5p	MIMAT0000087	LRRFIP1	9208	Proteomics//pSILAC	18668040	Intestine
hsa-mir-30a-5p	MIMAT0000087	VAPA	9218	HITS-CLIP	22473208	Intestine
hsa-mir-30a-5p	MIMAT0000087	CCPG1	9236	Proteomics	18668040	Intestine
hsa-mir-30a-5p	MIMAT0000087	PNMA1	9240	HITS-CLIP	22473208	Intestine
hsa-mir-30a-5p	MIMAT0000087	PDLIM7	9260	Proteomics	18668040	Intestine
hsa-mir-30a-5p	MIMAT0000087	TRIP12	9320	Proteomics	18668040	Intestine
hsa-mir-30a-5p	MIMAT0000087	GTF3C4	9329	Proteomics	18668040	Intestine
hsa-mir-30a-5p	MIMAT0000087	B4GALT5	9334	HITS-CLIP//PAR-CLIP	20371350|23824327	Intestine
hsa-mir-30a-5p	MIMAT0000087	VAMP3	9341	Proteomics	18668040	Intestine
hsa-mir-30a-5p	MIMAT0000087	SLC9A3R2	9351	Proteomics//pSILAC	18668040	Intestine
hsa-mir-30a-5p	MIMAT0000087	ZNF264	9422	PAR-CLIP	23446348	Intestine
hsa-mir-30a-5p	MIMAT0000087	ROCK2	9475	PAR-CLIP	22100165	Intestine
hsa-mir-30a-5p	MIMAT0000087	SLC4A7	9497	HITS-CLIP//Proteomics//pSILAC	18668040|22473208	Intestine
hsa-mir-30a-5p	MIMAT0000087	FXR2	9513	Proteomics//pSILAC	18668040	Intestine
hsa-mir-30a-5p	MIMAT0000087	TBPL1	9519	PAR-CLIP	21572407	Intestine
hsa-mir-30a-5p	MIMAT0000087	MPDU1	9526	Proteomics//pSILAC	18668040	Intestine
hsa-mir-30a-5p	MIMAT0000087	TMEM59	9528	Proteomics//pSILAC	18668040	Intestine
hsa-mir-30a-5p	MIMAT0000087	BAG4	9530	PAR-CLIP	24398324	Intestine
hsa-mir-30a-5p	MIMAT0000087	H6PD	9563	PAR-CLIP	23592263	Intestine
hsa-mir-30a-5p	MIMAT0000087	PREPL	9581	HITS-CLIP	22473208	Intestine
hsa-mir-30a-5p	MIMAT0000087	SH3PXD2A	9644	HITS-CLIP	22473208	Intestine
hsa-mir-30a-5p	MIMAT0000087	IQCB1	9657	HITS-CLIP	22473208	Intestine
hsa-mir-30a-5p	MIMAT0000087	UBE3C	9690	HITS-CLIP//Luciferase reporter assay	22473208|27003255	Intestine
hsa-mir-30a-5p	MIMAT0000087	JADE3	9767	HITS-CLIP	22473208	Intestine
hsa-mir-30a-5p	MIMAT0000087	BMS1	9790	Proteomics	18668040	Intestine
hsa-mir-30a-5p	MIMAT0000087	CEP350	9857	HITS-CLIP	22473208	Intestine
hsa-mir-30a-5p	MIMAT0000087	ZBTB39	9880	HITS-CLIP	22473208	Intestine
hsa-mir-30a-5p	MIMAT0000087	TBC1D4	9882	Proteomics	18668040	Intestine
hsa-mir-30a-5p	MIMAT0000087	TELO2	9894	Proteomics	18668040	Intestine
hsa-mir-30a-5p	MIMAT0000087	JOSD1	9929	HITS-CLIP	22473208	Intestine
hsa-mir-30a-5p	MIMAT0000087	TANK	10010	HITS-CLIP	22473208	Intestine
hsa-mir-30a-5p	MIMAT0000087	TOM1	10043	Proteomics	18668040	Intestine
hsa-mir-30a-5p	MIMAT0000087	SAE1	10055	PAR-CLIP	21572407	Intestine
hsa-mir-30a-5p	MIMAT0000087	ARPC5	10092	Proteomics	18668040	Intestine
hsa-mir-30a-5p	MIMAT0000087	G3BP1	10146	Proteomics//pSILAC	18668040	Intestine
hsa-mir-30a-5p	MIMAT0000087	MBNL2	10150	Luciferase reporter assay	26840300	Intestine
hsa-mir-30a-5p	MIMAT0000087	TRIM28	10155	CLASH	23622248	Intestine
hsa-mir-30a-5p	MIMAT0000087	RBM5	10181	Proteomics	18668040	Intestine
hsa-mir-30a-5p	MIMAT0000087	LHFPL2	10184	HITS-CLIP	22473208	Intestine
hsa-mir-30a-5p	MIMAT0000087	EIF1	10209	Proteomics	18668040	Intestine
hsa-mir-30a-5p	MIMAT0000087	PLIN3	10226	Proteomics	18668040	Intestine
hsa-mir-30a-5p	MIMAT0000087	ZMPSTE24	10269	PAR-CLIP	27292025	Intestine
hsa-mir-30a-5p	MIMAT0000087	STUB1	10273	Proteomics	18668040	Intestine
hsa-mir-30a-5p	MIMAT0000087	MARCH6	10299	HITS-CLIP	22473208	Intestine
hsa-mir-30a-5p	MIMAT0000087	TUBA1B	10376	CLASH	23622248	Intestine
hsa-mir-30a-5p	MIMAT0000087	TUBB3	10381	Proteomics	18668040	Intestine
hsa-mir-30a-5p	MIMAT0000087	TUBB4B	10383	Western blot	23338554	Intestine
hsa-mir-30a-5p	MIMAT0000087	SCML2	10389	PAR-CLIP	20371350	Intestine
hsa-mir-30a-5p	MIMAT0000087	SEC24B	10427	Proteomics	18668040	Intestine
hsa-mir-30a-5p	MIMAT0000087	CFDP1	10428	HITS-CLIP	22473208	Intestine
hsa-mir-30a-5p	MIMAT0000087	C1D	10438	Proteomics//pSILAC	18668040	Intestine
hsa-mir-30a-5p	MIMAT0000087	TIMM17A	10440	Proteomics	18668040	Intestine
hsa-mir-30a-5p	MIMAT0000087	SEC23A	10484	Proteomics//pSILAC	18668040	Intestine
hsa-mir-30a-5p	MIMAT0000087	GLRX3	10539	Proteomics	18668040	Intestine
hsa-mir-30a-5p	MIMAT0000087	TM9SF1	10548	Proteomics	18668040	Intestine
hsa-mir-30a-5p	MIMAT0000087	MRPL28	10573	CLASH	23622248	Intestine
hsa-mir-30a-5p	MIMAT0000087	USP16	10600	CLASH	23622248	Intestine
hsa-mir-30a-5p	MIMAT0000087	PAIP1	10605	Proteomics	18668040	Intestine
hsa-mir-30a-5p	MIMAT0000087	PAICS	10606	Proteomics	18668040	Intestine
hsa-mir-30a-5p	MIMAT0000087	ERLIN1	10613	HITS-CLIP//Proteomics	18668040|22473208	Intestine
hsa-mir-30a-5p	MIMAT0000087	CELF1	10658	PAR-CLIP	26701625	Intestine
hsa-mir-30a-5p	MIMAT0000087	GNA13	10672	PAR-CLIP//Proteomics	18668040|22100165|20371350	Intestine
hsa-mir-30a-5p	MIMAT0000087	PNMA2	10687	CLASH	23622248	Intestine
hsa-mir-30a-5p	MIMAT0000087	NFAT5	10725	HITS-CLIP	22473208	Intestine
hsa-mir-30a-5p	MIMAT0000087	TRAF3IP2	10758	Luciferase reporter assay//qRT-PCR//Western blot	26376209	Intestine
hsa-mir-30a-5p	MIMAT0000087	ARPP19	10776	PAR-CLIP	23592263|20371350	Intestine
hsa-mir-30a-5p	MIMAT0000087	NCKAP1	10787	Proteomics	18668040	Intestine
hsa-mir-30a-5p	MIMAT0000087	ZNF460	10794	PAR-CLIP	21572407|20371350	Intestine
hsa-mir-30a-5p	MIMAT0000087	RPP40	10799	Proteomics	18668040	Intestine
hsa-mir-30a-5p	MIMAT0000087	SEC24A	10802	HITS-CLIP//Proteomics	18668040|22473208	Intestine
hsa-mir-30a-5p	MIMAT0000087	FRS2	10818	PAR-CLIP	21572407	Intestine
hsa-mir-30a-5p	MIMAT0000087	ME3	10873	Proteomics	18668040	Intestine
hsa-mir-30a-5p	MIMAT0000087	RAB10	10890	PAR-CLIP	21572407	Intestine
hsa-mir-30a-5p	MIMAT0000087	CPSF4	10898	Proteomics	18668040	Intestine
hsa-mir-30a-5p	MIMAT0000087	MAN1A2	10905	Proteomics	18668040	Intestine
hsa-mir-30a-5p	MIMAT0000087	DBF4	10926	HITS-CLIP	22473208	Intestine
hsa-mir-30a-5p	MIMAT0000087	TMED2	10959	HITS-CLIP//Proteomics//pSILAC	18668040|23313552	Intestine
hsa-mir-30a-5p	MIMAT0000087	MLLT11	10962	Proteomics//pSILAC	18668040	Intestine
hsa-mir-30a-5p	MIMAT0000087	TMED10	10972	Proteomics//pSILAC	18668040	Intestine
hsa-mir-30a-5p	MIMAT0000087	ASCC3	10973	Proteomics	18668040	Intestine
hsa-mir-30a-5p	MIMAT0000087	GLIPR1	11010	Proteomics	18668040	Intestine
hsa-mir-30a-5p	MIMAT0000087	TMED1	11018	Proteomics	18668040	Intestine
hsa-mir-30a-5p	MIMAT0000087	DNAJB4	11080	Proteomics	18668040	Intestine
hsa-mir-30a-5p	MIMAT0000087	RPP14	11102	Proteomics	18668040	Intestine
hsa-mir-30a-5p	MIMAT0000087	PDCD10	11235	PAR-CLIP//Proteomics	18668040|21572407	Intestine
hsa-mir-30a-5p	MIMAT0000087	XPOT	11260	CLASH	23622248	Intestine
hsa-mir-30a-5p	MIMAT0000087	PHB2	11331	Proteomics	18668040	Intestine
hsa-mir-30a-5p	MIMAT0000087	CBX3	11335	HITS-CLIP//Luciferase reporter assay//qRT-PCR//Western blot	22473208|26333808	Intestine
hsa-mir-30a-5p	MIMAT0000087	GABARAPL2	11345	Proteomics	18668040	Intestine
hsa-mir-30a-5p	MIMAT0000087	IKZF2	22807	HITS-CLIP	22473208	Intestine
hsa-mir-30a-5p	MIMAT0000087	MTF2	22823	PAR-CLIP	20371350|27292025	Intestine
hsa-mir-30a-5p	MIMAT0000087	VASH1	22846	PAR-CLIP	23592263	Intestine
hsa-mir-30a-5p	MIMAT0000087	ZNF507	22847	HITS-CLIP//PAR-CLIP	22473208|20371350	Intestine
hsa-mir-30a-5p	MIMAT0000087	ANKRD26	22852	CLASH	23622248	Intestine
hsa-mir-30a-5p	MIMAT0000087	ENPP4	22875	HITS-CLIP//PAR-CLIP	22473208|21572407	Intestine
hsa-mir-30a-5p	MIMAT0000087	MLXIP	22877	HITS-CLIP	22473208	Intestine
hsa-mir-30a-5p	MIMAT0000087	BAHD1	22893	HITS-CLIP	23824327	Intestine
hsa-mir-30a-5p	MIMAT0000087	HABP4	22927	PAR-CLIP	22012620|21572407	Intestine
hsa-mir-30a-5p	MIMAT0000087	LIMCH1	22998	Proteomics//pSILAC	18668040	Intestine
hsa-mir-30a-5p	MIMAT0000087	KLHDC10	23008	HITS-CLIP	22473208	Intestine
hsa-mir-30a-5p	MIMAT0000087	RAB21	23011	Proteomics	18668040	Intestine
hsa-mir-30a-5p	MIMAT0000087	RBM34	23029	Proteomics	18668040	Intestine
hsa-mir-30a-5p	MIMAT0000087	MAST3	23031	HITS-CLIP	22473208	Intestine
hsa-mir-30a-5p	MIMAT0000087	XPO7	23039	CLASH	23622248	Intestine
hsa-mir-30a-5p	MIMAT0000087	ERP44	23071	CLASH	23622248	Intestine
hsa-mir-30a-5p	MIMAT0000087	VWA8	23078	Proteomics	18668040	Intestine
hsa-mir-30a-5p	MIMAT0000087	AVL9	23080	HITS-CLIP	22473208	Intestine
hsa-mir-30a-5p	MIMAT0000087	PEG10	23089	PAR-CLIP	20371350	Intestine
hsa-mir-30a-5p	MIMAT0000087	HIC2	23119	HITS-CLIP//PAR-CLIP	22473208|23446348|21572407|20371350	Intestine
hsa-mir-30a-5p	MIMAT0000087	CLCC1	23155	HITS-CLIP	22473208	Intestine
hsa-mir-30a-5p	MIMAT0000087	LARP4B	23185	Proteomics	18668040	Intestine
hsa-mir-30a-5p	MIMAT0000087	UBXN4	23190	HITS-CLIP	22473208	Intestine
hsa-mir-30a-5p	MIMAT0000087	FAF2	23197	Proteomics	18668040	Intestine
hsa-mir-30a-5p	MIMAT0000087	PSME4	23198	Proteomics	18668040	Intestine
hsa-mir-30a-5p	MIMAT0000087	NEDD4L	23327	Luciferase reporter assay//Microarray//qRT-PCR	25810374	Intestine
hsa-mir-30a-5p	MIMAT0000087	DPY19L1	23333	Proteomics//pSILAC	18668040	Intestine
hsa-mir-30a-5p	MIMAT0000087	JADE2	23338	PAR-CLIP	26701625	Intestine
hsa-mir-30a-5p	MIMAT0000087	SMCHD1	23347	CLASH	23622248	Intestine
hsa-mir-30a-5p	MIMAT0000087	LARP1	23367	PAR-CLIP	23592263|24398324|20371350	Intestine
hsa-mir-30a-5p	MIMAT0000087	TMED3	23423	Proteomics//pSILAC	18668040	Intestine
hsa-mir-30a-5p	MIMAT0000087	SF3B3	23450	Proteomics	18668040	Intestine
hsa-mir-30a-5p	MIMAT0000087	ABCB10	23456	Proteomics	18668040	Intestine
hsa-mir-30a-5p	MIMAT0000087	SEC11A	23478	Proteomics	18668040	Intestine
hsa-mir-30a-5p	MIMAT0000087	PES1	23481	Proteomics	18668040	Intestine
hsa-mir-30a-5p	MIMAT0000087	LRRC8B	23507	PAR-CLIP	21572407	Intestine
hsa-mir-30a-5p	MIMAT0000087	TNPO3	23534	Proteomics	18668040	Intestine
hsa-mir-30a-5p	MIMAT0000087	RBFOX2	23543	Proteomics	18668040	Intestine
hsa-mir-30a-5p	MIMAT0000087	DDAH1	23576	PAR-CLIP	22012620|20371350	Intestine
hsa-mir-30a-5p	MIMAT0000087	CORO1C	23603	Proteomics	18668040	Intestine
hsa-mir-30a-5p	MIMAT0000087	CD2AP	23607	PAR-CLIP	21572407	Intestine
hsa-mir-30a-5p	MIMAT0000087	ZMYND8	23613	HITS-CLIP	22473208	Intestine
hsa-mir-30a-5p	MIMAT0000087	KPNA6	23633	HITS-CLIP	22473208	Intestine
hsa-mir-30a-5p	MIMAT0000087	SLC7A11	23657	Proteomics//pSILAC	18668040	Intestine
hsa-mir-30a-5p	MIMAT0000087	STX12	23673	HITS-CLIP	22473208	Intestine
hsa-mir-30a-5p	MIMAT0000087	RAB38	23682	Luciferase reporter assay//Microarray//qRT-PCR	25810374	Intestine
hsa-mir-30a-5p	MIMAT0000087	RASGRP3	25780	HITS-CLIP	22473208	Intestine
hsa-mir-30a-5p	MIMAT0000087	ZNF324	25799	CLASH	23622248	Intestine
hsa-mir-30a-5p	MIMAT0000087	ATXN10	25814	Proteomics	18668040	Intestine
hsa-mir-30a-5p	MIMAT0000087	HECTD1	25831	Proteomics	18668040	Intestine
hsa-mir-30a-5p	MIMAT0000087	SAMHD1	25939	Proteomics	18668040	Intestine
hsa-mir-30a-5p	MIMAT0000087	TMEM87A	25963	Proteomics//pSILAC	18668040	Intestine
hsa-mir-30a-5p	MIMAT0000087	TBC1D10B	26000	HITS-CLIP	22473208	Intestine
hsa-mir-30a-5p	MIMAT0000087	GLCE	26035	HITS-CLIP	22473208	Intestine
hsa-mir-30a-5p	MIMAT0000087	LTN1	26046	Proteomics//pSILAC	18668040	Intestine
hsa-mir-30a-5p	MIMAT0000087	SACS	26278	HITS-CLIP	22473208	Intestine
hsa-mir-30a-5p	MIMAT0000087	INTS6	26512	Proteomics	18668040	Intestine
hsa-mir-30a-5p	MIMAT0000087	TIMM10	26519	Proteomics	18668040	Intestine
hsa-mir-30a-5p	MIMAT0000087	TIMM9	26520	Proteomics	18668040	Intestine
hsa-mir-30a-5p	MIMAT0000087	PABPC1	26986	Proteomics	18668040	Intestine
hsa-mir-30a-5p	MIMAT0000087	DNAJC2	27000	Proteomics	18668040	Intestine
hsa-mir-30a-5p	MIMAT0000087	VPS41	27072	HITS-CLIP	22473208	Intestine
hsa-mir-30a-5p	MIMAT0000087	AFF4	27125	HITS-CLIP	22473208	Intestine
hsa-mir-30a-5p	MIMAT0000087	AGO2	27161	CLASH	23622248	Intestine
hsa-mir-30a-5p	MIMAT0000087	NFU1	27247	Proteomics	18668040	Intestine
hsa-mir-30a-5p	MIMAT0000087	LSM1	27257	Proteomics	18668040	Intestine
hsa-mir-30a-5p	MIMAT0000087	RBMS3	27303	Proteomics	18668040	Intestine
hsa-mir-30a-5p	MIMAT0000087	TNRC6A	27327	Luciferase reporter assay//PAR-CLIP	19767416|24398324	Intestine
hsa-mir-30a-5p	MIMAT0000087	ZNF638	27332	Proteomics	18668040	Intestine
hsa-mir-30a-5p	MIMAT0000087	PRPF19	27339	CLASH	23622248	Intestine
hsa-mir-30a-5p	MIMAT0000087	EML4	27436	PAR-CLIP	23592263|21572407	Intestine
hsa-mir-30a-5p	MIMAT0000087	DROSHA	29102	CLASH	23622248	Intestine
hsa-mir-30a-5p	MIMAT0000087	NXT1	29107	Proteomics	18668040	Intestine
hsa-mir-30a-5p	MIMAT0000087	MYLIP	29116	PAR-CLIP	20371350	Intestine
hsa-mir-30a-5p	MIMAT0000087	UBN1	29855	HITS-CLIP	22473208	Intestine
hsa-mir-30a-5p	MIMAT0000087	CPSF1	29894	Proteomics	18668040	Intestine
hsa-mir-30a-5p	MIMAT0000087	PYCR2	29920	Proteomics	18668040	Intestine
hsa-mir-30a-5p	MIMAT0000087	NRBP1	29959	HITS-CLIP	22473208	Intestine
hsa-mir-30a-5p	MIMAT0000087	IL21R	50615	HITS-CLIP//Luciferase reporter assay	22473208|23824327|27006279	Intestine
hsa-mir-30a-5p	MIMAT0000087	TMED5	50999	Proteomics	18668040	Intestine
hsa-mir-30a-5p	MIMAT0000087	TMED7	51014	Proteomics//pSILAC	18668040	Intestine
hsa-mir-30a-5p	MIMAT0000087	RRP15	51018	Proteomics	18668040	Intestine
hsa-mir-30a-5p	MIMAT0000087	NDUFAF1	51103	Proteomics	18668040	Intestine
hsa-mir-30a-5p	MIMAT0000087	UTP11	51118	Proteomics	18668040	Intestine
hsa-mir-30a-5p	MIMAT0000087	ASB3	51130	HITS-CLIP	22473208|27418678	Intestine
hsa-mir-30a-5p	MIMAT0000087	DYNC1LI1	51143	CLASH//Proteomics	18668040|23622248	Intestine
hsa-mir-30a-5p	MIMAT0000087	DCTN4	51164	HITS-CLIP	22473208	Intestine
hsa-mir-30a-5p	MIMAT0000087	NT5C3A	51251	Proteomics//pSILAC	18668040	Intestine
hsa-mir-30a-5p	MIMAT0000087	IER5	51278	HITS-CLIP	22473208	Intestine
hsa-mir-30a-5p	MIMAT0000087	CHST15	51363	PAR-CLIP	22100165	Intestine
hsa-mir-30a-5p	MIMAT0000087	NIP7	51388	Proteomics	18668040	Intestine
hsa-mir-30a-5p	MIMAT0000087	ANAPC5	51433	CLASH	23622248	Intestine
hsa-mir-30a-5p	MIMAT0000087	FAM8A1	51439	PAR-CLIP	21572407	Intestine
hsa-mir-30a-5p	MIMAT0000087	RNF138	51444	HITS-CLIP//PAR-CLIP	22473208|21572407	Intestine
hsa-mir-30a-5p	MIMAT0000087	DTL	51514	Flow//Luciferase reporter assay//qRT-PCR//Western blot	22287560	Intestine
hsa-mir-30a-5p	MIMAT0000087	RAB14	51552	Proteomics	18668040	Intestine
hsa-mir-30a-5p	MIMAT0000087	UFM1	51569	Proteomics	18668040	Intestine
hsa-mir-30a-5p	MIMAT0000087	AZIN1	51582	HITS-CLIP//PAR-CLIP	22473208|23592263|21572407	Intestine
hsa-mir-30a-5p	MIMAT0000087	CPSF3	51692	Proteomics	18668040	Intestine
hsa-mir-30a-5p	MIMAT0000087	ATP8A2	51761	Proteomics	18668040	Intestine
hsa-mir-30a-5p	MIMAT0000087	SIX4	51804	PAR-CLIP	21572407	Intestine
hsa-mir-30a-5p	MIMAT0000087	GALNT7	51809	Proteomics//pSILAC	18668040	Intestine
hsa-mir-30a-5p	MIMAT0000087	BCL11A	53335	Luciferase reporter assay//Western blot	23758992	Intestine
hsa-mir-30a-5p	MIMAT0000087	BTBD1	53339	HITS-CLIP	22473208	Intestine
hsa-mir-30a-5p	MIMAT0000087	CSNK1G1	53944	HITS-CLIP//PAR-CLIP//Proteomics	18668040|22473208|24398324|21572407	Intestine
hsa-mir-30a-5p	MIMAT0000087	DCUN1D1	54165	PAR-CLIP	21572407	Intestine
hsa-mir-30a-5p	MIMAT0000087	GNG2	54331	Proteomics	18668040	Intestine
hsa-mir-30a-5p	MIMAT0000087	SLC38A2	54407	Proteomics//pSILAC	18668040	Intestine
hsa-mir-30a-5p	MIMAT0000087	KCTD5	54442	PAR-CLIP	26701625	Intestine
hsa-mir-30a-5p	MIMAT0000087	TMCO1	54499	Proteomics//pSILAC	18668040	Intestine
hsa-mir-30a-5p	MIMAT0000087	RHOF	54509	Proteomics	18668040	Intestine
hsa-mir-30a-5p	MIMAT0000087	WDR74	54663	Proteomics	18668040	Intestine
hsa-mir-30a-5p	MIMAT0000087	MARCH5	54708	Proteomics	18668040	Intestine
hsa-mir-30a-5p	MIMAT0000087	RBFOX1	54715	Proteomics	18668040	Intestine
hsa-mir-30a-5p	MIMAT0000087	OTUD4	54726	HITS-CLIP	22473208	Intestine
hsa-mir-30a-5p	MIMAT0000087	SAMD9	54809	Proteomics	18668040	Intestine
hsa-mir-30a-5p	MIMAT0000087	NDE1	54820	Proteomics	18668040	Intestine
hsa-mir-30a-5p	MIMAT0000087	PGPEP1	54858	HITS-CLIP//PAR-CLIP	23446348|23706177	Intestine
hsa-mir-30a-5p	MIMAT0000087	RETSAT	54884	Proteomics	18668040	Intestine
hsa-mir-30a-5p	MIMAT0000087	UHRF1BP1	54887	HITS-CLIP//PAR-CLIP	20371350|23313552	Intestine
hsa-mir-30a-5p	MIMAT0000087	DNAAF5	54919	Proteomics	18668040	Intestine
hsa-mir-30a-5p	MIMAT0000087	INTS11	54973	Proteomics	18668040	Intestine
hsa-mir-30a-5p	MIMAT0000087	PAK1IP1	55003	Proteomics	18668040	Intestine
hsa-mir-30a-5p	MIMAT0000087	NOL8	55035	Proteomics	18668040	Intestine
hsa-mir-30a-5p	MIMAT0000087	SOBP	55084	PAR-CLIP	21572407	Intestine
hsa-mir-30a-5p	MIMAT0000087	FANCL	55120	HITS-CLIP	22473208	Intestine
hsa-mir-30a-5p	MIMAT0000087	LRRC8D	55144	HITS-CLIP	22473208	Intestine
hsa-mir-30a-5p	MIMAT0000087	DARS2	55157	Proteomics	18668040	Intestine
hsa-mir-30a-5p	MIMAT0000087	PNPO	55163	Proteomics	18668040	Intestine
hsa-mir-30a-5p	MIMAT0000087	MSL2	55167	CLASH	23622248	Intestine
hsa-mir-30a-5p	MIMAT0000087	SEC61A2	55176	PAR-CLIP	22100165	Intestine
hsa-mir-30a-5p	MIMAT0000087	RNF220	55182	HITS-CLIP	22473208	Intestine
hsa-mir-30a-5p	MIMAT0000087	RIF1	55183	PAR-CLIP	27292025	Intestine
hsa-mir-30a-5p	MIMAT0000087	PBRM1	55193	PAR-CLIP//Proteomics//pSILAC	18668040|21572407	Intestine
hsa-mir-30a-5p	MIMAT0000087	RPRD1A	55197	Proteomics	18668040	Intestine
hsa-mir-30a-5p	MIMAT0000087	SETD5	55209	PAR-CLIP	22291592	Intestine
hsa-mir-30a-5p	MIMAT0000087	SLC38A7	55238	HITS-CLIP	22473208	Intestine
hsa-mir-30a-5p	MIMAT0000087	OGFOD1	55239	Proteomics	18668040	Intestine
hsa-mir-30a-5p	MIMAT0000087	PCMTD2	55251	HITS-CLIP	22473208	Intestine
hsa-mir-30a-5p	MIMAT0000087	C7orf43	55262	HITS-CLIP	22473208	Intestine
hsa-mir-30a-5p	MIMAT0000087	LIN7C	55327	HITS-CLIP	22473208	Intestine
hsa-mir-30a-5p	MIMAT0000087	SLC35C1	55343	HITS-CLIP	22473208	Intestine
hsa-mir-30a-5p	MIMAT0000087	DNAJA4	55466	Proteomics	18668040	Intestine
hsa-mir-30a-5p	MIMAT0000087	MED29	55588	HITS-CLIP	23824327	Intestine
hsa-mir-30a-5p	MIMAT0000087	THUMPD1	55623	CLASH	23622248	Intestine
hsa-mir-30a-5p	MIMAT0000087	PRPF40A	55660	Proteomics//pSILAC	18668040	Intestine
hsa-mir-30a-5p	MIMAT0000087	CDC37L1	55664	HITS-CLIP	22473208	Intestine
hsa-mir-30a-5p	MIMAT0000087	LMBR1L	55716	HITS-CLIP//PAR-CLIP	22473208|23592263	Intestine
hsa-mir-30a-5p	MIMAT0000087	POLR3E	55718	PAR-CLIP	23592263	Intestine
hsa-mir-30a-5p	MIMAT0000087	CEP72	55722	Proteomics//pSILAC	18668040	Intestine
hsa-mir-30a-5p	MIMAT0000087	BTBD7	55727	HITS-CLIP	22473208	Intestine
hsa-mir-30a-5p	MIMAT0000087	N4BP2	55728	PAR-CLIP	22100165	Intestine
hsa-mir-30a-5p	MIMAT0000087	CNDP2	55748	Proteomics	18668040	Intestine
hsa-mir-30a-5p	MIMAT0000087	WDR12	55759	Proteomics	18668040	Intestine
hsa-mir-30a-5p	MIMAT0000087	EXOC2	55770	CLASH	23622248	Intestine
hsa-mir-30a-5p	MIMAT0000087	MBNL3	55796	Luciferase reporter assay	26840300	Intestine
hsa-mir-30a-5p	MIMAT0000087	UTP6	55813	Proteomics	18668040	Intestine
hsa-mir-30a-5p	MIMAT0000087	KDM3A	55818	HITS-CLIP	22473208	Intestine
hsa-mir-30a-5p	MIMAT0000087	CAND1	55832	PAR-CLIP	24398324	Intestine
hsa-mir-30a-5p	MIMAT0000087	USE1	55850	Proteomics	18668040	Intestine
hsa-mir-30a-5p	MIMAT0000087	NDUFA12	55967	PAR-CLIP	20371350	Intestine
hsa-mir-30a-5p	MIMAT0000087	DHX33	56919	Proteomics	18668040	Intestine
hsa-mir-30a-5p	MIMAT0000087	C5orf15	56951	Proteomics//pSILAC	18668040	Intestine
hsa-mir-30a-5p	MIMAT0000087	C16orf62	57020	Proteomics	18668040	Intestine
hsa-mir-30a-5p	MIMAT0000087	RARS2	57038	Proteomics	18668040	Intestine
hsa-mir-30a-5p	MIMAT0000087	AVEN	57099	Luciferase reporter assay	23445407	Intestine
hsa-mir-30a-5p	MIMAT0000087	REXO4	57109	Proteomics	18668040	Intestine
hsa-mir-30a-5p	MIMAT0000087	PHTF2	57157	HITS-CLIP	22473208|23313552	Intestine
hsa-mir-30a-5p	MIMAT0000087	SLC4A10	57282	Proteomics//pSILAC	18668040	Intestine
hsa-mir-30a-5p	MIMAT0000087	SCYL1	57410	Proteomics	18668040	Intestine
hsa-mir-30a-5p	MIMAT0000087	REXO1	57455	CLASH	23622248	Intestine
hsa-mir-30a-5p	MIMAT0000087	GATAD2B	57459	Proteomics	18668040	Intestine
hsa-mir-30a-5p	MIMAT0000087	KIDINS220	57498	Proteomics	18668040	Intestine
hsa-mir-30a-5p	MIMAT0000087	NUFIP2	57532	Proteomics//pSILAC	18668040	Intestine
hsa-mir-30a-5p	MIMAT0000087	MIB1	57534	HITS-CLIP	22473208	Intestine
hsa-mir-30a-5p	MIMAT0000087	TAOK1	57551	HITS-CLIP	22473208	Intestine
hsa-mir-30a-5p	MIMAT0000087	NCEH1	57552	Proteomics//pSILAC	18668040	Intestine
hsa-mir-30a-5p	MIMAT0000087	SEMA6A	57556	HITS-CLIP	23824327	Intestine
hsa-mir-30a-5p	MIMAT0000087	MARCH4	57574	HITS-CLIP	23824327|27418678	Intestine
hsa-mir-30a-5p	MIMAT0000087	PCDH10	57575	HITS-CLIP	22473208	Intestine
hsa-mir-30a-5p	MIMAT0000087	SHROOM3	57619	HITS-CLIP	19536157	Intestine
hsa-mir-30a-5p	MIMAT0000087	LRRN1	57633	CLASH	23622248	Intestine
hsa-mir-30a-5p	MIMAT0000087	USP37	57695	HITS-CLIP	22473208	Intestine
hsa-mir-30a-5p	MIMAT0000087	TLDC1	57707	Proteomics	18668040	Intestine
hsa-mir-30a-5p	MIMAT0000087	EPG5	57724	HITS-CLIP	22473208	Intestine
hsa-mir-30a-5p	MIMAT0000087	ANKRA2	57763	HITS-CLIP	22473208	Intestine
hsa-mir-30a-5p	MIMAT0000087	RPRD1B	58490	Proteomics	18668040	Intestine
hsa-mir-30a-5p	MIMAT0000087	SCAF1	58506	Proteomics	18668040	Intestine
hsa-mir-30a-5p	MIMAT0000087	ELOVL5	60481	PAR-CLIP//Proteomics	18668040|21572407	Intestine
hsa-mir-30a-5p	MIMAT0000087	SPCS3	60559	Proteomics	18668040	Intestine
hsa-mir-30a-5p	MIMAT0000087	ATL2	64225	Proteomics	18668040	Intestine
hsa-mir-30a-5p	MIMAT0000087	PAPD5	64282	HITS-CLIP	22473208	Intestine
hsa-mir-30a-5p	MIMAT0000087	GIGYF1	64599	HITS-CLIP//PAR-CLIP	23446348|21572407|23824327	Intestine
hsa-mir-30a-5p	MIMAT0000087	COPS7B	64708	Proteomics	18668040	Intestine
hsa-mir-30a-5p	MIMAT0000087	S100PBP	64766	HITS-CLIP	22473208	Intestine
hsa-mir-30a-5p	MIMAT0000087	FNDC3B	64778	Proteomics	18668040	Intestine
hsa-mir-30a-5p	MIMAT0000087	CDCP1	64866	Proteomics//pSILAC	18668040	Intestine
hsa-mir-30a-5p	MIMAT0000087	MRPS5	64969	Proteomics	18668040	Intestine
hsa-mir-30a-5p	MIMAT0000087	VPS33A	65082	PAR-CLIP	21572407	Intestine
hsa-mir-30a-5p	MIMAT0000087	MARCKSL1	65108	PAR-CLIP	23592263	Intestine
hsa-mir-30a-5p	MIMAT0000087	DDX50	79009	CLASH//Proteomics	18668040|23622248	Intestine
hsa-mir-30a-5p	MIMAT0000087	CAMKV	79012	CLASH	23622248	Intestine
hsa-mir-30a-5p	MIMAT0000087	GGCT	79017	Proteomics	18668040	Intestine
hsa-mir-30a-5p	MIMAT0000087	DERL1	79139	Proteomics	18668040	Intestine
hsa-mir-30a-5p	MIMAT0000087	FYCO1	79443	PAR-CLIP	21572407	Intestine
hsa-mir-30a-5p	MIMAT0000087	EFL1	79631	Proteomics	18668040	Intestine
hsa-mir-30a-5p	MIMAT0000087	AKIRIN1	79647	PAR-CLIP	23592263|21572407	Intestine
hsa-mir-30a-5p	MIMAT0000087	DHX40	79665	HITS-CLIP	22473208	Intestine
hsa-mir-30a-5p	MIMAT0000087	YRDC	79693	Proteomics	18668040	Intestine
hsa-mir-30a-5p	MIMAT0000087	NOL9	79707	CLASH	23622248	Intestine
hsa-mir-30a-5p	MIMAT0000087	ALG9	79796	PAR-CLIP	23592263	Intestine
hsa-mir-30a-5p	MIMAT0000087	RNF122	79845	HITS-CLIP	22473208	Intestine
hsa-mir-30a-5p	MIMAT0000087	LPCAT1	79888	HITS-CLIP	22473208	Intestine
hsa-mir-30a-5p	MIMAT0000087	SIKE1	80143	PAR-CLIP	21572407	Intestine
hsa-mir-30a-5p	MIMAT0000087	EDC3	80153	HITS-CLIP	22473208	Intestine
hsa-mir-30a-5p	MIMAT0000087	RUBCNL	80183	HITS-CLIP	22473208	Intestine
hsa-mir-30a-5p	MIMAT0000087	PLEKHO2	80301	HITS-CLIP	22473208	Intestine
hsa-mir-30a-5p	MIMAT0000087	TET1	80312	Luciferase reporter assay//Western blot	28294974	Intestine
hsa-mir-30a-5p	MIMAT0000087	CPEB4	80315	HITS-CLIP	22473208	Intestine
hsa-mir-30a-5p	MIMAT0000087	WDR82	80335	PAR-CLIP//Proteomics//pSILAC	18668040|26701625	Intestine
hsa-mir-30a-5p	MIMAT0000087	SLC35G2	80723	PAR-CLIP	21572407	Intestine
hsa-mir-30a-5p	MIMAT0000087	NDFIP1	80762	Proteomics	18668040	Intestine
hsa-mir-30a-5p	MIMAT0000087	SLC38A1	81539	Proteomics//pSILAC	18668040	Intestine
hsa-mir-30a-5p	MIMAT0000087	NDEL1	81565	HITS-CLIP//Proteomics	18668040|22473208	Intestine
hsa-mir-30a-5p	MIMAT0000087	TXNDC5	81567	HITS-CLIP	22473208	Intestine
hsa-mir-30a-5p	MIMAT0000087	URM1	81605	Proteomics	18668040	Intestine
hsa-mir-30a-5p	MIMAT0000087	MAP1LC3B	81631	Proteomics	18668040	Intestine
hsa-mir-30a-5p	MIMAT0000087	FAHD1	81889	Proteomics	18668040	Intestine
hsa-mir-30a-5p	MIMAT0000087	ADPGK	83440	Proteomics//pSILAC	18668040	Intestine
hsa-mir-30a-5p	MIMAT0000087	RAB34	83871	Proteomics	18668040	Intestine
hsa-mir-30a-5p	MIMAT0000087	MRO	83876	HITS-CLIP	19536157	Intestine
hsa-mir-30a-5p	MIMAT0000087	KREMEN1	83999	PAR-CLIP	23592263|26701625	Intestine
hsa-mir-30a-5p	MIMAT0000087	QRFPR	84109	PAR-CLIP	20371350	Intestine
hsa-mir-30a-5p	MIMAT0000087	WDR75	84128	Proteomics	18668040	Intestine
hsa-mir-30a-5p	MIMAT0000087	UTP15	84135	Proteomics	18668040	Intestine
hsa-mir-30a-5p	MIMAT0000087	FAM96A	84191	Proteomics	18668040	Intestine
hsa-mir-30a-5p	MIMAT0000087	SETD3	84193	HITS-CLIP	22473208	Intestine
hsa-mir-30a-5p	MIMAT0000087	LRRC8C	84230	Proteomics//pSILAC	18668040	Intestine
hsa-mir-30a-5p	MIMAT0000087	FYTTD1	84248	PAR-CLIP	23592263	Intestine
hsa-mir-30a-5p	MIMAT0000087	RNF135	84282	HITS-CLIP	22473208	Intestine
hsa-mir-30a-5p	MIMAT0000087	PCGF5	84333	HITS-CLIP	22473208	Intestine
hsa-mir-30a-5p	MIMAT0000087	NIFK	84365	Proteomics	18668040	Intestine
hsa-mir-30a-5p	MIMAT0000087	MSANTD4	84437	HITS-CLIP//PAR-CLIP	22473208|20371350	Intestine
hsa-mir-30a-5p	MIMAT0000087	HHIPL1	84439	PAR-CLIP	23592263	Intestine
hsa-mir-30a-5p	MIMAT0000087	LCOR	84458	PAR-CLIP	21572407|27292025	Intestine
hsa-mir-30a-5p	MIMAT0000087	MAK16	84549	Proteomics	18668040	Intestine
hsa-mir-30a-5p	MIMAT0000087	CBX2	84733	PAR-CLIP	20371350	Intestine
hsa-mir-30a-5p	MIMAT0000087	LMNB2	84823	Proteomics//pSILAC	18668040	Intestine
hsa-mir-30a-5p	MIMAT0000087	ADO	84890	PAR-CLIP	20371350	Intestine
hsa-mir-30a-5p	MIMAT0000087	PPP1R15B	84919	PAR-CLIP	23592263|27292025	Intestine
hsa-mir-30a-5p	MIMAT0000087	FAM104A	84923	HITS-CLIP	22473208	Intestine
hsa-mir-30a-5p	MIMAT0000087	C8orf76	84933	HITS-CLIP	22473208	Intestine
hsa-mir-30a-5p	MIMAT0000087	ZNRF1	84937	HITS-CLIP	22473208	Intestine
hsa-mir-30a-5p	MIMAT0000087	STRIP1	85369	HITS-CLIP	22473208	Intestine
hsa-mir-30a-5p	MIMAT0000087	ZCRB1	85437	HITS-CLIP	22473208	Intestine
hsa-mir-30a-5p	MIMAT0000087	DOCK7	85440	Proteomics//pSILAC	18668040	Intestine
hsa-mir-30a-5p	MIMAT0000087	ITPRIP	85450	Proteomics	18668040	Intestine
hsa-mir-30a-5p	MIMAT0000087	SELENOI	85465	Proteomics	18668040	Intestine
hsa-mir-30a-5p	MIMAT0000087	RRP36	88745	Proteomics//pSILAC	18668040	Intestine
hsa-mir-30a-5p	MIMAT0000087	KBTBD6	89890	PAR-CLIP	21572407|20371350	Intestine
hsa-mir-30a-5p	MIMAT0000087	SEC11C	90701	Proteomics//pSILAC	18668040	Intestine
hsa-mir-30a-5p	MIMAT0000087	RFT1	91869	Proteomics	18668040	Intestine
hsa-mir-30a-5p	MIMAT0000087	MTDH	92140	HITS-CLIP//Luciferase reporter assay//Proteomics//Western blot	18668040|23851509|22473208|26884832	Intestine
hsa-mir-30a-5p	MIMAT0000087	SLC38A5	92745	Proteomics	18668040	Intestine
hsa-mir-30a-5p	MIMAT0000087	NT5C1B	93034	Proteomics	18668040	Intestine
hsa-mir-30a-5p	MIMAT0000087	SFXN1	94081	PAR-CLIP	23592263	Intestine
hsa-mir-30a-5p	MIMAT0000087	CAVIN3	112464	Proteomics	18668040	Intestine
hsa-mir-30a-5p	MIMAT0000087	PRRT2	112476	Luciferase reporter assay//qRT-PCR//Western blot	28192116	Intestine
hsa-mir-30a-5p	MIMAT0000087	LARP4	113251	Proteomics	18668040	Intestine
hsa-mir-30a-5p	MIMAT0000087	ADPRHL1	113622	PAR-CLIP	23592263	Intestine
hsa-mir-30a-5p	MIMAT0000087	OSBPL8	114882	Proteomics	18668040	Intestine
hsa-mir-30a-5p	MIMAT0000087	UHRF2	115426	Proteomics	18668040	Intestine
hsa-mir-30a-5p	MIMAT0000087	WDFY2	115825	HITS-CLIP	22473208	Intestine
hsa-mir-30a-5p	MIMAT0000087	MOGAT1	116255	HITS-CLIP	19536157	Intestine
hsa-mir-30a-5p	MIMAT0000087	THEM4	117145	Proteomics//pSILAC	18668040	Intestine
hsa-mir-30a-5p	MIMAT0000087	IP6K3	117283	HITS-CLIP	22473208	Intestine
hsa-mir-30a-5p	MIMAT0000087	IKBIP	121457	Proteomics	18668040	Intestine
hsa-mir-30a-5p	MIMAT0000087	JDP2	122953	HITS-CLIP	22473208	Intestine
hsa-mir-30a-5p	MIMAT0000087	LSM12	124801	Proteomics	18668040	Intestine
hsa-mir-30a-5p	MIMAT0000087	ZNF543	125919	PAR-CLIP	21572407|20371350|27292025	Intestine
hsa-mir-30a-5p	MIMAT0000087	LYPLAL1	127018	PAR-CLIP	23592263	Intestine
hsa-mir-30a-5p	MIMAT0000087	TPRG1L	127262	HITS-CLIP	22473208	Intestine
hsa-mir-30a-5p	MIMAT0000087	PPARGC1B	133522	HITS-CLIP	22473208	Intestine
hsa-mir-30a-5p	MIMAT0000087	GRPEL2	134266	Proteomics	18668040	Intestine
hsa-mir-30a-5p	MIMAT0000087	HINT3	135114	Proteomics	18668040	Intestine
hsa-mir-30a-5p	MIMAT0000087	NACC2	138151	PAR-CLIP	23592263|26701625	Intestine
hsa-mir-30a-5p	MIMAT0000087	PTRH1	138428	Proteomics//pSILAC	18668040	Intestine
hsa-mir-30a-5p	MIMAT0000087	KDELC2	143888	Proteomics//pSILAC	18668040	Intestine
hsa-mir-30a-5p	MIMAT0000087	CPNE8	144402	Proteomics//pSILAC	18668040	Intestine
hsa-mir-30a-5p	MIMAT0000087	HNRNPA1L2	144983	Proteomics	18668040	Intestine
hsa-mir-30a-5p	MIMAT0000087	ZSCAN29	146050	HITS-CLIP	22473208	Intestine
hsa-mir-30a-5p	MIMAT0000087	DPY19L3	147991	HITS-CLIP	28735896	Intestine
hsa-mir-30a-5p	MIMAT0000087	PHF13	148479	PAR-CLIP	23592263|21572407|20371350	Intestine
hsa-mir-30a-5p	MIMAT0000087	FAM81B	153643	PAR-CLIP	22012620	Intestine
hsa-mir-30a-5p	MIMAT0000087	BMT2	154743	HITS-CLIP	22473208	Intestine
hsa-mir-30a-5p	MIMAT0000087	FAM91A1	157769	HITS-CLIP	22473208	Intestine
hsa-mir-30a-5p	MIMAT0000087	ZXDB	158586	PAR-CLIP	23592263	Intestine
hsa-mir-30a-5p	MIMAT0000087	MOSPD2	158747	Proteomics	18668040	Intestine
hsa-mir-30a-5p	MIMAT0000087	PPTC7	160760	HITS-CLIP	22473208	Intestine
hsa-mir-30a-5p	MIMAT0000087	ITPRIPL2	162073	CLASH	23622248	Intestine
hsa-mir-30a-5p	MIMAT0000087	SLFN5	162394	HITS-CLIP	19536157	Intestine
hsa-mir-30a-5p	MIMAT0000087	MIER3	166968	HITS-CLIP//PAR-CLIP	22473208|20371350	Intestine
hsa-mir-30a-5p	MIMAT0000087	CCDC71L	168455	HITS-CLIP	23313552	Intestine
hsa-mir-30a-5p	MIMAT0000087	DHX36	170506	Proteomics	18668040	Intestine
hsa-mir-30a-5p	MIMAT0000087	FBXO45	200933	HITS-CLIP	22473208	Intestine
hsa-mir-30a-5p	MIMAT0000087	TMEM192	201931	Proteomics	18668040	Intestine
hsa-mir-30a-5p	MIMAT0000087	CNPY4	245812	Proteomics//pSILAC	18668040	Intestine
hsa-mir-30a-5p	MIMAT0000087	LCLAT1	253558	PAR-CLIP//Proteomics	18668040|20371350	Intestine
hsa-mir-30a-5p	MIMAT0000087	ZDHHC20	253832	PAR-CLIP	23592263	Intestine
hsa-mir-30a-5p	MIMAT0000087	ELMOD2	255520	Proteomics//pSILAC	18668040	Intestine
hsa-mir-30a-5p	MIMAT0000087	GCSAM	257144	HITS-CLIP	22473208	Intestine
hsa-mir-30a-5p	MIMAT0000087	TAB3	257397	ELISA//Luciferase reporter assay//qRT-PCR//Western blot	26555189	Intestine
hsa-mir-30a-5p	MIMAT0000087	GATC	283459	Proteomics	18668040	Intestine
hsa-mir-30a-5p	MIMAT0000087	GXYLT1	283464	HITS-CLIP	22473208	Intestine
hsa-mir-30a-5p	MIMAT0000087	CLEC4D	338339	CLASH	23622248	Intestine
hsa-mir-30a-5p	MIMAT0000087	IFNE	338376	PAR-CLIP	22291592	Intestine
hsa-mir-30a-5p	MIMAT0000087	MTX3	345778	Proteomics//pSILAC	18668040	Intestine
hsa-mir-30a-5p	MIMAT0000087	TICAM2	353376	Proteomics	18668040	Intestine
hsa-mir-30a-5p	MIMAT0000087	KRT77	374454	Proteomics	18668040	Intestine
hsa-mir-30a-5p	MIMAT0000087	MIA3	375056	HITS-CLIP	22473208	Intestine
hsa-mir-30a-5p	MIMAT0000087	PTAR1	375743	HITS-CLIP	22473208	Intestine
hsa-mir-30a-5p	MIMAT0000087	SKIDA1	387640	PAR-CLIP	22012620	Intestine
hsa-mir-30a-5p	MIMAT0000087	LIN28B	389421	HITS-CLIP	22473208	Intestine
hsa-mir-30a-5p	MIMAT0000087	TOMM5	401505	CLASH//PAR-CLIP	23622248|23446348	Intestine
hsa-mir-30a-5p	MIMAT0000087	TMEM41B	440026	Proteomics//pSILAC	18668040	Intestine
hsa-mir-30a-5p	MIMAT0000087	MZT1	440145	HITS-CLIP	22473208	Intestine
hsa-mir-30a-5p	MIMAT0000087	GOLGA8B	440270	HITS-CLIP//PAR-CLIP	22473208|23592263	Intestine
hsa-mir-30a-5p	MIMAT0000087	HCC	619501	Immunohistochemical analysis//Luciferase reporter assay//qRT-PCR//Western blot	26589417	Intestine
hsa-mir-30a-5p	MIMAT0000087	MAP1LC3B2	643246	Proteomics	18668040	Intestine
hsa-mir-30a-5p	MIMAT0000087	GTF2H2C	728340	Proteomics	18668040	Intestine
hsa-mir-30a-5p	MIMAT0000087	GPR75-ASB3	100302652	HITS-CLIP	27418678	Intestine
hsa-mir-30a-5p	MIMAT0000087	MTRNR2L10	100463488	HITS-CLIP//PAR-CLIP	24398324|23313552|22927820|27292025|27418678	Intestine
hsa-mir-92a-3p	MIMAT0000092	ABCA3	21	CLASH	23622248	Intestine
hsa-mir-92a-3p	MIMAT0000092	ABL2	27	CLASH	23622248	Intestine
hsa-mir-92a-3p	MIMAT0000092	ACAA1	30	HITS-CLIP	22473208	Intestine
hsa-mir-92a-3p	MIMAT0000092	ACACA	31	CLASH	23622248	Intestine
hsa-mir-92a-3p	MIMAT0000092	ACADS	35	CLASH	23622248	Intestine
hsa-mir-92a-3p	MIMAT0000092	ACAT2	39	CLASH	23622248	Intestine
hsa-mir-92a-3p	MIMAT0000092	ACLY	47	CLASH	23622248	Intestine
hsa-mir-92a-3p	MIMAT0000092	ACTB	60	CLASH	23622248	Intestine
hsa-mir-92a-3p	MIMAT0000092	ACTC1	70	HITS-CLIP	27418678	Intestine
hsa-mir-92a-3p	MIMAT0000092	ADAM10	102	HITS-CLIP	22473208	Intestine
hsa-mir-92a-3p	MIMAT0000092	AP2B1	163	CLASH	23622248	Intestine
hsa-mir-92a-3p	MIMAT0000092	AK2	204	CLASH	23622248	Intestine
hsa-mir-92a-3p	MIMAT0000092	ALDH9A1	223	CLASH	23622248	Intestine
hsa-mir-92a-3p	MIMAT0000092	AMD1	262	PAR-CLIP	26701625	Intestine
hsa-mir-92a-3p	MIMAT0000092	ANXA11	311	CLASH	23622248	Intestine
hsa-mir-92a-3p	MIMAT0000092	FASLG	356	HITS-CLIP	23824327	Intestine
hsa-mir-92a-3p	MIMAT0000092	ARCN1	372	CLASH	23622248	Intestine
hsa-mir-92a-3p	MIMAT0000092	ARF1	375	CLASH//PAR-CLIP	23622248|21572407	Intestine
hsa-mir-92a-3p	MIMAT0000092	ARHGDIA	396	CLASH	23622248	Intestine
hsa-mir-92a-3p	MIMAT0000092	ARL2	402	CLASH	23622248	Intestine
hsa-mir-92a-3p	MIMAT0000092	ARRB1	408	CLASH	23622248	Intestine
hsa-mir-92a-3p	MIMAT0000092	ASAH1	427	CLASH	23622248	Intestine
hsa-mir-92a-3p	MIMAT0000092	ASGR2	433	PAR-CLIP	23446348|21572407|20371350	Intestine
hsa-mir-92a-3p	MIMAT0000092	ASS1	445	CLASH	23622248	Intestine
hsa-mir-92a-3p	MIMAT0000092	ATM	472	CLASH	23622248	Intestine
hsa-mir-92a-3p	MIMAT0000092	ATOX1	475	PAR-CLIP	20371350	Intestine
hsa-mir-92a-3p	MIMAT0000092	ATP1A1	476	CLASH	23622248	Intestine
hsa-mir-92a-3p	MIMAT0000092	ATP2A2	488	HITS-CLIP	22473208	Intestine
hsa-mir-92a-3p	MIMAT0000092	ATP2B4	493	HITS-CLIP	22473208	Intestine
hsa-mir-92a-3p	MIMAT0000092	ATP5A1	498	CLASH	23622248	Intestine
hsa-mir-92a-3p	MIMAT0000092	ATP5B	506	CLASH	23622248	Intestine
hsa-mir-92a-3p	MIMAT0000092	ATP5J	522	CLASH	23622248	Intestine
hsa-mir-92a-3p	MIMAT0000092	ATP7A	538	HITS-CLIP	22473208	Intestine
hsa-mir-92a-3p	MIMAT0000092	KIF1A	547	CLASH	23622248	Intestine
hsa-mir-92a-3p	MIMAT0000092	AUP1	550	CLASH	23622248	Intestine
hsa-mir-92a-3p	MIMAT0000092	BAK1	578	CLASH//PAR-CLIP	23622248|20371350	Intestine
hsa-mir-92a-3p	MIMAT0000092	BCAT1	586	PAR-CLIP	23446348|20371350	Intestine
hsa-mir-92a-3p	MIMAT0000092	BCAT2	587	HITS-CLIP	22473208	Intestine
hsa-mir-92a-3p	MIMAT0000092	CCND1	595	CLASH	23622248	Intestine
hsa-mir-92a-3p	MIMAT0000092	BCL9	607	CLASH	23622248	Intestine
hsa-mir-92a-3p	MIMAT0000092	BCS1L	617	CLASH	23622248	Intestine
hsa-mir-92a-3p	MIMAT0000092	BID	637	CLASH	23622248	Intestine
hsa-mir-92a-3p	MIMAT0000092	BLMH	642	CLASH	23622248	Intestine
hsa-mir-92a-3p	MIMAT0000092	BMPR1A	657	PAR-CLIP	21572407|20371350	Intestine
hsa-mir-92a-3p	MIMAT0000092	BMPR2	659	HITS-CLIP//Luciferase reporter assay//qRT-PCR//Western blot	19390056|22473208	Intestine
hsa-mir-92a-3p	MIMAT0000092	BSG	682	CLASH	23622248	Intestine
hsa-mir-92a-3p	MIMAT0000092	BTF3	689	CLASH	23622248	Intestine
hsa-mir-92a-3p	MIMAT0000092	CAD	790	CLASH//PAR-CLIP	23622248|27292025	Intestine
hsa-mir-92a-3p	MIMAT0000092	CAPZB	832	PAR-CLIP	26701625	Intestine
hsa-mir-92a-3p	MIMAT0000092	CARS	833	CLASH	23622248	Intestine
hsa-mir-92a-3p	MIMAT0000092	CBFB	865	CLASH	23622248	Intestine
hsa-mir-92a-3p	MIMAT0000092	CBR1	873	CLASH	23622248	Intestine
hsa-mir-92a-3p	MIMAT0000092	CBS	875	CLASH	23622248	Intestine
hsa-mir-92a-3p	MIMAT0000092	CCNB1	891	CLASH//PAR-CLIP	23622248|26701625	Intestine
hsa-mir-92a-3p	MIMAT0000092	CCNE1	898	CLASH	23622248	Intestine
hsa-mir-92a-3p	MIMAT0000092	SCARB1	949	CLASH	23622248	Intestine
hsa-mir-92a-3p	MIMAT0000092	SCARB2	950	CLASH	23622248	Intestine
hsa-mir-92a-3p	MIMAT0000092	CD59	966	CLASH	23622248	Intestine
hsa-mir-92a-3p	MIMAT0000092	CD69	969	Flow//HITS-CLIP//Immunoprecipitaion//Luciferase reporter assay//qRT-PCR//Western blot	22473208|26937033	Intestine
hsa-mir-92a-3p	MIMAT0000092	CDK1	983	CLASH	23622248	Intestine
hsa-mir-92a-3p	MIMAT0000092	CDC5L	988	PAR-CLIP	23592263	Intestine
hsa-mir-92a-3p	MIMAT0000092	CDC6	990	HITS-CLIP	22473208	Intestine
hsa-mir-92a-3p	MIMAT0000092	CDC20	991	CLASH	23622248	Intestine
hsa-mir-92a-3p	MIMAT0000092	CDC25A	993	CLASH	23622248	Intestine
hsa-mir-92a-3p	MIMAT0000092	CDC27	996	HITS-CLIP	22473208	Intestine
hsa-mir-92a-3p	MIMAT0000092	CDH1	999	Luciferase reporter assay//Northern blot//qRT-PCR	21148309	Intestine
hsa-mir-92a-3p	MIMAT0000092	CDK9	1025	CLASH	23622248	Intestine
hsa-mir-92a-3p	MIMAT0000092	CDKN3	1033	CLASH	23622248	Intestine
hsa-mir-92a-3p	MIMAT0000092	RCC1	1104	CLASH	23622248	Intestine
hsa-mir-92a-3p	MIMAT0000092	CHEK1	1111	CLASH	23622248	Intestine
hsa-mir-92a-3p	MIMAT0000092	CHN1	1123	CLASH	23622248	Intestine
hsa-mir-92a-3p	MIMAT0000092	CKB	1152	CLASH	23622248	Intestine
hsa-mir-92a-3p	MIMAT0000092	CKMT1B	1159	CLASH	23622248	Intestine
hsa-mir-92a-3p	MIMAT0000092	CLIC1	1192	CLASH	23622248	Intestine
hsa-mir-92a-3p	MIMAT0000092	CLNS1A	1207	CLASH	23622248	Intestine
hsa-mir-92a-3p	MIMAT0000092	CLTA	1211	PAR-CLIP	21572407	Intestine
hsa-mir-92a-3p	MIMAT0000092	CLTC	1213	CLASH	23622248	Intestine
hsa-mir-92a-3p	MIMAT0000092	COL4A1	1282	CLASH	23622248	Intestine
hsa-mir-92a-3p	MIMAT0000092	COL4A2	1284	CLASH	23622248	Intestine
hsa-mir-92a-3p	MIMAT0000092	COX4I1	1327	CLASH	23622248	Intestine
hsa-mir-92a-3p	MIMAT0000092	CTLA4	1493	CLASH	23622248	Intestine
hsa-mir-92a-3p	MIMAT0000092	CTSB	1508	CLASH	23622248	Intestine
hsa-mir-92a-3p	MIMAT0000092	CUX1	1523	CLASH//qRT-PCR	23622248	Intestine
hsa-mir-92a-3p	MIMAT0000092	CYP2C19	1557	PAR-CLIP	23592263	Intestine
hsa-mir-92a-3p	MIMAT0000092	CYP7A1	1581	CLASH	23622248	Intestine
hsa-mir-92a-3p	MIMAT0000092	DBT	1629	HITS-CLIP	22473208	Intestine
hsa-mir-92a-3p	MIMAT0000092	DCTD	1635	CLASH	23622248	Intestine
hsa-mir-92a-3p	MIMAT0000092	DDX3X	1654	HITS-CLIP//PAR-CLIP	23446348|21572407	Intestine
hsa-mir-92a-3p	MIMAT0000092	DDX5	1655	CLASH	23622248	Intestine
hsa-mir-92a-3p	MIMAT0000092	DDX6	1656	CLASH	23622248	Intestine
hsa-mir-92a-3p	MIMAT0000092	DMXL1	1657	CLASH	23622248	Intestine
hsa-mir-92a-3p	MIMAT0000092	DHX8	1659	CLASH	23622248	Intestine
hsa-mir-92a-3p	MIMAT0000092	DHCR24	1718	CLASH	23622248	Intestine
hsa-mir-92a-3p	MIMAT0000092	CYB5R3	1727	CLASH	23622248	Intestine
hsa-mir-92a-3p	MIMAT0000092	DIAPH1	1729	CLASH	23622248	Intestine
hsa-mir-92a-3p	MIMAT0000092	DLX6	1750	CLASH	23622248	Intestine
hsa-mir-92a-3p	MIMAT0000092	DYNC1H1	1778	CLASH	23622248	Intestine
hsa-mir-92a-3p	MIMAT0000092	DYNC1LI2	1783	PAR-CLIP	27292025	Intestine
hsa-mir-92a-3p	MIMAT0000092	DNM2	1785	CLASH	23622248	Intestine
hsa-mir-92a-3p	MIMAT0000092	DNMT1	1786	Luciferase reporter assay	23306545	Intestine
hsa-mir-92a-3p	MIMAT0000092	RCAN1	1827	CLASH	23622248	Intestine
hsa-mir-92a-3p	MIMAT0000092	DUSP5	1847	HITS-CLIP//PAR-CLIP	22473208|23446348|22012620|21572407|20371350|26701625	Intestine
hsa-mir-92a-3p	MIMAT0000092	DYRK1A	1859	CLASH	23622248	Intestine
hsa-mir-92a-3p	MIMAT0000092	E2F3	1871	HITS-CLIP	22473208	Intestine
hsa-mir-92a-3p	MIMAT0000092	E4F1	1877	CLASH	23622248	Intestine
hsa-mir-92a-3p	MIMAT0000092	TYMP	1890	CLASH	23622248	Intestine
hsa-mir-92a-3p	MIMAT0000092	EEF1A1	1915	CLASH	23622248	Intestine
hsa-mir-92a-3p	MIMAT0000092	EEF2	1938	CLASH	23622248	Intestine
hsa-mir-92a-3p	MIMAT0000092	EFNA5	1946	CLASH	23622248	Intestine
hsa-mir-92a-3p	MIMAT0000092	EFNB1	1947	CLASH	23622248	Intestine
hsa-mir-92a-3p	MIMAT0000092	EIF2S3	1968	CLASH	23622248	Intestine
hsa-mir-92a-3p	MIMAT0000092	EIF4B	1975	CLASH	23622248	Intestine
hsa-mir-92a-3p	MIMAT0000092	EIF4EBP1	1978	HITS-CLIP	23706177	Intestine
hsa-mir-92a-3p	MIMAT0000092	EIF4EBP2	1979	PAR-CLIP	22012620	Intestine
hsa-mir-92a-3p	MIMAT0000092	EIF4G2	1982	CLASH	23622248	Intestine
hsa-mir-92a-3p	MIMAT0000092	ELF4	2000	CLASH	23622248	Intestine
hsa-mir-92a-3p	MIMAT0000092	EMD	2010	CLASH	23622248	Intestine
hsa-mir-92a-3p	MIMAT0000092	CTTN	2017	CLASH	23622248	Intestine
hsa-mir-92a-3p	MIMAT0000092	ENO1	2023	CLASH	23622248	Intestine
hsa-mir-92a-3p	MIMAT0000092	EP300	2033	CLASH	23622248	Intestine
hsa-mir-92a-3p	MIMAT0000092	EPHA4	2043	CLASH	23622248	Intestine
hsa-mir-92a-3p	MIMAT0000092	EPHA7	2045	CLASH	23622248	Intestine
hsa-mir-92a-3p	MIMAT0000092	EPHB2	2048	CLASH	23622248	Intestine
hsa-mir-92a-3p	MIMAT0000092	CLN8	2055	PAR-CLIP	21572407|20371350	Intestine
hsa-mir-92a-3p	MIMAT0000092	ERH	2079	CLASH	23622248	Intestine
hsa-mir-92a-3p	MIMAT0000092	ESD	2098	CLASH	23622248	Intestine
hsa-mir-92a-3p	MIMAT0000092	ESR2	2100	GFP reporter assay	20484043	Intestine
hsa-mir-92a-3p	MIMAT0000092	ETFA	2108	CLASH	23622248	Intestine
hsa-mir-92a-3p	MIMAT0000092	ETV6	2120	CLASH	23622248	Intestine
hsa-mir-92a-3p	MIMAT0000092	BPTF	2186	PAR-CLIP	26701625	Intestine
hsa-mir-92a-3p	MIMAT0000092	FASN	2194	CLASH	23622248	Intestine
hsa-mir-92a-3p	MIMAT0000092	FAU	2197	CLASH	23622248	Intestine
hsa-mir-92a-3p	MIMAT0000092	FGF2	2247	CLASH//HITS-CLIP//PAR-CLIP	23622248|23592263|23446348|22012620|21572407|20371350	Intestine
hsa-mir-92a-3p	MIMAT0000092	FKBP1A	2280	CLASH//PAR-CLIP	23622248|22100165|22291592	Intestine
hsa-mir-92a-3p	MIMAT0000092	FKBP4	2288	CLASH	23622248	Intestine
hsa-mir-92a-3p	MIMAT0000092	FLNA	2316	CLASH	23622248	Intestine
hsa-mir-92a-3p	MIMAT0000092	FLNB	2317	CLASH	23622248	Intestine
hsa-mir-92a-3p	MIMAT0000092	KDSR	2531	CLASH	23622248	Intestine
hsa-mir-92a-3p	MIMAT0000092	GAA	2548	HITS-CLIP	22473208	Intestine
hsa-mir-92a-3p	MIMAT0000092	GABPA	2551	CLASH	23622248	Intestine
hsa-mir-92a-3p	MIMAT0000092	GAK	2580	CLASH	23622248	Intestine
hsa-mir-92a-3p	MIMAT0000092	GAPDH	2597	CLASH	23622248	Intestine
hsa-mir-92a-3p	MIMAT0000092	GATA3	2625	CLASH	23622248	Intestine
hsa-mir-92a-3p	MIMAT0000092	GATA6	2627	PAR-CLIP	21572407	Intestine
hsa-mir-92a-3p	MIMAT0000092	NIPSNAP2	2631	CLASH	23622248	Intestine
hsa-mir-92a-3p	MIMAT0000092	GCHFR	2644	CLASH	23622248	Intestine
hsa-mir-92a-3p	MIMAT0000092	KAT2A	2648	CLASH//qRT-PCR	23622248	Intestine
hsa-mir-92a-3p	MIMAT0000092	GGCX	2677	PAR-CLIP	27292025	Intestine
hsa-mir-92a-3p	MIMAT0000092	GLO1	2739	CLASH	23622248	Intestine
hsa-mir-92a-3p	MIMAT0000092	GM2A	2760	PAR-CLIP	23592263	Intestine
hsa-mir-92a-3p	MIMAT0000092	GNAQ	2776	PAR-CLIP	20371350	Intestine
hsa-mir-92a-3p	MIMAT0000092	GNG7	2788	CLASH	23622248	Intestine
hsa-mir-92a-3p	MIMAT0000092	GOLGA3	2802	CLASH//HITS-CLIP//PAR-CLIP	23622248|22473208|22012620|21572407	Intestine
hsa-mir-92a-3p	MIMAT0000092	GOLGA4	2803	HITS-CLIP	22473208	Intestine
hsa-mir-92a-3p	MIMAT0000092	GOT2	2806	CLASH	23622248	Intestine
hsa-mir-92a-3p	MIMAT0000092	MKNK2	2872	CLASH//PAR-CLIP	23622248|23592263	Intestine
hsa-mir-92a-3p	MIMAT0000092	GPX3	2878	CLASH	23622248	Intestine
hsa-mir-92a-3p	MIMAT0000092	GSK3B	2932	CLASH	23622248	Intestine
hsa-mir-92a-3p	MIMAT0000092	GSTP1	2950	CLASH	23622248	Intestine
hsa-mir-92a-3p	MIMAT0000092	GTF2A1	2957	HITS-CLIP//PAR-CLIP	23446348|20371350|21572407	Intestine
hsa-mir-92a-3p	MIMAT0000092	GTF2E1	2960	PAR-CLIP	21572407	Intestine
hsa-mir-92a-3p	MIMAT0000092	BRF1	2972	CLASH	23622248	Intestine
hsa-mir-92a-3p	MIMAT0000092	GTF3C1	2975	CLASH	23622248	Intestine
hsa-mir-92a-3p	MIMAT0000092	GTF3C2	2976	CLASH	23622248	Intestine
hsa-mir-92a-3p	MIMAT0000092	HIST1H1E	3008	CLASH	23622248	Intestine
hsa-mir-92a-3p	MIMAT0000092	HIST1H2AE	3012	CLASH	23622248	Intestine
hsa-mir-92a-3p	MIMAT0000092	H3F3B	3021	PAR-CLIP	23592263|23446348|21572407|20371350	Intestine
hsa-mir-92a-3p	MIMAT0000092	HSD17B10	3028	CLASH	23622248	Intestine
hsa-mir-92a-3p	MIMAT0000092	HADHA	3030	CLASH	23622248	Intestine
hsa-mir-92a-3p	MIMAT0000092	HBB	3043	CLASH	23622248	Intestine
hsa-mir-92a-3p	MIMAT0000092	HCFC1	3054	CLASH	23622248	Intestine
hsa-mir-92a-3p	MIMAT0000092	HDAC1	3065	CLASH	23622248	Intestine
hsa-mir-92a-3p	MIMAT0000092	HDAC2	3066	Luciferase reporter assay	27884646	Intestine
hsa-mir-92a-3p	MIMAT0000092	HDGF	3068	CLASH	23622248	Intestine
hsa-mir-92a-3p	MIMAT0000092	HIVEP1	3096	HITS-CLIP//PAR-CLIP	22473208|23592263|23446348|21572407|20371350	Intestine
hsa-mir-92a-3p	MIMAT0000092	HLA-E	3133	CLASH	23622248	Intestine
hsa-mir-92a-3p	MIMAT0000092	HMGB1	3146	CLASH	23622248	Intestine
hsa-mir-92a-3p	MIMAT0000092	HMGCR	3156	CLASH//HITS-CLIP	23622248|22473208	Intestine
hsa-mir-92a-3p	MIMAT0000092	HMGCS1	3157	CLASH	23622248	Intestine
hsa-mir-92a-3p	MIMAT0000092	HNRNPA2B1	3181	CLASH	23622248	Intestine
hsa-mir-92a-3p	MIMAT0000092	HNRNPF	3185	CLASH	23622248	Intestine
hsa-mir-92a-3p	MIMAT0000092	HOXA5	3202	CLASH	23622248	Intestine
hsa-mir-92a-3p	MIMAT0000092	HOXA13	3209	PAR-CLIP	20371350	Intestine
hsa-mir-92a-3p	MIMAT0000092	HOXC8	3224	PAR-CLIP	21572407	Intestine
hsa-mir-92a-3p	MIMAT0000092	HES1	3280	CLASH	23622248	Intestine
hsa-mir-92a-3p	MIMAT0000092	HSPA1B	3304	CLASH	23622248	Intestine
hsa-mir-92a-3p	MIMAT0000092	HSPA8	3312	CLASH	23622248	Intestine
hsa-mir-92a-3p	MIMAT0000092	HSP90AB1	3326	CLASH	23622248	Intestine
hsa-mir-92a-3p	MIMAT0000092	NDST1	3340	CLASH	23622248	Intestine
hsa-mir-92a-3p	MIMAT0000092	FOXN2	3344	HITS-CLIP//PAR-CLIP	22473208|22100165|22291592|24398324|23446348|21572407|20371350	Intestine
hsa-mir-92a-3p	MIMAT0000092	ICAM1	3383	HITS-CLIP	22473208	Intestine
hsa-mir-92a-3p	MIMAT0000092	IGF1R	3480	CLASH	23622248	Intestine
hsa-mir-92a-3p	MIMAT0000092	RBPJ	3516	PAR-CLIP	26701625	Intestine
hsa-mir-92a-3p	MIMAT0000092	IGSF1	3547	CLASH	23622248	Intestine
hsa-mir-92a-3p	MIMAT0000092	IK	3550	CLASH	23622248	Intestine
hsa-mir-92a-3p	MIMAT0000092	IL6ST	3572	HITS-CLIP//PAR-CLIP	23592263|23446348|22012620|21572407|20371350	Intestine
hsa-mir-92a-3p	MIMAT0000092	ILF2	3608	CLASH	23622248	Intestine
hsa-mir-92a-3p	MIMAT0000092	INCENP	3619	PAR-CLIP	23446348|21572407	Intestine
hsa-mir-92a-3p	MIMAT0000092	INSIG1	3638	CLASH//HITS-CLIP//PAR-CLIP	23622248|22473208|23592263	Intestine
hsa-mir-92a-3p	MIMAT0000092	IPP	3652	PAR-CLIP	21572407	Intestine
hsa-mir-92a-3p	MIMAT0000092	IRAK1	3654	CLASH	23622248	Intestine
hsa-mir-92a-3p	MIMAT0000092	ITGA5	3678	Luciferase reporter assay//Microarray//Western blot	19460962	Intestine
hsa-mir-92a-3p	MIMAT0000092	EIF6	3692	CLASH	23622248	Intestine
hsa-mir-92a-3p	MIMAT0000092	ITGB8	3696	PAR-CLIP	26701625|27292025	Intestine
hsa-mir-92a-3p	MIMAT0000092	ITPR1	3708	HITS-CLIP//PAR-CLIP	22473208|23592263|21572407|20371350	Intestine
hsa-mir-92a-3p	MIMAT0000092	ITPR3	3710	CLASH	23622248	Intestine
hsa-mir-92a-3p	MIMAT0000092	JAG2	3714	CLASH	23622248	Intestine
hsa-mir-92a-3p	MIMAT0000092	KCNC1	3746	CLASH	23622248	Intestine
hsa-mir-92a-3p	MIMAT0000092	KCNC4	3749	PAR-CLIP	26701625	Intestine
hsa-mir-92a-3p	MIMAT0000092	KIF5B	3799	HITS-CLIP//PAR-CLIP	22473208|21572407	Intestine
hsa-mir-92a-3p	MIMAT0000092	KIFC1	3833	CLASH	23622248	Intestine
hsa-mir-92a-3p	MIMAT0000092	KPNB1	3837	CLASH	23622248	Intestine
hsa-mir-92a-3p	MIMAT0000092	KPNA2	3838	CLASH	23622248	Intestine
hsa-mir-92a-3p	MIMAT0000092	KPNA3	3839	CLASH	23622248	Intestine
hsa-mir-92a-3p	MIMAT0000092	TNPO1	3842	CLASH//HITS-CLIP	23622248|22473208	Intestine
hsa-mir-92a-3p	MIMAT0000092	IPO5	3843	CLASH	23622248	Intestine
hsa-mir-92a-3p	MIMAT0000092	LAMC1	3915	CLASH	23622248	Intestine
hsa-mir-92a-3p	MIMAT0000092	LAMP2	3920	HITS-CLIP	22473208	Intestine
hsa-mir-92a-3p	MIMAT0000092	LASP1	3927	//Luciferase reporter assay//qRT-PCR//Western blot	27895492	Intestine
hsa-mir-92a-3p	MIMAT0000092	LDLR	3949	CLASH	23622248	Intestine
hsa-mir-92a-3p	MIMAT0000092	LETM1	3954	PAR-CLIP	21572407	Intestine
hsa-mir-92a-3p	MIMAT0000092	LRP6	4040	CLASH	23622248	Intestine
hsa-mir-92a-3p	MIMAT0000092	LTBP1	4052	CLASH	23622248	Intestine
hsa-mir-92a-3p	MIMAT0000092	CD180	4064	PAR-CLIP	26701625	Intestine
hsa-mir-92a-3p	MIMAT0000092	CAPRIN1	4076	CLASH//qRT-PCR	23622248	Intestine
hsa-mir-92a-3p	MIMAT0000092	NBR1	4077	CLASH	23622248	Intestine
hsa-mir-92a-3p	MIMAT0000092	SMAD4	4089	Microarray	20940405	Intestine
hsa-mir-92a-3p	MIMAT0000092	SMAD6	4091	HITS-CLIP	22473208	Intestine
hsa-mir-92a-3p	MIMAT0000092	SMAD7	4092	CLASH//HITS-CLIP	23622248|22473208	Intestine
hsa-mir-92a-3p	MIMAT0000092	MAFG	4097	CLASH	23622248	Intestine
hsa-mir-92a-3p	MIMAT0000092	MAN2A1	4124	HITS-CLIP	22473208	Intestine
hsa-mir-92a-3p	MIMAT0000092	MAP1B	4131	CLASH//PAR-CLIP	23622248|23446348|20371350	Intestine
hsa-mir-92a-3p	MIMAT0000092	MAP4	4134	CLASH	23622248	Intestine
hsa-mir-92a-3p	MIMAT0000092	MARS	4141	CLASH	23622248	Intestine
hsa-mir-92a-3p	MIMAT0000092	MBNL1	4154	CLASH	23622248	Intestine
hsa-mir-92a-3p	MIMAT0000092	MCL1	4170	HITS-CLIP	22473208	Intestine
hsa-mir-92a-3p	MIMAT0000092	MCM3	4172	CLASH	23622248	Intestine
hsa-mir-92a-3p	MIMAT0000092	MCM7	4176	CLASH	23622248	Intestine
hsa-mir-92a-3p	MIMAT0000092	DNAJB9	4189	HITS-CLIP//PAR-CLIP	22473208|23592263|23446348|22012620|21572407|20371350|26701625	Intestine
hsa-mir-92a-3p	MIMAT0000092	MDM2	4193	CLASH//PAR-CLIP	23622248|23592263	Intestine
hsa-mir-92a-3p	MIMAT0000092	ME2	4200	CLASH	23622248	Intestine
hsa-mir-92a-3p	MIMAT0000092	MECP2	4204	CLASH	23622248	Intestine
hsa-mir-92a-3p	MIMAT0000092	MEF2C	4208	CLASH	23622248	Intestine
hsa-mir-92a-3p	MIMAT0000092	MEF2D	4209	HITS-CLIP	22473208	Intestine
hsa-mir-92a-3p	MIMAT0000092	MAP3K4	4216	CLASH	23622248	Intestine
hsa-mir-92a-3p	MIMAT0000092	RAB8A	4218	CLASH	23622248	Intestine
hsa-mir-92a-3p	MIMAT0000092	MEN1	4221	CLASH	23622248	Intestine
hsa-mir-92a-3p	MIMAT0000092	MKI67	4288	CLASH	23622248	Intestine
hsa-mir-92a-3p	MIMAT0000092	AFDN	4301	CLASH	23622248	Intestine
hsa-mir-92a-3p	MIMAT0000092	MPG	4350	CLASH	23622248	Intestine
hsa-mir-92a-3p	MIMAT0000092	MPP1	4354	HITS-CLIP	22473208	Intestine
hsa-mir-92a-3p	MIMAT0000092	COX1	4512	CLASH	23622248	Intestine
hsa-mir-92a-3p	MIMAT0000092	MTF1	4520	HITS-CLIP	22473208	Intestine
hsa-mir-92a-3p	MIMAT0000092	MYBL2	4605	CLASH	23622248	Intestine
hsa-mir-92a-3p	MIMAT0000092	MYC	4609	TRAP	24510096	Intestine
hsa-mir-92a-3p	MIMAT0000092	MYH2	4620	CLASH	23622248	Intestine
hsa-mir-92a-3p	MIMAT0000092	MYH9	4627	CLASH	23622248	Intestine
hsa-mir-92a-3p	MIMAT0000092	MYL6	4637	CLASH	23622248	Intestine
hsa-mir-92a-3p	MIMAT0000092	MYO1C	4641	CLASH	23622248	Intestine
hsa-mir-92a-3p	MIMAT0000092	MYO1D	4642	CLASH//HITS-CLIP	23622248|22473208	Intestine
hsa-mir-92a-3p	MIMAT0000092	MYO5A	4644	HITS-CLIP	22473208	Intestine
hsa-mir-92a-3p	MIMAT0000092	MYO6	4646	CLASH	23622248	Intestine
hsa-mir-92a-3p	MIMAT0000092	NAB1	4664	CLASH	23622248	Intestine
hsa-mir-92a-3p	MIMAT0000092	HNRNPM	4670	CLASH	23622248	Intestine
hsa-mir-92a-3p	MIMAT0000092	NCL	4691	CLASH	23622248	Intestine
hsa-mir-92a-3p	MIMAT0000092	NDUFA5	4698	CLASH	23622248	Intestine
hsa-mir-92a-3p	MIMAT0000092	NDUFA7	4701	CLASH	23622248	Intestine
hsa-mir-92a-3p	MIMAT0000092	NDUFB10	4716	CLASH	23622248	Intestine
hsa-mir-92a-3p	MIMAT0000092	NDUFV3	4731	CLASH	23622248	Intestine
hsa-mir-92a-3p	MIMAT0000092	NEK2	4751	CLASH	23622248	Intestine
hsa-mir-92a-3p	MIMAT0000092	NF2	4771	PAR-CLIP	20371350	Intestine
hsa-mir-92a-3p	MIMAT0000092	NFE2L1	4779	CLASH	23622248	Intestine
hsa-mir-92a-3p	MIMAT0000092	NFIB	4781	CLASH	23622248	Intestine
hsa-mir-92a-3p	MIMAT0000092	NFKB1	4790	CLASH	23622248	Intestine
hsa-mir-92a-3p	MIMAT0000092	TONSL	4796	CLASH	23622248	Intestine
hsa-mir-92a-3p	MIMAT0000092	NFYB	4801	PAR-CLIP	21572407	Intestine
hsa-mir-92a-3p	MIMAT0000092	SNU13	4809	CLASH	23622248	Intestine
hsa-mir-92a-3p	MIMAT0000092	NKX3-1	4824	CLASH	23622248	Intestine
hsa-mir-92a-3p	MIMAT0000092	CNOT2	4848	PAR-CLIP	23446348|22012620|21572407|20371350	Intestine
hsa-mir-92a-3p	MIMAT0000092	CNOT4	4850	PAR-CLIP	23592263|21572407|20371350|27292025	Intestine
hsa-mir-92a-3p	MIMAT0000092	NOTCH2	4853	CLASH	23622248	Intestine
hsa-mir-92a-3p	MIMAT0000092	NPM1	4869	CLASH	23622248	Intestine
hsa-mir-92a-3p	MIMAT0000092	NRAS	4893	HITS-CLIP//PAR-CLIP	22473208|23446348|20371350	Intestine
hsa-mir-92a-3p	MIMAT0000092	NSF	4905	HITS-CLIP	22473208	Intestine
hsa-mir-92a-3p	MIMAT0000092	NTHL1	4913	CLASH	23622248	Intestine
hsa-mir-92a-3p	MIMAT0000092	NUCB1	4924	CLASH	23622248	Intestine
hsa-mir-92a-3p	MIMAT0000092	OAZ1	4946	CLASH	23622248	Intestine
hsa-mir-92a-3p	MIMAT0000092	ORC5	5001	CLASH	23622248	Intestine
hsa-mir-92a-3p	MIMAT0000092	P4HB	5034	CLASH	23622248	Intestine
hsa-mir-92a-3p	MIMAT0000092	PA2G4	5036	CLASH	23622248	Intestine
hsa-mir-92a-3p	MIMAT0000092	PEBP1	5037	CLASH	23622248	Intestine
hsa-mir-92a-3p	MIMAT0000092	PAFAH1B1	5048	HITS-CLIP	22473208	Intestine
hsa-mir-92a-3p	MIMAT0000092	PAWR	5074	PAR-CLIP	23446348|21572407|20371350	Intestine
hsa-mir-92a-3p	MIMAT0000092	PAX9	5083	PAR-CLIP	21572407	Intestine
hsa-mir-92a-3p	MIMAT0000092	PBX2	5089	CLASH	23622248	Intestine
hsa-mir-92a-3p	MIMAT0000092	PCBP2	5094	CLASH	23622248	Intestine
hsa-mir-92a-3p	MIMAT0000092	CDK16	5127	HITS-CLIP	22473208	Intestine
hsa-mir-92a-3p	MIMAT0000092	PFDN2	5202	CLASH	23622248	Intestine
hsa-mir-92a-3p	MIMAT0000092	PFKM	5213	CLASH	23622248	Intestine
hsa-mir-92a-3p	MIMAT0000092	PFN1	5216	CLASH	23622248	Intestine
hsa-mir-92a-3p	MIMAT0000092	SLC25A3	5250	CLASH	23622248	Intestine
hsa-mir-92a-3p	MIMAT0000092	PIK3CD	5293	PAR-CLIP	26701625	Intestine
hsa-mir-92a-3p	MIMAT0000092	PITPNA	5306	CLASH//HITS-CLIP	23622248|22473208	Intestine
hsa-mir-92a-3p	MIMAT0000092	PITX1	5307	CLASH	23622248	Intestine
hsa-mir-92a-3p	MIMAT0000092	PKM	5315	CLASH	23622248	Intestine
hsa-mir-92a-3p	MIMAT0000092	PKNOX1	5316	PAR-CLIP	27292025	Intestine
hsa-mir-92a-3p	MIMAT0000092	PLCG1	5335	CLASH	23622248	Intestine
hsa-mir-92a-3p	MIMAT0000092	POLE	5426	CLASH	23622248	Intestine
hsa-mir-92a-3p	MIMAT0000092	POLR2I	5438	CLASH	23622248	Intestine
hsa-mir-92a-3p	MIMAT0000092	POLR2L	5441	CLASH	23622248	Intestine
hsa-mir-92a-3p	MIMAT0000092	POLRMT	5442	CLASH	23622248	Intestine
hsa-mir-92a-3p	MIMAT0000092	PON2	5445	CLASH	23622248	Intestine
hsa-mir-92a-3p	MIMAT0000092	POR	5447	CLASH	23622248	Intestine
hsa-mir-92a-3p	MIMAT0000092	PPARD	5467	CLASH	23622248	Intestine
hsa-mir-92a-3p	MIMAT0000092	PPIB	5479	CLASH	23622248	Intestine
hsa-mir-92a-3p	MIMAT0000092	PPIC	5480	PAR-CLIP	22100165	Intestine
hsa-mir-92a-3p	MIMAT0000092	PPP1CC	5501	CLASH	23622248	Intestine
hsa-mir-92a-3p	MIMAT0000092	PPP1R3D	5509	HITS-CLIP	22473208|21572407	Intestine
hsa-mir-92a-3p	MIMAT0000092	PPP2R1A	5518	CLASH	23622248	Intestine
hsa-mir-92a-3p	MIMAT0000092	PPP2R2A	5520	CLASH	23622248	Intestine
hsa-mir-92a-3p	MIMAT0000092	PPP4C	5531	CLASH	23622248	Intestine
hsa-mir-92a-3p	MIMAT0000092	PPP6C	5537	CLASH	23622248	Intestine
hsa-mir-92a-3p	MIMAT0000092	NPY4R	5540	PAR-CLIP	21572407	Intestine
hsa-mir-92a-3p	MIMAT0000092	PRKCA	5578	CLASH	23622248	Intestine
hsa-mir-92a-3p	MIMAT0000092	PKN1	5585	CLASH	23622248	Intestine
hsa-mir-92a-3p	MIMAT0000092	MAPK8	5599	Luciferase reporter assay//qRT-PCR//Western blot	24705900	Intestine
hsa-mir-92a-3p	MIMAT0000092	MAPK9	5601	CLASH	23622248	Intestine
hsa-mir-92a-3p	MIMAT0000092	PRPS1	5631	PAR-CLIP	26701625	Intestine
hsa-mir-92a-3p	MIMAT0000092	PSMA4	5685	CLASH	23622248	Intestine
hsa-mir-92a-3p	MIMAT0000092	PSMA7	5688	CLASH	23622248	Intestine
hsa-mir-92a-3p	MIMAT0000092	PSMB1	5689	CLASH	23622248	Intestine
hsa-mir-92a-3p	MIMAT0000092	PSMB6	5694	CLASH	23622248	Intestine
hsa-mir-92a-3p	MIMAT0000092	PSMC3	5702	CLASH	23622248	Intestine
hsa-mir-92a-3p	MIMAT0000092	PSMD2	5708	CLASH	23622248	Intestine
hsa-mir-92a-3p	MIMAT0000092	PSMD3	5709	CLASH	23622248	Intestine
hsa-mir-92a-3p	MIMAT0000092	PSMD5	5711	HITS-CLIP	22473208	Intestine
hsa-mir-92a-3p	MIMAT0000092	PSMD11	5717	CLASH	23622248	Intestine
hsa-mir-92a-3p	MIMAT0000092	PTBP1	5725	CLASH	23622248	Intestine
hsa-mir-92a-3p	MIMAT0000092	PTEN	5728	HITS-CLIP//Immunohistochemistry//Luciferase reporter assay//qRT-PCR//Western blot	24026406|22473208|26432332|27366095	Intestine
hsa-mir-92a-3p	MIMAT0000092	PTGER4	5734	HITS-CLIP	22473208	Intestine
hsa-mir-92a-3p	MIMAT0000092	PTGFRN	5738	CLASH	23622248	Intestine
hsa-mir-92a-3p	MIMAT0000092	PTK7	5754	CLASH	23622248	Intestine
hsa-mir-92a-3p	MIMAT0000092	TWF1	5756	PAR-CLIP	23592263|20371350	Intestine
hsa-mir-92a-3p	MIMAT0000092	PTPN13	5783	CLASH	23622248	Intestine
hsa-mir-92a-3p	MIMAT0000092	PTPRJ	5795	HITS-CLIP	22473208	Intestine
hsa-mir-92a-3p	MIMAT0000092	PTS	5805	CLASH	23622248	Intestine
hsa-mir-92a-3p	MIMAT0000092	PURB	5814	CLASH	23622248	Intestine
hsa-mir-92a-3p	MIMAT0000092	PWP2	5822	CLASH	23622248	Intestine
hsa-mir-92a-3p	MIMAT0000092	PXN	5829	CLASH	23622248	Intestine
hsa-mir-92a-3p	MIMAT0000092	PYGL	5836	CLASH	23622248	Intestine
hsa-mir-92a-3p	MIMAT0000092	RABGGTB	5876	CLASH	23622248	Intestine
hsa-mir-92a-3p	MIMAT0000092	RAD21	5885	HITS-CLIP//Luciferase reporter assay//qRT-PCR//Western blot	22473208|26482648	Intestine
hsa-mir-92a-3p	MIMAT0000092	RAD23B	5887	CLASH	23622248	Intestine
hsa-mir-92a-3p	MIMAT0000092	RAD51	5888	PAR-CLIP	26701625	Intestine
hsa-mir-92a-3p	MIMAT0000092	RANBP2	5903	CLASH	23622248	Intestine
hsa-mir-92a-3p	MIMAT0000092	RANGAP1	5905	CLASH	23622248	Intestine
hsa-mir-92a-3p	MIMAT0000092	RARS	5917	CLASH	23622248	Intestine
hsa-mir-92a-3p	MIMAT0000092	RASA1	5921	CLASH	23622248	Intestine
hsa-mir-92a-3p	MIMAT0000092	RBBP7	5931	CLASH	23622248	Intestine
hsa-mir-92a-3p	MIMAT0000092	RBL2	5934	HITS-CLIP	22473208	Intestine
hsa-mir-92a-3p	MIMAT0000092	RBMS2	5939	PAR-CLIP	27292025	Intestine
hsa-mir-92a-3p	MIMAT0000092	RECQL	5965	CLASH	23622248	Intestine
hsa-mir-92a-3p	MIMAT0000092	REL	5966	PAR-CLIP	21572407	Intestine
hsa-mir-92a-3p	MIMAT0000092	REV3L	5980	HITS-CLIP//PAR-CLIP	22473208|20371350	Intestine
hsa-mir-92a-3p	MIMAT0000092	RHEB	6009	CLASH	23622248	Intestine
hsa-mir-92a-3p	MIMAT0000092	RNF2	6045	CLASH	23622248	Intestine
hsa-mir-92a-3p	MIMAT0000092	BRD2	6046	CLASH	23622248	Intestine
hsa-mir-92a-3p	MIMAT0000092	RNF4	6047	HITS-CLIP//PAR-CLIP	22473208|20371350|26701625	Intestine
hsa-mir-92a-3p	MIMAT0000092	RNH1	6050	CLASH	23622248	Intestine
hsa-mir-92a-3p	MIMAT0000092	RORA	6095	CLASH//qRT-PCR	23622248	Intestine
hsa-mir-92a-3p	MIMAT0000092	RP2	6102	HITS-CLIP	22473208	Intestine
hsa-mir-92a-3p	MIMAT0000092	RPA2	6118	CLASH	23622248	Intestine
hsa-mir-92a-3p	MIMAT0000092	RPL3	6122	CLASH//qRT-PCR	23622248	Intestine
hsa-mir-92a-3p	MIMAT0000092	RPL7A	6130	CLASH	23622248	Intestine
hsa-mir-92a-3p	MIMAT0000092	RPL8	6132	CLASH	23622248	Intestine
hsa-mir-92a-3p	MIMAT0000092	RPL9	6133	PAR-CLIP	23446348|21572407|20371350	Intestine
hsa-mir-92a-3p	MIMAT0000092	RPL11	6135	CLASH	23622248	Intestine
hsa-mir-92a-3p	MIMAT0000092	RPL15	6138	CLASH	23622248	Intestine
hsa-mir-92a-3p	MIMAT0000092	RPL18A	6142	CLASH	23622248	Intestine
hsa-mir-92a-3p	MIMAT0000092	RPL22	6146	CLASH	23622248	Intestine
hsa-mir-92a-3p	MIMAT0000092	RPL24	6152	CLASH//PAR-CLIP	23622248|27292025	Intestine
hsa-mir-92a-3p	MIMAT0000092	RPL27	6155	CLASH	23622248	Intestine
hsa-mir-92a-3p	MIMAT0000092	RPL39	6170	CLASH	23622248	Intestine
hsa-mir-92a-3p	MIMAT0000092	RPLP1	6176	CLASH	23622248	Intestine
hsa-mir-92a-3p	MIMAT0000092	RPS3A	6189	CLASH	23622248	Intestine
hsa-mir-92a-3p	MIMAT0000092	RPS5	6193	CLASH//qRT-PCR	23622248	Intestine
hsa-mir-92a-3p	MIMAT0000092	RPS8	6202	CLASH	23622248	Intestine
hsa-mir-92a-3p	MIMAT0000092	RPS10	6204	CLASH	23622248	Intestine
hsa-mir-92a-3p	MIMAT0000092	RPS14	6208	CLASH	23622248	Intestine
hsa-mir-92a-3p	MIMAT0000092	RPS15	6209	CLASH	23622248	Intestine
hsa-mir-92a-3p	MIMAT0000092	RPS15A	6210	CLASH	23622248	Intestine
hsa-mir-92a-3p	MIMAT0000092	RPS23	6228	CLASH	23622248	Intestine
hsa-mir-92a-3p	MIMAT0000092	RPS24	6229	CLASH	23622248	Intestine
hsa-mir-92a-3p	MIMAT0000092	RPS25	6230	CLASH	23622248	Intestine
hsa-mir-92a-3p	MIMAT0000092	RPS28	6234	CLASH	23622248	Intestine
hsa-mir-92a-3p	MIMAT0000092	RRBP1	6238	CLASH	23622248	Intestine
hsa-mir-92a-3p	MIMAT0000092	RRM1	6240	CLASH	23622248	Intestine
hsa-mir-92a-3p	MIMAT0000092	RXRB	6257	CLASH	23622248	Intestine
hsa-mir-92a-3p	MIMAT0000092	SAFB	6294	CLASH	23622248	Intestine
hsa-mir-92a-3p	MIMAT0000092	TSPAN31	6302	PAR-CLIP	26701625	Intestine
hsa-mir-92a-3p	MIMAT0000092	ATXN1	6310	CLASH//HITS-CLIP	23622248|22473208	Intestine
hsa-mir-92a-3p	MIMAT0000092	ATXN7	6314	CLASH	23622248	Intestine
hsa-mir-92a-3p	MIMAT0000092	SCD	6319	CLASH	23622248	Intestine
hsa-mir-92a-3p	MIMAT0000092	CCL8	6355	Luciferase reporter assay//qRT-PCR//Western blot	25253336	Intestine
hsa-mir-92a-3p	MIMAT0000092	SEC14L1	6397	CLASH	23622248	Intestine
hsa-mir-92a-3p	MIMAT0000092	TRAPPC2	6399	CLASH	23622248	Intestine
hsa-mir-92a-3p	MIMAT0000092	MAP2K4	6416	Luciferase reporter assay//PAR-CLIP//qRT-PCR//Western blot	21572407|24705900	Intestine
hsa-mir-92a-3p	MIMAT0000092	SRSF5	6430	CLASH	23622248	Intestine
hsa-mir-92a-3p	MIMAT0000092	SHMT2	6472	CLASH	23622248	Intestine
hsa-mir-92a-3p	MIMAT0000092	SKI	6497	CLASH	23622248	Intestine
hsa-mir-92a-3p	MIMAT0000092	SLC3A2	6520	CLASH	23622248	Intestine
hsa-mir-92a-3p	MIMAT0000092	SLC4A2	6522	CLASH	23622248	Intestine
hsa-mir-92a-3p	MIMAT0000092	SLC6A8	6535	CLASH	23622248	Intestine
hsa-mir-92a-3p	MIMAT0000092	SLC7A1	6541	CLASH//HITS-CLIP	23622248|22473208	Intestine
hsa-mir-92a-3p	MIMAT0000092	SLC9A1	6548	HITS-CLIP	22473208	Intestine
hsa-mir-92a-3p	MIMAT0000092	SLC12A4	6560	CLASH	23622248	Intestine
hsa-mir-92a-3p	MIMAT0000092	SLC20A1	6574	CLASH	23622248	Intestine
hsa-mir-92a-3p	MIMAT0000092	SMARCD2	6603	CLASH	23622248	Intestine
hsa-mir-92a-3p	MIMAT0000092	SNRNP70	6625	CLASH	23622248	Intestine
hsa-mir-92a-3p	MIMAT0000092	SNRPD1	6632	PAR-CLIP	23592263	Intestine
hsa-mir-92a-3p	MIMAT0000092	SNRPE	6635	CLASH	23622248	Intestine
hsa-mir-92a-3p	MIMAT0000092	SOX4	6659	HITS-CLIP//PAR-CLIP	22473208|23592263|24398324|23446348|22012620|21572407|20371350	Intestine
hsa-mir-92a-3p	MIMAT0000092	SOX11	6664	PAR-CLIP	22012620	Intestine
hsa-mir-92a-3p	MIMAT0000092	SREBF2	6721	CLASH	23622248	Intestine
hsa-mir-92a-3p	MIMAT0000092	SRF	6722	CLASH	23622248	Intestine
hsa-mir-92a-3p	MIMAT0000092	SRPRA	6734	CLASH//HITS-CLIP//qRT-PCR	23622248|22473208	Intestine
hsa-mir-92a-3p	MIMAT0000092	SSFA2	6744	HITS-CLIP//PAR-CLIP	22473208|24398324|23446348|21572407|20371350	Intestine
hsa-mir-92a-3p	MIMAT0000092	STAT2	6773	PAR-CLIP	27292025	Intestine
hsa-mir-92a-3p	MIMAT0000092	STAT3	6774	CLASH//Luciferase reporter assay//qRT-PCR//Western blot	23622248|23820254	Intestine
hsa-mir-92a-3p	MIMAT0000092	STK4	6789	CLASH	23622248	Intestine
hsa-mir-92a-3p	MIMAT0000092	AURKA	6790	HITS-CLIP//PAR-CLIP	22473208|21572407	Intestine
hsa-mir-92a-3p	MIMAT0000092	STX3	6809	CLASH	23622248	Intestine
hsa-mir-92a-3p	MIMAT0000092	SUPT5H	6829	CLASH	23622248	Intestine
hsa-mir-92a-3p	MIMAT0000092	SURF4	6836	CLASH	23622248	Intestine
hsa-mir-92a-3p	MIMAT0000092	SURF6	6838	CLASH	23622248	Intestine
hsa-mir-92a-3p	MIMAT0000092	TACC1	6867	HITS-CLIP	22473208	Intestine
hsa-mir-92a-3p	MIMAT0000092	TALDO1	6888	CLASH	23622248	Intestine
hsa-mir-92a-3p	MIMAT0000092	TBL1X	6907	CLASH	23622248	Intestine
hsa-mir-92a-3p	MIMAT0000092	ELOB	6923	CLASH	23622248	Intestine
hsa-mir-92a-3p	MIMAT0000092	ELOA	6924	PAR-CLIP	21572407	Intestine
hsa-mir-92a-3p	MIMAT0000092	MLX	6945	CLASH	23622248	Intestine
hsa-mir-92a-3p	MIMAT0000092	TCOF1	6949	CLASH	23622248	Intestine
hsa-mir-92a-3p	MIMAT0000092	DYNLT3	6990	HITS-CLIP	22473208	Intestine
hsa-mir-92a-3p	MIMAT0000092	TEF	7008	PAR-CLIP	20371350	Intestine
hsa-mir-92a-3p	MIMAT0000092	TERF2	7014	CLASH	23622248	Intestine
hsa-mir-92a-3p	MIMAT0000092	TESK1	7016	CLASH//HITS-CLIP	23622248|22473208	Intestine
hsa-mir-92a-3p	MIMAT0000092	TFAM	7019	CLASH	23622248	Intestine
hsa-mir-92a-3p	MIMAT0000092	TFPI	7035	CLASH	23622248	Intestine
hsa-mir-92a-3p	MIMAT0000092	TGFA	7039	CLASH	23622248	Intestine
hsa-mir-92a-3p	MIMAT0000092	TGFBR2	7048	Luciferase reporter assay//Microarray//qRT-PCR	19435428|20940405	Intestine
hsa-mir-92a-3p	MIMAT0000092	THBS1	7057	Microarray//qRT-PCR	20940405	Intestine
hsa-mir-92a-3p	MIMAT0000092	TKT	7086	CLASH	23622248	Intestine
hsa-mir-92a-3p	MIMAT0000092	TLE3	7090	CLASH	23622248	Intestine
hsa-mir-92a-3p	MIMAT0000092	TLN1	7094	CLASH	23622248	Intestine
hsa-mir-92a-3p	MIMAT0000092	TLR3	7098	PAR-CLIP	20371350	Intestine
hsa-mir-92a-3p	MIMAT0000092	TMF1	7110	CLASH//HITS-CLIP//PAR-CLIP	23622248|22473208|23446348|22012620|21572407|20371350	Intestine
hsa-mir-92a-3p	MIMAT0000092	TPM3	7170	CLASH	23622248	Intestine
hsa-mir-92a-3p	MIMAT0000092	TPT1	7178	CLASH	23622248	Intestine
hsa-mir-92a-3p	MIMAT0000092	HSP90B1	7184	CLASH	23622248	Intestine
hsa-mir-92a-3p	MIMAT0000092	TRIO	7204	HITS-CLIP	22473208	Intestine
hsa-mir-92a-3p	MIMAT0000092	TSC1	7248	HITS-CLIP	22473208	Intestine
hsa-mir-92a-3p	MIMAT0000092	TUFM	7284	CLASH	23622248	Intestine
hsa-mir-92a-3p	MIMAT0000092	UBE2H	7328	CLASH	23622248	Intestine
hsa-mir-92a-3p	MIMAT0000092	UCHL1	7345	CLASH	23622248	Intestine
hsa-mir-92a-3p	MIMAT0000092	UGDH	7358	CLASH//PAR-CLIP	23622248|27292025	Intestine
hsa-mir-92a-3p	MIMAT0000092	UCK2	7371	PAR-CLIP	21572407	Intestine
hsa-mir-92a-3p	MIMAT0000092	UQCRFS1	7386	HITS-CLIP	28735896	Intestine
hsa-mir-92a-3p	MIMAT0000092	UVRAG	7405	HITS-CLIP	22473208	Intestine
hsa-mir-92a-3p	MIMAT0000092	VARS	7407	CLASH	23622248	Intestine
hsa-mir-92a-3p	MIMAT0000092	VBP1	7411	CLASH	23622248	Intestine
hsa-mir-92a-3p	MIMAT0000092	VDAC2	7417	HITS-CLIP	22473208	Intestine
hsa-mir-92a-3p	MIMAT0000092	EZR	7430	CLASH	23622248	Intestine
hsa-mir-92a-3p	MIMAT0000092	WEE1	7465	CLASH	23622248	Intestine
hsa-mir-92a-3p	MIMAT0000092	NSD2	7468	CLASH	23622248	Intestine
hsa-mir-92a-3p	MIMAT0000092	WNT5A	7474	CLASH	23622248	Intestine
hsa-mir-92a-3p	MIMAT0000092	XPO1	7514	CLASH	23622248	Intestine
hsa-mir-92a-3p	MIMAT0000092	ZNF17	7565	HITS-CLIP	22473208	Intestine
hsa-mir-92a-3p	MIMAT0000092	ZNF24	7572	PAR-CLIP	22012620|21572407	Intestine
hsa-mir-92a-3p	MIMAT0000092	ZNF75A	7627	PAR-CLIP	21572407	Intestine
hsa-mir-92a-3p	MIMAT0000092	ZNF84	7637	CLASH	23622248	Intestine
hsa-mir-92a-3p	MIMAT0000092	ZNF134	7693	PAR-CLIP	23446348|21572407|20371350	Intestine
hsa-mir-92a-3p	MIMAT0000092	ZNF157	7712	PAR-CLIP	27292025	Intestine
hsa-mir-92a-3p	MIMAT0000092	ZNF174	7727	CLASH	23622248	Intestine
hsa-mir-92a-3p	MIMAT0000092	ZNF224	7767	HITS-CLIP	22473208	Intestine
hsa-mir-92a-3p	MIMAT0000092	CSDE1	7812	CLASH	23622248	Intestine
hsa-mir-92a-3p	MIMAT0000092	EVI5	7813	HITS-CLIP	22473208	Intestine
hsa-mir-92a-3p	MIMAT0000092	BTG2	7832	PAR-CLIP	24398324|21572407|20371350	Intestine
hsa-mir-92a-3p	MIMAT0000092	ALMS1	7840	CLASH	23622248	Intestine
hsa-mir-92a-3p	MIMAT0000092	RNF103	7844	HITS-CLIP	22473208	Intestine
hsa-mir-92a-3p	MIMAT0000092	BAG6	7917	CLASH	23622248	Intestine
hsa-mir-92a-3p	MIMAT0000092	CCDC6	8030	CLASH	23622248	Intestine
hsa-mir-92a-3p	MIMAT0000092	SLC25A16	8034	HITS-CLIP	22473208	Intestine
hsa-mir-92a-3p	MIMAT0000092	SHOC2	8036	CLASH	23622248	Intestine
hsa-mir-92a-3p	MIMAT0000092	CUL5	8065	CLASH	23622248	Intestine
hsa-mir-92a-3p	MIMAT0000092	PTP4A2	8073	CLASH	23622248	Intestine
hsa-mir-92a-3p	MIMAT0000092	MLF2	8079	CLASH	23622248	Intestine
hsa-mir-92a-3p	MIMAT0000092	KMT2D	8085	CLASH	23622248	Intestine
hsa-mir-92a-3p	MIMAT0000092	FXR1	8087	HITS-CLIP	22473208	Intestine
hsa-mir-92a-3p	MIMAT0000092	HMGA2	8091	PAR-CLIP	21572407|26701625	Intestine
hsa-mir-92a-3p	MIMAT0000092	PABPN1	8106	CLASH	23622248	Intestine
hsa-mir-92a-3p	MIMAT0000092	GAN	8139	HITS-CLIP	22473208	Intestine
hsa-mir-92a-3p	MIMAT0000092	USP9X	8239	CLASH	23622248	Intestine
hsa-mir-92a-3p	MIMAT0000092	RBM10	8241	CLASH//qRT-PCR	23622248	Intestine
hsa-mir-92a-3p	MIMAT0000092	SMC1A	8243	CLASH	23622248	Intestine
hsa-mir-92a-3p	MIMAT0000092	ARID1A	8289	CLASH	23622248	Intestine
hsa-mir-92a-3p	MIMAT0000092	SNN	8303	HITS-CLIP	22473208	Intestine
hsa-mir-92a-3p	MIMAT0000092	AXIN1	8312	CLASH	23622248	Intestine
hsa-mir-92a-3p	MIMAT0000092	FZD6	8323	HITS-CLIP	22473208	Intestine
hsa-mir-92a-3p	MIMAT0000092	HIST1H2AC	8334	CLASH	23622248	Intestine
hsa-mir-92a-3p	MIMAT0000092	HIST1H2AB	8335	CLASH	23622248	Intestine
hsa-mir-92a-3p	MIMAT0000092	HIST1H2AM	8336	CLASH	23622248	Intestine
hsa-mir-92a-3p	MIMAT0000092	HIST2H2AA3	8337	CLASH	23622248	Intestine
hsa-mir-92a-3p	MIMAT0000092	HIST1H3D	8351	CLASH	23622248	Intestine
hsa-mir-92a-3p	MIMAT0000092	HIST1H4C	8364	CLASH	23622248	Intestine
hsa-mir-92a-3p	MIMAT0000092	ZNF282	8427	CLASH	23622248	Intestine
hsa-mir-92a-3p	MIMAT0000092	NSMAF	8439	CLASH	23622248	Intestine
hsa-mir-92a-3p	MIMAT0000092	DUSP11	8446	CLASH	23622248	Intestine
hsa-mir-92a-3p	MIMAT0000092	DHX16	8449	CLASH	23622248	Intestine
hsa-mir-92a-3p	MIMAT0000092	SMARCA5	8467	PAR-CLIP	21572407	Intestine
hsa-mir-92a-3p	MIMAT0000092	OGT	8473	CLASH	23622248	Intestine
hsa-mir-92a-3p	MIMAT0000092	GEMIN2	8487	PAR-CLIP	21572407	Intestine
hsa-mir-92a-3p	MIMAT0000092	RGS5	8490	ChIP-seq//Luciferase reporter assay//qRT-PCR	23308108	Intestine
hsa-mir-92a-3p	MIMAT0000092	ELP1	8518	CLASH	23622248	Intestine
hsa-mir-92a-3p	MIMAT0000092	IFITM1	8519	PAR-CLIP	27292025	Intestine
hsa-mir-92a-3p	MIMAT0000092	YBX3	8531	CLASH	23622248	Intestine
hsa-mir-92a-3p	MIMAT0000092	CHST1	8534	PAR-CLIP	26701625	Intestine
hsa-mir-92a-3p	MIMAT0000092	PDXK	8566	CLASH	23622248	Intestine
hsa-mir-92a-3p	MIMAT0000092	KHSRP	8570	CLASH	23622248	Intestine
hsa-mir-92a-3p	MIMAT0000092	TP63	8626	Luciferase reporter assay//qRT-PCR//Western blot	19608627	Intestine
hsa-mir-92a-3p	MIMAT0000092	DYNLL1	8655	CLASH	23622248	Intestine
hsa-mir-92a-3p	MIMAT0000092	EIF3B	8662	CLASH	23622248	Intestine
hsa-mir-92a-3p	MIMAT0000092	EIF3C	8663	CLASH	23622248	Intestine
hsa-mir-92a-3p	MIMAT0000092	EIF3G	8666	CLASH	23622248	Intestine
hsa-mir-92a-3p	MIMAT0000092	EIF3I	8668	CLASH	23622248	Intestine
hsa-mir-92a-3p	MIMAT0000092	B4GALT2	8704	CLASH	23622248	Intestine
hsa-mir-92a-3p	MIMAT0000092	RAB11A	8766	CLASH	23622248	Intestine
hsa-mir-92a-3p	MIMAT0000092	MTMR1	8776	HITS-CLIP	22473208	Intestine
hsa-mir-92a-3p	MIMAT0000092	TNFRSF10B	8795	CLASH	23622248	Intestine
hsa-mir-92a-3p	MIMAT0000092	SUCLG2	8801	CLASH	23622248	Intestine
hsa-mir-92a-3p	MIMAT0000092	SUCLG1	8802	CLASH	23622248	Intestine
hsa-mir-92a-3p	MIMAT0000092	SAP30	8819	CLASH	23622248	Intestine
hsa-mir-92a-3p	MIMAT0000092	CES2	8824	CLASH	23622248	Intestine
hsa-mir-92a-3p	MIMAT0000092	IQGAP1	8826	CLASH	23622248	Intestine
hsa-mir-92a-3p	MIMAT0000092	KAT2B	8850	HITS-CLIP//Luciferase reporter assay//Western blot	18728182|22473208	Intestine
hsa-mir-92a-3p	MIMAT0000092	CDK5R1	8851	PAR-CLIP	21572407|20371350	Intestine
hsa-mir-92a-3p	MIMAT0000092	PER2	8864	HITS-CLIP	22473208|19536157	Intestine
hsa-mir-92a-3p	MIMAT0000092	SYNJ1	8867	CLASH//HITS-CLIP	23622248|22473208	Intestine
hsa-mir-92a-3p	MIMAT0000092	EIF2B2	8892	CLASH	23622248	Intestine
hsa-mir-92a-3p	MIMAT0000092	HERC1	8925	CLASH	23622248	Intestine
hsa-mir-92a-3p	MIMAT0000092	MBD2	8932	HITS-CLIP	22473208	Intestine
hsa-mir-92a-3p	MIMAT0000092	AP3D1	8943	CLASH	23622248	Intestine
hsa-mir-92a-3p	MIMAT0000092	BTRC	8945	CLASH	23622248	Intestine
hsa-mir-92a-3p	MIMAT0000092	H1FX	8971	CLASH	23622248	Intestine
hsa-mir-92a-3p	MIMAT0000092	USP13	8975	CLASH	23622248	Intestine
hsa-mir-92a-3p	MIMAT0000092	WASL	8976	CLASH//PAR-CLIP	23622248|22012620|21572407|20371350	Intestine
hsa-mir-92a-3p	MIMAT0000092	SELENBP1	8991	CLASH	23622248	Intestine
hsa-mir-92a-3p	MIMAT0000092	LIMD1	8994	CLASH	23622248	Intestine
hsa-mir-92a-3p	MIMAT0000092	HIP1R	9026	CLASH	23622248	Intestine
hsa-mir-92a-3p	MIMAT0000092	BTAF1	9044	CLASH	23622248	Intestine
hsa-mir-92a-3p	MIMAT0000092	PRC1	9055	CLASH	23622248	Intestine
hsa-mir-92a-3p	MIMAT0000092	MAP3K6	9064	CLASH	23622248	Intestine
hsa-mir-92a-3p	MIMAT0000092	DNAJA3	9093	CLASH	23622248	Intestine
hsa-mir-92a-3p	MIMAT0000092	USP10	9100	CLASH	23622248	Intestine
hsa-mir-92a-3p	MIMAT0000092	PDLIM1	9124	CLASH	23622248	Intestine
hsa-mir-92a-3p	MIMAT0000092	SMC3	9126	CLASH	23622248	Intestine
hsa-mir-92a-3p	MIMAT0000092	RRP9	9136	CLASH	23622248	Intestine
hsa-mir-92a-3p	MIMAT0000092	CBFA2T2	9139	CLASH	23622248	Intestine
hsa-mir-92a-3p	MIMAT0000092	SCAF11	9169	HITS-CLIP	22473208	Intestine
hsa-mir-92a-3p	MIMAT0000092	OSMR	9180	HITS-CLIP	19536157	Intestine
hsa-mir-92a-3p	MIMAT0000092	SLC33A1	9197	HITS-CLIP//PAR-CLIP	23592263|23706177	Intestine
hsa-mir-92a-3p	MIMAT0000092	AURKB	9212	CLASH	23622248	Intestine
hsa-mir-92a-3p	MIMAT0000092	XPR1	9213	HITS-CLIP	22473208	Intestine
hsa-mir-92a-3p	MIMAT0000092	GCNT3	9245	PAR-CLIP	27292025	Intestine
hsa-mir-92a-3p	MIMAT0000092	DHRS3	9249	CLASH	23622248	Intestine
hsa-mir-92a-3p	MIMAT0000092	CYTH2	9266	PAR-CLIP	26701625	Intestine
hsa-mir-92a-3p	MIMAT0000092	ZBTB22	9278	CLASH	23622248	Intestine
hsa-mir-92a-3p	MIMAT0000092	KLF4	9314	Immunohistochemistry//qRT-PCR//Western blot	27411964	Intestine
hsa-mir-92a-3p	MIMAT0000092	TRIP12	9320	CLASH	23622248	Intestine
hsa-mir-92a-3p	MIMAT0000092	EFTUD2	9343	CLASH	23622248	Intestine
hsa-mir-92a-3p	MIMAT0000092	TAOK2	9344	CLASH	23622248	Intestine
hsa-mir-92a-3p	MIMAT0000092	RPL23	9349	PAR-CLIP	27292025	Intestine
hsa-mir-92a-3p	MIMAT0000092	NRXN3	9369	CLASH	23622248	Intestine
hsa-mir-92a-3p	MIMAT0000092	TGFBRAP1	9392	CLASH	23622248	Intestine
hsa-mir-92a-3p	MIMAT0000092	DDX23	9416	CLASH	23622248	Intestine
hsa-mir-92a-3p	MIMAT0000092	ZNF264	9422	PAR-CLIP	23446348	Intestine
hsa-mir-92a-3p	MIMAT0000092	MED7	9443	HITS-CLIP	19536157	Intestine
hsa-mir-92a-3p	MIMAT0000092	RASAL2	9462	CLASH//qRT-PCR	23622248	Intestine
hsa-mir-92a-3p	MIMAT0000092	PSMF1	9491	CLASH	23622248	Intestine
hsa-mir-92a-3p	MIMAT0000092	ADAMTS1	9510	CLASH	23622248	Intestine
hsa-mir-92a-3p	MIMAT0000092	VPS4B	9525	PAR-CLIP	21572407	Intestine
hsa-mir-92a-3p	MIMAT0000092	RAB3D	9545	PAR-CLIP	21572407	Intestine
hsa-mir-92a-3p	MIMAT0000092	PDIA4	9601	CLASH	23622248	Intestine
hsa-mir-92a-3p	MIMAT0000092	RAB36	9609	CLASH	23622248	Intestine
hsa-mir-92a-3p	MIMAT0000092	TRAF4	9618	CLASH	23622248	Intestine
hsa-mir-92a-3p	MIMAT0000092	CELSR1	9620	CLASH	23622248	Intestine
hsa-mir-92a-3p	MIMAT0000092	NUP155	9631	CLASH	23622248	Intestine
hsa-mir-92a-3p	MIMAT0000092	SH3PXD2A	9644	HITS-CLIP	22473208	Intestine
hsa-mir-92a-3p	MIMAT0000092	TTC37	9652	CLASH	23622248	Intestine
hsa-mir-92a-3p	MIMAT0000092	SOCS5	9655	Luciferase reporter assay//qRT-PCR//Western blot	24255059	Intestine
hsa-mir-92a-3p	MIMAT0000092	PDE4DIP	9659	CLASH	23622248	Intestine
hsa-mir-92a-3p	MIMAT0000092	SLC25A44	9673	CLASH	23622248	Intestine
hsa-mir-92a-3p	MIMAT0000092	EDEM1	9695	HITS-CLIP//PAR-CLIP	22473208|23592263|22012620|21572407	Intestine
hsa-mir-92a-3p	MIMAT0000092	TRAM2	9697	HITS-CLIP//PAR-CLIP	22473208|23446348|21572407|20371350	Intestine
hsa-mir-92a-3p	MIMAT0000092	PPP6R2	9701	CLASH	23622248	Intestine
hsa-mir-92a-3p	MIMAT0000092	KIAA0100	9703	CLASH	23622248	Intestine
hsa-mir-92a-3p	MIMAT0000092	SART3	9733	CLASH	23622248	Intestine
hsa-mir-92a-3p	MIMAT0000092	ZSCAN12	9753	PAR-CLIP	21572407	Intestine
hsa-mir-92a-3p	MIMAT0000092	ZFYVE16	9765	CLASH	23622248	Intestine
hsa-mir-92a-3p	MIMAT0000092	SERTAD2	9792	HITS-CLIP	22473208	Intestine
hsa-mir-92a-3p	MIMAT0000092	MAML1	9794	CLASH	23622248	Intestine
hsa-mir-92a-3p	MIMAT0000092	MRPL19	9801	HITS-CLIP	22473208	Intestine
hsa-mir-92a-3p	MIMAT0000092	SPOCK2	9806	HITS-CLIP	22473208	Intestine
hsa-mir-92a-3p	MIMAT0000092	RNF40	9810	CLASH	23622248	Intestine
hsa-mir-92a-3p	MIMAT0000092	GIT2	9815	HITS-CLIP	22473208	Intestine
hsa-mir-92a-3p	MIMAT0000092	URB2	9816	CLASH	23622248	Intestine
hsa-mir-92a-3p	MIMAT0000092	EPM2AIP1	9852	HITS-CLIP	22473208	Intestine
hsa-mir-92a-3p	MIMAT0000092	SETDB1	9869	CLASH	23622248	Intestine
hsa-mir-92a-3p	MIMAT0000092	OSBPL2	9885	CLASH//Luciferase reporter assay	23622248	Intestine
hsa-mir-92a-3p	MIMAT0000092	TECPR2	9895	CLASH//HITS-CLIP	23622248|22473208	Intestine
hsa-mir-92a-3p	MIMAT0000092	UBAP2L	9898	CLASH	23622248	Intestine
hsa-mir-92a-3p	MIMAT0000092	SV2A	9900	CLASH	23622248	Intestine
hsa-mir-92a-3p	MIMAT0000092	AP5Z1	9907	PAR-CLIP	21572407|20371350	Intestine
hsa-mir-92a-3p	MIMAT0000092	G3BP2	9908	CLASH//HITS-CLIP	23622248|22473208	Intestine
hsa-mir-92a-3p	MIMAT0000092	DENND4B	9909	CLASH//HITS-CLIP	23622248|22473208	Intestine
hsa-mir-92a-3p	MIMAT0000092	SUPT7L	9913	PAR-CLIP	26701625	Intestine
hsa-mir-92a-3p	MIMAT0000092	MFN2	9927	CLASH	23622248	Intestine
hsa-mir-92a-3p	MIMAT0000092	JOSD1	9929	HITS-CLIP	22473208	Intestine
hsa-mir-92a-3p	MIMAT0000092	GFPT2	9945	PAR-CLIP	22012620|21572407	Intestine
hsa-mir-92a-3p	MIMAT0000092	WDR1	9948	CLASH	23622248	Intestine
hsa-mir-92a-3p	MIMAT0000092	AMMECR1	9949	CLASH	23622248	Intestine
hsa-mir-92a-3p	MIMAT0000092	HS3ST3A1	9955	CLASH	23622248	Intestine
hsa-mir-92a-3p	MIMAT0000092	NR1H4	9971	Luciferase reporter assay//qRT-PCR//Western blot	25095974	Intestine
hsa-mir-92a-3p	MIMAT0000092	RBX1	9978	CLASH	23622248	Intestine
hsa-mir-92a-3p	MIMAT0000092	DOPEY2	9980	CLASH	23622248	Intestine
hsa-mir-92a-3p	MIMAT0000092	TANK	10010	PAR-CLIP	27292025	Intestine
hsa-mir-92a-3p	MIMAT0000092	PDCD6IP	10015	CLASH	23622248	Intestine
hsa-mir-92a-3p	MIMAT0000092	BCL2L11	10018	HITS-CLIP//Immunohistochemistry//In situ hybridization//Luciferase reporter assay//PAR-CLIP//qRT-PCR//Western blot	21883694|22895567|22473208|23592263|23446348|21572407|20371350|24375836|26701625	Intestine
hsa-mir-92a-3p	MIMAT0000092	SH2B3	10019	HITS-CLIP	23824327	Intestine
hsa-mir-92a-3p	MIMAT0000092	MED16	10025	CLASH	23622248	Intestine
hsa-mir-92a-3p	MIMAT0000092	CHAF1A	10036	CLASH	23622248	Intestine
hsa-mir-92a-3p	MIMAT0000092	TOM1L1	10040	CLASH	23622248	Intestine
hsa-mir-92a-3p	MIMAT0000092	ABCF2	10061	HITS-CLIP//PAR-CLIP	24398324|23446348|21572407|20371350|26701625	Intestine
hsa-mir-92a-3p	MIMAT0000092	ARPC2	10109	CLASH	23622248	Intestine
hsa-mir-92a-3p	MIMAT0000092	KIF20A	10112	CLASH	23622248	Intestine
hsa-mir-92a-3p	MIMAT0000092	HIPK3	10114	Luciferase reporter assay	17575136	Intestine
hsa-mir-92a-3p	MIMAT0000092	ACTR1A	10121	CLASH	23622248	Intestine
hsa-mir-92a-3p	MIMAT0000092	TRAP1	10131	CLASH//qRT-PCR	23622248	Intestine
hsa-mir-92a-3p	MIMAT0000092	OPTN	10133	CLASH	23622248	Intestine
hsa-mir-92a-3p	MIMAT0000092	TOB1	10140	HITS-CLIP//PAR-CLIP	22473208|22012620|21572407|20371350	Intestine
hsa-mir-92a-3p	MIMAT0000092	TRIM28	10155	CLASH	23622248	Intestine
hsa-mir-92a-3p	MIMAT0000092	CNIH1	10175	HITS-CLIP//PAR-CLIP	22473208|23446348|21572407|20371350	Intestine
hsa-mir-92a-3p	MIMAT0000092	LHFPL2	10184	HITS-CLIP//PAR-CLIP	22473208|21572407|20371350	Intestine
[truncated: 7,474 more rows]

## Sheet: Table S4
Table S4. Results of KEGG enrichment analysis on the miRNA-gene network.
Pathway	Total	Expected	Hits	Pval	FDR
Pathways in cancer	310	122	203	4.18e-22	4.18e-20
Prostate cancer	87	34.1	70	2.54e-15	1.27e-13
Renal cell carcinoma	60	23.6	52	2.78e-14	9.27e-13
Chronic myeloid leukemia	73	28.7	60	4.22e-14	1.06e-12
Pancreatic cancer	69	27.1	56	8.6e-13	1.72e-11
Colorectal cancer	49	19.2	43	2.06e-12	3.43e-11
Focal adhesion	200	78.5	126	3.57e-12	5.1e-11
Cell cycle	124	48.7	85	2.19e-11	2.74e-10
Glioma	65	25.5	51	9.93e-11	1.1e-09
Small cell lung cancer	80	31.4	59	2.86e-10	2.86e-09
HTLV-I infection	199	78.1	120	7.19e-10	6.54e-09
ErbB signaling pathway	87	34.1	62	1.04e-09	8.08e-09
Endometrial cancer	44	17.3	37	1.05e-09	8.08e-09
p53 signaling pathway	68	26.7	51	1.76e-09	1.26e-08
Neurotrophin signaling pathway	123	48.3	80	4.24e-09	2.83e-08
Alcoholism	166	65.2	100	2.16e-08	1.35e-07
Acute myeloid leukemia	57	22.4	43	2.55e-08	1.5e-07
Influenza A	107	42	70	2.83e-08	1.57e-07
Non-small cell lung cancer	52	20.4	40	3.06e-08	1.61e-07
Apoptosis	83	32.6	56	1.46e-07	7.3e-07
MAPK signaling pathway	265	104	144	2.23e-07	1.06e-06
Melanoma	68	26.7	47	5e-07	2.27e-06
Adherens junction	70	27.5	48	5.48e-07	2.38e-06
Bladder cancer	29	11.4	24	1.88e-06	7.83e-06
TGF-beta signaling pathway	84	33	54	2.53e-06	1.01e-05
Toxoplasmosis	93	36.5	58	4.54e-06	1.75e-05
Bacterial invasion of epithelial cells	56	22	38	1.25e-05	4.63e-05
Arrhythmogenic right ventricular cardiomyopathy (ARVC)	12	4.71	12	1.31e-05	4.68e-05
mTOR signaling pathway	45	17.7	32	1.37e-05	4.72e-05
Regulation of actin cytoskeleton	182	71.4	99	1.76e-05	5.87e-05
T cell receptor signaling pathway	98	38.5	59	1.83e-05	5.9e-05
Thyroid cancer	28	11	22	2.49e-05	7.78e-05
Epstein-Barr virus infection	91	35.7	55	3e-05	8.91e-05
Chagas disease (American trypanosomiasis)	89	34.9	54	3.03e-05	8.91e-05
Protein processing in endoplasmic reticulum	129	50.6	72	8.35e-05	0.000239
Viral myocarditis	26	10.2	20	0.000102	0.000283
Insulin signaling pathway	137	53.8	75	0.00014	0.000378
Jak-STAT signaling pathway	99	38.9	57	0.000148	0.000387
Axon guidance	118	46.3	66	0.000151	0.000387
Wnt signaling pathway	144	56.5	77	0.000312	0.00078
Hepatitis C	100	39.3	56	0.000451	0.0011
B cell receptor signaling pathway	75	29.4	44	0.000474	0.00113
Fc gamma R-mediated phagocytosis	97	38.1	54	0.000689	0.0016
VEGF signaling pathway	76	29.8	44	0.000703	0.0016
Osteoclast differentiation	119	46.7	64	0.000805	0.00179
Endocytosis	101	39.6	55	0.00125	0.00272
Progesterone-mediated oocyte maturation	80	31.4	45	0.00141	0.003
Notch signaling pathway	47	18.4	29	0.00146	0.00304
Salmonella infection	72	28.3	41	0.00165	0.00336
RNA transport	126	49.5	66	0.00168	0.00336
Herpes simplex infection	103	40.4	55	0.00227	0.00445
Legionellosis	40	15.7	25	0.00238	0.00458
Lysine degradation	47	18.4	28	0.00366	0.00691
Epithelial cell signaling in Helicobacter pylori infection	37	14.5	23	0.00391	0.00724
Synaptic vesicle cycle	18	7.07	13	0.00468	0.00851
Circadian rhythm - mammal	22	8.64	15	0.00563	0.0101
Huntington's disease	28	11	18	0.00632	0.0111
Chemokine signaling pathway	189	74.2	91	0.00694	0.012
Toll-like receptor signaling pathway	97	38.1	50	0.00874	0.0147
Fc epsilon RI signaling pathway	75	29.4	40	0.00884	0.0147
Amyotrophic lateral sclerosis (ALS)	39	15.3	23	0.00968	0.0159
Measles	102	40	52	0.00997	0.0159
Prion diseases	21	8.24	14	0.01	0.0159
Hypertrophic cardiomyopathy (HCM)	25	9.81	16	0.0106	0.0166
Dorso-ventral axis formation	12	4.71	9	0.0132	0.0203
Parkinson's disease	18	7.07	12	0.0171	0.0258
NOD-like receptor signaling pathway	49	19.2	27	0.0173	0.0258
Pyruvate metabolism	41	16.1	23	0.0209	0.0307
Pertussis	52	20.4	28	0.0225	0.0326
Oocyte meiosis	108	42.4	53	0.0228	0.0326
Tight junction	118	46.3	57	0.0268	0.0377
ECM-receptor interaction	84	33	42	0.0282	0.0392
Alzheimer's disease	49	19.2	26	0.0339	0.0464
Leukocyte transendothelial migration	108	42.4	52	0.0356	0.0468
Shigellosis	47	18.4	25	0.0359	0.0468
Basal cell carcinoma	47	18.4	25	0.0359	0.0468
Aldosterone-regulated sodium reabsorption	34	13.3	19	0.036	0.0468
Regulation of autophagy	8	3.14	6	0.0452	0.0579
Type II diabetes mellitus	48	18.8	25	0.0477	0.0604
GnRH signaling pathway	94	36.9	45	0.0534	0.0664
Melanogenesis	101	39.6	48	0.0538	0.0664
RIG-I-like receptor signaling pathway	49	19.2	25	0.062	0.0756
Pyrimidine metabolism	101	39.6	47	0.0798	0.0961
Type I diabetes mellitus	5	1.96	4	0.0813	0.0968
Mucin type O-Glycan biosynthesis	30	11.8	16	0.0825	0.0971
Sphingolipid metabolism	46	18.1	23	0.0898	0.104
Malaria	11	4.32	7	0.0902	0.104
RNA degradation	60	23.6	29	0.0948	0.108
Adipocytokine signaling pathway	63	24.7	30	0.108	0.12
Long-term potentiation	70	27.5	33	0.108	0.12
Gap junction	89	34.9	41	0.112	0.123
Steroid biosynthesis	18	7.07	10	0.12	0.129
Carbohydrate digestion and absorption	18	7.07	10	0.12	0.129
Ribosome biogenesis in eukaryotes	55	21.6	26	0.139	0.148
Citrate cycle (TCA cycle)	30	11.8	15	0.153	0.16
Autoimmune thyroid disease	10	3.93	6	0.154	0.16
Leishmaniasis	51	20	24	0.158	0.163
Arginine and proline metabolism	56	22	26	0.166	0.168
Hedgehog signaling pathway	56	22	26	0.166	0.168
Vibrio cholerae infection	19	7.46	10	0.168	0.168

## Sheet: Table S5
Table S5. Results of DisGeNET enrichment analysis on the miRNA-gene network.
Pathway	Total	Expected	Hits	Pval	FDR
Stomach Neoplasms	167	53.2	102	2.64e-15	2.64e-13
Liver carcinoma	121	38.6	78	9.16e-14	4.58e-12
Mammary Neoplasms, Experimental	73	23.3	53	7.48e-13	2.49e-11
Mammary Neoplasms	237	75.5	126	2.74e-12	6.85e-11
Neoplasm Metastasis	87	27.7	59	4.25e-12	8.5e-11
Animal Mammary Neoplasms	67	21.4	48	2.06e-11	3.43e-10
Neoplasm Invasiveness	63	20.1	44	5.53e-10	7.9e-09
Myocardial Ischemia	83	26.5	53	1.58e-09	1.97e-08
Diffuse Large B-Cell Lymphoma	17	5.42	17	3.39e-09	3.77e-08
Diabetes Mellitus, Experimental	53	16.9	37	1.38e-08	1.38e-07
Curvature of spine	155	49.4	81	7.13e-08	6.48e-07
Adenocarcinoma	70	22.3	44	7.9e-08	6.58e-07
Colonic Neoplasms	79	25.2	48	9.47e-08	7.28e-07
Acquired scoliosis	153	48.8	79	2.02e-07	1.44e-06
Neoplastic Cell Transformation	57	18.2	37	2.63e-07	1.75e-06
Squamous cell carcinoma	66	21	41	3.52e-07	2.2e-06
Prostatic Neoplasms	260	82.9	120	5.25e-07	3.09e-06
Infant, Small for Gestational Age	87	27.7	50	5.94e-07	3.3e-06
Melanocytic nevus	23	7.33	19	7.22e-07	3.8e-06
Astrocytoma	18	5.74	16	8.09e-07	4.04e-06
Deglutition Disorders	75	23.9	44	1.3e-06	6.19e-06
Liver Cirrhosis, Experimental	412	131	175	1.42e-06	6.25e-06
Lung Neoplasms	122	38.9	64	1.45e-06	6.25e-06
Tooth Abnormalities	31	9.88	23	1.5e-06	6.25e-06
Glioblastoma	41	13.1	28	1.69e-06	6.76e-06
Exophthalmos	56	17.8	35	2.09e-06	8.04e-06
Reperfusion Injury	52	16.6	33	2.5e-06	9.26e-06
Fetal Growth Retardation	93	29.6	51	3.16e-06	1.09e-05
Intrauterine retardation	86	27.4	48	3.16e-06	1.09e-05
Adenocarcinoma of lung (disorder)	38	12.1	26	3.79e-06	1.26e-05
Short stature	287	91.5	127	3.9e-06	1.26e-05
Cardiomyopathies	55	17.5	34	4.18e-06	1.31e-05
Dental abnormalities	25	7.97	19	7.1e-06	2.15e-05
Thyroid Neoplasm	18	5.74	15	9.63e-06	2.78e-05
Liver neoplasms	70	22.3	40	9.72e-06	2.78e-05
Frontal bossing	82	26.1	45	1.17e-05	3.25e-05
Prominent eyes	55	17.5	33	1.45e-05	3.82e-05
Protruding eyes	55	17.5	33	1.45e-05	3.82e-05
Non-Small Cell Lung Carcinoma	62	19.8	36	1.67e-05	4.12e-05
Downward slant of palpebral fissure	90	28.7	48	1.69e-05	4.12e-05
Global developmental delay	313	99.7	134	1.69e-05	4.12e-05
Mental and motor retardation	316	101	135	1.78e-05	4.16e-05
Isolated cases	36	11.5	24	1.79e-05	4.16e-05
Hypertensive disease	165	52.6	78	1.91e-05	4.34e-05
Prominent globes	56	17.8	33	2.45e-05	4.9e-05
Cognitive delay	315	100	134	2.48e-05	4.9e-05
Large protruding ears	45	14.3	28	2.51e-05	4.9e-05
Large, floppy ears	45	14.3	28	2.51e-05	4.9e-05
Large pinnae	45	14.3	28	2.51e-05	4.9e-05
Large dysplastic ears	45	14.3	28	2.51e-05	4.9e-05
Large prominent ears	45	14.3	28	2.51e-05	4.9e-05
Acute Coronary Syndrome	17	5.42	14	2.55e-05	4.9e-05
Juvenile arthritis	70	22.3	39	2.81e-05	5.3e-05
Colorectal Neoplasms	116	37	58	3.02e-05	5.59e-05
Neoplasms, Experimental	21	6.69	16	3.75e-05	6.82e-05
Mesothelioma	29	9.24	20	4.34e-05	7.61e-05
Necrosis	29	9.24	20	4.34e-05	7.61e-05
Large auricle	44	14	27	5e-05	8.62e-05
Orbital separation excessive	131	41.7	63	6.37e-05	0.000108
ovarian neoplasm	56	17.8	32	7.56e-05	0.000124
Low posterior hairline	34	10.8	22	8.02e-05	0.000124
Neoplasm Recurrence, Local	18	5.74	14	8.09e-05	0.000124
Cerebral Hemorrhage	18	5.74	14	8.09e-05	0.000124
Kidney Neoplasm	18	5.74	14	8.09e-05	0.000124
Microcephaly	11	3.51	10	8.29e-05	0.000124
Adrenocortical carcinoma	11	3.51	10	8.29e-05	0.000124
Hemangiosarcoma	11	3.51	10	8.29e-05	0.000124
Sezary Syndrome	20	6.37	15	9.09e-05	0.000133
Neuroblastoma	30	9.56	20	9.15e-05	0.000133
Synophrys	26	8.29	18	9.85e-05	0.000139
Arthritis, Experimental	24	7.65	17	9.9e-05	0.000139
Malformations of Cortical Development	8	2.55	8	0.000105	0.000146
Degenerative polyarthritis	64	20.4	35	0.00012	0.000164
Byzanthine arch palate	113	36	55	0.000123	0.000166
Brain Ischemia	62	19.8	34	0.000139	0.000185
Failure to gain weight	205	65.3	90	0.000148	0.000195
Peripheral Neuropathy	79	25.2	41	0.000155	0.0002
Brachydactyly	67	21.4	36	0.000156	0.0002
Adenoid Cystic Carcinoma	53	16.9	30	0.00016	0.000203
Dysarthria	99	31.5	49	0.00017	0.000205
Cutis marmorata	15	4.78	12	0.000172	0.000205
Carcinoma, Pancreatic Ductal	15	4.78	12	0.000172	0.000205
Cafe-au-Lait Spots	15	4.78	12	0.000172	0.000205
Birthmark	15	4.78	12	0.000172	0.000205
muscle degeneration	82	26.1	42	0.000189	0.000222
Heart failure	97	30.9	48	0.000199	0.000231
leukemia	27	8.6	18	0.000208	0.000239
Pancreatic Neoplasm	49	15.6	28	0.000212	0.000241
Skin hyperelastic	21	6.69	15	0.000225	0.000251
Lymphatic Diseases	10	3.19	9	0.000238	0.000251
Nevus	10	3.19	9	0.000238	0.000251
Abnormality of the lymphatic system	10	3.19	9	0.000238	0.000251
Cholangiocarcinoma	10	3.19	9	0.000238	0.000251
Increased gastric cancer	10	3.19	9	0.000238	0.000251
Breast Carcinoma	10	3.19	9	0.000238	0.000251
Myocardial Infarction	61	19.4	33	0.000246	0.000254
Strabismus	149	47.5	68	0.000246	0.000254
Skeletal muscle atrophy	83	26.5	42	0.000267	0.00027
Neurogenic muscle atrophy, especially in the lower limbs	83	26.5	42	0.000267	0.00027
Telecanthus	36	11.5	22	0.000273	0.000273

## Sheet: 3
Raw data for Figure 3.
Diagnosis				Treatment				Prognosis
Symbol	Degree	Betweenness	Closeness	Symbol	Degree	Betweenness	Closeness	Symbol	Degree	Betweenness	Closeness
KNG1	11	170.598	0.409091	KRAS	40	507.353	0.537778	LRP1	40	122.614	0.429714
ANXA1	18	80.7804	0.456716	CTGF	14	35.4989	0.463602	PDGFRB	85	914.088	0.489007
CSF1	19	21.5053	0.463636	TP53	71	3222.6	0.679775	STUB1	39	628.356	0.446367
MMP9	46	542.538	0.554348	LDHA	13	102.646	0.463602	SQSTM1	33	903.96	0.438776
BIRC5	13	47.0346	0.446064	EGFR	48	976.534	0.570755	LTBP2	11	6.23527	0.371544
CDKN2A	32	354.219	0.508306	PKM	13	179.83	0.470817	POSTN	58	1756.77	0.437585
CD86	12	13.8879	0.419178	IQGAP1	9	140.875	0.403333	DOCK2	8	76.1016	0.354007
CD9	16	55.1256	0.452663	S100P	3	5.4372	0.420139	PIK3CD	31	98.2814	0.421844
PSMD10	4	2.73515	0.397403	TYMS	21	77.1257	0.480159	EGFR	208	10990.1	0.571302
ODC1	4	1.20507	0.387342	KPNA2	19	125.52	0.467181	FOXM1	54	429.713	0.461044
HSP90AA1	41	933.731	0.525773	ARNTL	4	121.868	0.421603	KRAS	127	4130.58	0.521423
COPS5	13	302.739	0.447368	CRY2	3	120	0.300248	CDK4	67	859.439	0.479911
NAMPT	10	82.062	0.423823	SALL4	7	37.2095	0.424561	NAMPT	26	113.023	0.426024
TYMS	14	86.7477	0.454006	MTA2	6	8.8497	0.424561	TYMS	48	820.8	0.449791
IBSP	11	75.8122	0.434659	NCL	13	196.932	0.480159	CENPH	16	10.6712	0.337873
VEGFA	62	1289.56	0.595331	PSAT1	6	123.097	0.367781	PLK1	65	1126.27	0.457447
CDH1	54	692.578	0.564576	PSMD10	2	0	0.407407	HSPA4	104	4063.63	0.502336
CA2	4	3.71813	0.404762	ODC1	4	1.33333	0.411565	FN1	188	7843.62	0.549872
MKI67	20	87.4729	0.470769	S100A10	3	0	0.423077	PODXL	13	34.9219	0.404642
IGF1	39	225.689	0.525773	EPHA2	7	112.57	0.451493	CXCR4	111	2824.93	0.501946
CTNNB1	72	1736.41	0.616935	MLH1	16	63.8009	0.465385	POU5F1	90	1618.34	0.489378
TP53	70	1840.82	0.607143	KDM1A	15	296.794	0.448148	CDH3	23	68.6201	0.435517
LEP	22	179.314	0.466463	FOXM1	18	55.7707	0.476378	LGALS3	61	1461.43	0.476366
VDR	12	108.569	0.45	IBSP	3	0	0.360119	ANXA2	53	1589.51	0.472527
ANXA2	23	253.354	0.484177	VEGFA	41	710.281	0.537778	ERCC1	33	198.689	0.428571
PLAU	19	10.0958	0.463636	FGFR1	13	65.0359	0.468992	XRCC6	38	676.428	0.440875
DVL1	9	13.9444	0.413514	PHF8	6	21.5499	0.333333	TIMP1	89	1933.69	0.482423
TGFB1	35	355.564	0.518644	SRPK1	5	138.689	0.424561	PPARG	110	3544.97	0.504695
EDN1	24	138.642	0.476636	KLF4	15	69.6937	0.478261	UBA2	9	289.995	0.377193
POSTN	23	529.457	0.463636	ALDH1A1	12	14.3589	0.458333	RBM3	5	9.94514	0.351307
CD44	51	867.137	0.56044	VIM	11	121.166	0.453184	ERBB2	143	3604.38	0.532618
CHGA	16	47.1531	0.45	SMAD4	17	44.3082	0.476378	PLAUR	50	1402.5	0.465704
DCLK1	8	0.934412	0.413514	CD44	31	353.322	0.517094	MYBL2	35	349.782	0.420195
TIMP1	30	187.592	0.495146	PLK1	19	97.1184	0.460076	DIAPH3	17	56.7333	0.361547
MMP2	37	207.307	0.527586	TK1	10	2.82085	0.424561	ERBB3	55	378.261	0.467053
CCNA2	16	207.02	0.463636	PROM1	17	121.861	0.470817	IQGAP1	40	792.536	0.446367
PHF8	2	14.2013	0.324153	MKI67	19	78.1263	0.482072	ILK	38	270.033	0.452949
NTRK2	10	28.3648	0.437143	KIF20B	8	1.47063	0.35905	KLF4	50	322.967	0.46604
SLC2A1	13	3.71102	0.459459	TWIST1	16	25.0746	0.465385	EZH2	89	2575.77	0.486792
PLS3	2	2.82887	0.324153	RASSF1	9	5.33356	0.436823	ATF3	27	377.106	0.433468
TAGLN	18	255.976	0.452663	KDM4B	5	20.8151	0.324397	PTN	19	435.569	0.40694
CSF2	25	42.4456	0.481132	EHMT2	11	275.163	0.436823	SDC1	64	747.017	0.469774
SFRP2	7	2.20839	0.413514	DEPTOR	3	17.041	0.318421	CTNNB1	225	15499.8	0.580036
ALDH1A1	13	5.12217	0.451327	RPS6KB2	3	14.5145	0.324397	NEDD9	16	269.136	0.407197
VIM	30	402.997	0.5	SPHK1	6	10.7064	0.392857	BIRC5	51	707.947	0.450734
PROM1	25	41.8005	0.479624	PTGS2	12	27.0254	0.453184	PTEN	159	5196.48	0.533499
KRT8	17	19.1284	0.456716	TNS1	6	6.41715	0.444853	STAT3	179	5137.92	0.542017
CRYAB	7	28.1667	0.439655	MYH9	11	409.295	0.453184	FOXC1	20	85.5617	0.425462
SPARC	18	45.6753	0.469325	KDM3A	5	120	0.320955	NOS3	68	1348.31	0.474265
CD248	6	11.9827	0.36	NAT10	6	58.2147	0.424561	SPHK1	18	464.155	0.406683
LGR5	17	40.5591	0.454006	BIRC5	18	47.1577	0.463602	TWIST1	53	225.927	0.464363
IGFBP2	7	0.4768	0.426184	MIF	9	32.5578	0.454887	VIM	68	2395.56	0.474614
ERBB2	51	557.381	0.56044	PARK7	7	19.4381	0.420139	CDC42	84	4090.19	0.487897
CDX2	16	98.4509	0.451327	CDC25B	8	2.93889	0.424561	NOTCH3	42	475.624	0.460057
RBP4	5	107.091	0.333333	SLC16A4	4	0.191667	0.371166	GDF15	26	230.131	0.429142
NOTCH1	36	309.676	0.516892	SMC4	14	59.4083	0.436823	SMAD4	83	1448.45	0.487897
IRF1	6	2.51593	0.398438	ABCG2	12	126.289	0.460076	VEGFA	203	7659.2	0.560382
EDNRB	3	0	0.383459	PTN	5	3.52938	0.375776	CCL2	115	1756.3	0.503513
STK10	2	0.916667	0.301775	RAP1A	6	26.9415	0.438406	PROM1	63	474.511	0.474614
PTPRG	2	24.7175	0.384422	ITGAV	12	161.273	0.412969	EPAS1	28	62.0909	0.442387
MYH9	7	5.3301	0.427374	PIK3R3	9	85.8359	0.441606	CA9	32	984.764	0.443604
SPINK1	2	152	0.267951	TGM2	7	4.42603	0.444853	TP53	269	26745.7	0.607917
GOLM1	2	302	0.36342	DCLK1	4	0	0.370031	MC1R	8	71.058	0.387853
NT5E	14	31.2766	0.442197	ITGBL1	2	0	0.299505	PTTG1	34	116.406	0.41109
ANTXR1	3	2.04581	0.334792	CDKN1B	15	59.9989	0.47451	HOXB7	6	96.8585	0.337167
SALL4	5	0.130952	0.418033	PCNA	12	17.0681	0.435252	PBX3	4	85.1039	0.308612
MME	18	37.7843	0.465046	USP39	1	0	0.298765	CCL20	41	175.118	0.405405
PTGS2	32	150.698	0.506623	GSTP1	12	17.8432	0.446494	BCL2L1	85	1848.92	0.492366
BAG1	5	17.3631	0.398438	TERT	16	47.1472	0.47451	OLFM1	3	0.661461	0.351307
JAM3	3	0.7	0.309717	ABCC4	1	0	0.315927	VASP	26	215.549	0.418017
CLDN3	7	45.7114	0.410188	TNFRSF6B	1	0	0.30402	BOK	5	21.2078	0.326748
DDB2	3	1.08333	0.38539	STMN1	8	120.694	0.435252	DIABLO	20	324.391	0.415325
XRCC1	5	13.2567	0.395349	SKP2	11	5.91678	0.446494	KIF2C	31	49.8818	0.373048
SLC9A3R1	9	186.849	0.428571	CRY1	4	116.582	0.414384	IGF2BP3	7	12.0066	0.374347
RECK	8	2.95445	0.412399	BCL2	5	2.90087	0.426056	IGF2	52	551.193	0.463695
CTSD	13	191.521	0.438395	SPINK1	1	0	0.364458	KPNA2	47	963.023	0.44575
KRAS	41	612.599	0.529412	PLK2	7	9.29768	0.423077	MYC	208	15539.8	0.572316
KARS	4	6.99195	0.401575	PRMT6	3	3.53269	0.322667	HSPB1	44	339.012	0.461373
RPS24	5	28.079	0.386364	SLC34A2	1	0	0.364458	BRAF	26	751.154	0.446676
STK4	3	0	0.412399	PCBP1	4	14.4341	0.337989	RCN2	2	0	0.367731
IGFBP3	25	147.004	0.496753	PPL	1	0	0.312661	AURKA	61	1057.26	0.452314
MMP7	22	50.5903	0.476636	RALBP1	1	0	0.350725	CENPI	20	21.4438	0.355568
SEMA3D	2	0	0.376847	DPYD	10	36.0782	0.444853	MSH2	48	1151.5	0.454225
DPP4	15	246.516	0.452663	NTRK2	6	125.475	0.390323	XPA	20	78.856	0.397903
DCP1A	1	0	0.312245	COL6A3	5	54.2127	0.361194	MMP2	117	1816.33	0.508675
ESM1	1	0	0.374083	RPS24	7	331.718	0.435252	FIGF	25	57.4077	0.410305
SOX18	5	4.48756	0.393316	STOML2	1	0	0.269488	MKI67	70	991.292	0.478842
SPON2	1	0	0.317427	TYMP	6	3.39022	0.441606	SPP1	92	1030.08	0.493119
STK33	2	0	0.366906	PLOD1	2	13.0346	0.318421	CXCL12	110	1556.18	0.499613
VCAN	11	2.84558	0.432203	BTF3	2	0	0.304786	TFAM	16	27.8088	0.417476
NTN1	6	121.317	0.38539	CXCR3	4	0.944444	0.35905	PTGS2	86	716.768	0.488636
PAX1	2	2.64216	0.288136	IL33	3	0	0.35277	B2M	55	1030.06	0.469091
ITGB6	6	31.755	0.396373	ZEB2	12	49.528	0.467181	PIK3CA	91	1268.2	0.490868
SEPT9	4	121.281	0.373171	MME	5	120	0.438406	FGR	30	846.153	0.416936
NDC80	6	76.5986	0.344595	MTHFR	6	0.428571	0.415808	HSPH1	12	21.3504	0.380307
PLCD1	2	0	0.375921	UHRF1	13	48.7401	0.436823	TGFB1	93	841.134	0.489749
CYR61	14	48.4984	0.459459	TBX2	2	0	0.328804	IL10	113	2044.13	0.501946
MIF	10	32.6152	0.438395	CEACAM6	1	0	0.305556	GJA1	49	658.928	0.461373
ITGB4	11	88.498	0.429775	PBX3	1	0	0.312661	TLR4	113	2589.28	0.50312
CTCF	8	384.294	0.419178	LIFR	2	0	0.368902	KRT17	12	8.41022	0.408486
HMGA2	10	3.70619	0.440922	EIF5A2	2	0	0.304786	IGFBP7	22	293.861	0.392814
STOML2	2	0.819444	0.320084	S100A16	1	0	0.239604	ENG	71	793.933	0.473916
TFF3	10	181.004	0.409091	STIM1	2	120	0.314286	IL33	28	18.3879	0.404642
GDF15	5	0.548887	0.413514	PTPN6	3	1.17654	0.382911	CSE1L	16	586.781	0.418288
KRT20	14	14.0031	0.452663	ING4	1	0	0.40604	ANLN	36	371.687	0.395221
BTF3	3	8.7926	0.349315	TDG	4	120.167	0.412969	PARK7	27	863.425	0.418017
LGR6	2	0	0.383459	STRAP	2	14.453	0.410169	ALK	51	454.232	0.463362
PKM	12	105.234	0.458084	CXCL1	9	39.2018	0.446494	HOXA5	8	178.38	0.38762
CPA4	2	152	0.31875	PPP2CA	10	188.154	0.446494	CRP	66	1037.61	0.460714
PEG10	1	0	0.242089	BAX	4	2.02591	0.430605	HNF1A	21	152.02	0.429142
AREG	17	221.745	0.463636	GRN	2	1	0.318421	CEACAM1	16	667.143	0.415861
STAG1	2	152	0.297087	LGR4	1	0	0.288095	CD8A	105	1725.38	0.495392
PHB	9	59.6951	0.41129	NEDD9	3	7.31858	0.35277	SERPINE1	81	703.712	0.484962
WFDC2	1	0	0.326923	AKAP12	4	1.15476	0.427562	EGF	157	4992.1	0.53527
DPEP1	2	1.37619	0.325532	KCTD12	1	0	0.231358	EPHA2	46	560.576	0.457123
HSPH1	3	0.333333	0.350917	RPIA	4	3.35279	0.337047	PDCD1	34	130.688	0.442387
PDPN	7	17.8698	0.413514	MKNK1	1	0	0.309463	SELP	53	657.427	0.437585
EFEMP2	3	0	0.354167	TCEAL1	1	0	0.243461	CXCL1	66	305.148	0.463029
DACH1	1	0	0.378713	DEK	2	0	0.410169	SMAD7	38	305.461	0.452314
MPZL1	1	0	0.346939	PODXL	1	0	0.350725	MMP9	144	2725.67	0.523114
PLOD3	1	0	0.357477	CDH12	1	0	0.292978	CXCL10	64	446.12	0.453586
PRL	10	14.2446	0.426184	MYO6	1	0	0.281395	CD274	76	1414.36	0.475664
CAPG	4	0.961164	0.340757					AXL	37	98.6826	0.453586
SPAG9	1	0	0.3825					TNFRSF11B	33	76.805	0.422674
NUMA1	5	46.3601	0.410188					ALCAM	33	821.75	0.43
CPNE3	2	0	0.366029					CD44	144	3159.68	0.525244
QSOX1	3	0.585965	0.387342					PBRM1	21	149.152	0.425743
CNRIP1	2	0.5	0.273214					TNNT2	17	158.987	0.391383
SPG20	2	29.7192	0.335526					T	9	7.82432	0.391146
POFUT1	1	0	0.341518					SOX12	1	0	0.290148
IQGAP1	13	54.055	0.451327					ARNTL	20	1063.73	0.408486
SATB2	4	47.2096	0.340757					PIK3R3	30	50.0875	0.432306
ZW10	2	1.84321	0.272727					MMP7	58	1026.24	0.46773
RAB1A	5	83.8161	0.352535					FEN1	46	584.755	0.415058
DMBT1	1	0	0.290875					TNFRSF1A	53	494.64	0.462366
ATG5	6	25.7531	0.406915					MICB	5	0	0.351116
HAVCR1	3	5.80051	0.345372					CXCL5	41	53.9112	0.413727
SSTR2	4	0.444444	0.368675					MME	42	278.916	0.454866
PPBP	2	0	0.381546					TRIM24	17	87.3703	0.425743
SLC34A2	2	0.45	0.319415					WEE1	31	188.104	0.427152
CST2	1	0	0.229385					VWF	68	606.032	0.456799
NNMT	3	1.39045	0.350114					TERT	61	1259.77	0.474265
CDH12	2	0	0.387342					ZEB1	57	172.939	0.46604
ORM2	5	32.0693	0.303571					SRPK1	11	377.495	0.398394
DYX1C1	1	0	0.345372					BCAP31	5	15.272	0.348084
KAT8	1	0	0.378713					BAP1	8	0.319505	0.392814
PZP	2	21.3901	0.349315					CDH1	164	5911.71	0.542473
EIF3H	4	7.56093	0.320755					ZEB2	39	116.952	0.449791
AZGP1	3	5.22372	0.256281					HLA-E	16	37.8098	0.375437
CELA1	1	0	0.211618					CXCR3	40	88.6155	0.411615
CST4	2	34.747	0.310345					JAK3	42	171.989	0.451997
PRMT6	2	0	0.347727					CRY2	12	386.324	0.385305
CD55	3	7.98409	0.365155					VASH1	3	6.65182	0.362563
ETV5	1	0	0.317427					TUBB3	20	177.39	0.436401
								CTGF	80	692.407	0.484598
								VEGFC	56	278.617	0.453268
								DDB2	14	89.7478	0.392575
								HMGB1	49	509.789	0.465032
								AQP1	15	138.476	0.402622
								IL2	84	714.105	0.483508
								DPP4	42	1882.1	0.449164
								PTPN6	32	272.006	0.427719
								LOX	76	1305.36	0.479911
								LOXL2	16	124.164	0.386228
								CDKN2A	107	2532.38	0.508274
								GSTP1	28	782.526	0.433177
								CEACAM6	7	25.2748	0.377856
								RECK	16	18.1417	0.405916
								CD9	45	1194.32	0.447295
								NDRG1	17	53.6084	0.425181
								CDKN1B	39	735.016	0.458097
								SPDL1	20	44.499	0.354007
								PTPN11	71	1680.68	0.478132
								CD276	35	76.888	0.427435
								CXCL9	42	76.0332	0.413462
								ASPN	9	1.9546	0.369628
								MMP13	42	462.173	0.450105
								ADAMTS4	19	56.4198	0.389493
								PLAU	47	414.497	0.460385
								KRT8	39	486.376	0.454225
								YBX1	35	659.696	0.450105
								LDHB	17	110.722	0.403125
								PGF	40	151.293	0.423506
								RAD54B	16	5.32526	0.392097
								RAD50	18	13.4472	0.395463
								EDN1	58	360.749	0.46807
								PLK4	38	255.986	0.416667
								TACC3	32	169.203	0.420469
								KRT18	33	116.801	0.445442
								MAPK14	72	1705.14	0.482784
								CDC25B	25	48.2492	0.422674
								DVL1	26	625.638	0.43
								LGR4	7	13.1328	0.375437
								CALD1	24	95.1529	0.422951
								DCLK1	12	54.7295	0.389258
								RACGAP1	36	232.956	0.415325
								PPARGC1A	51	1046.71	0.461704
								SKP2	37	615.24	0.446985
								NDC80	35	272.952	0.391859
								ACE	45	532.208	0.451049
								ANG	30	197.699	0.430862
								CCL15	16	2.72498	0.356551
								NOTCH1	129	3473.05	0.516827
								MMP14	62	553.433	0.46807
								PXN	58	777.706	0.46807
								PLOD3	7	10.074	0.366894
								COL6A3	19	84.1442	0.380981
								LEP	69	972.674	0.46604
								GAST	14	698.307	0.392336
								MDK	28	339.978	0.450734
								SIRT1	94	3468.49	0.494632
								CXCL8	119	1836.17	0.505486
								S100A4	44	161.421	0.457123
								LRP6	24	1059.95	0.426024
								NEK2	32	150.79	0.421569
								LIMK1	11	69.8703	0.393773
								CHD9	5	2.43691	0.330092
								MAGED4	4	2.00379	0.37133
								PBK	35	106.092	0.413992
								SLC2A1	43	729.858	0.459075
								BMI1	41	136.486	0.456153
								ZYX	24	1926.51	0.421293
								LASP1	8	30.8225	0.372617
								FAS	42	176.598	0.452314
								SERPINB5	24	48.7175	0.432306
								ITGAE	37	188.055	0.417476
								TRIP13	35	278.533	0.385305
								LDHA	34	1205.18	0.445442
								CTSH	5	391.987	0.383244
								LATS2	19	135.257	0.427719
								ICAM1	103	1078.5	0.49884
								CYR61	34	118.47	0.449164
								SYK	54	706.445	0.46604
								INHBA	11	41.0371	0.374347
								LCN2	44	392.822	0.434929
								CD82	21	133.185	0.435811
								IBSP	20	161.489	0.406427
								ITGB6	17	28.4953	0.390672
								PDGFRA	50	228.815	0.466377
								SLC2A3	12	61.8575	0.414524
								BECN1	51	1330.97	0.465032
								IGF2BP1	11	27.7482	0.410828
								DEFB4A	15	398.255	0.358932
								NES	49	553.231	0.459729
								PLCD1	9	35.6306	0.379635
								THBS2	38	237.754	0.412404
								TNFSF10	31	443.682	0.435223
								SALL4	21	68.6443	0.427435
								STOML2	2	4.73089	0.292783
								GCNT1	11	426.68	0.339117
								HK1	10	28.0965	0.393293
								TULP3	1	0	0.331109
								BAX	22	150.534	0.429427
								LIFR	16	5.32513	0.405151
								FABP1	20	333.112	0.380531
								GRN	17	929.438	0.394254
								TXN	39	850.269	0.453586
								ATG5	24	189.687	0.434343
								KRT20	20	946.817	0.424342
								REG4	8	51.9535	0.327577
								MYD88	63	559.144	0.469774
								CAPG	4	0.399912	0.341631
								CLDN3	12	6.5251	0.393053
								PRDX2	17	32.0351	0.418288
								TNS1	32	226.564	0.447606
								BAG1	17	111.353	0.408486
								HSF1	25	292.297	0.429142
								ELAVL1	37	1290.23	0.448228
								IGFBP2	18	24.3943	0.428856
								IGFBP3	48	265.177	0.460057
								KRT7	27	405.492	0.434636
								CDX2	36	984.42	0.440574
								SDC2	24	217.338	0.412141
								CASK	8	137.228	0.368993
								ACP5	13	105.84	0.399134
								STAT1	93	1783.55	0.492366
								SIRT7	27	261.524	0.432306
								MUC12	5	0	0.299861
								BRIP1	13	33.219	0.391146
								DUSP5	9	28.6048	0.395221
								QKI	9	16.4754	0.376973
								ZW10	11	32.8715	0.335588
								PINX1	6	82.0069	0.335239
								BRCA1	91	2138.34	0.486059
								ESR2	39	306.839	0.457123
								XRCC2	13	0.738784	0.387853
								NUDCD1	2	205.082	0.275053
								DDX21	12	1147.34	0.378077
								KDR	111	1461.6	0.503906
								RAC1	56	1513.12	0.460714
								DDX1	7	39.5493	0.392097
								SAA1	33	634.008	0.413992
								NRIP1	12	84.7839	0.388087
								DPYD	14	168.692	0.416129
								TYMP	15	134.295	0.416398
								EZR	54	2471.16	0.464697
								PITX2	15	564.201	0.391383
								RASSF1	34	890.565	0.442995
								PLK2	20	89.9569	0.40087
								NME1	28	931.052	0.445135
								PRKAA1	16	42.6754	0.408745
								UMPS	13	257.644	0.351499
								NT5E	47	665.493	0.449164
								SPARC	45	247.562	0.44854
								EGFL7	10	648.5	0.381883
								TRIM28	28	1176.99	0.421293
								NAP1L1	6	8.95302	0.324284
								CPEB4	6	29.101	0.374782
								GATA2	28	678.978	0.440273
								NOTCH4	23	749.545	0.438179
								PIM3	5	32.5412	0.376532
								CTNNA1	30	107.324	0.425181
								MET	79	886.95	0.483871
								AREG	40	345.713	0.45583
								H2AFX	52	1029.88	0.447295
								CCL18	26	22.093	0.388788
								CETP	9	280.817	0.355764
								APOC1	3	0	0.315867
								STARD13	8	8.03045	0.339652
								PTPN1	35	147.285	0.451681
								CRYAB	16	164.054	0.423784
								CLU	36	881.179	0.437585
								CTSZ	10	31.1358	0.363176
								BCL2	19	98.7441	0.419649
								FSTL3	5	1.50662	0.346216
								KIAA1524	17	51.8136	0.411352
								TFAP4	2	0	0.38832
								FAM134B	2	0.654091	0.306268
								CD164	4	8.41573	0.343268
								PRL	28	367.293	0.434051
								MAF1	8	6.22505	0.389493
								HSPB3	33	120.625	0.451997
								EPHB3	13	9.20322	0.40566
								ASCL2	14	213.428	0.404135
								LYPD3	5	1.8178	0.337167
								TAGLN	41	719.484	0.439074
								IDO1	25	11.0983	0.394013
								CDC20	51	1041.71	0.426305
								TP53BP1	39	717.212	0.42212
								PROX1	17	85.5483	0.411877
								NNMT	10	17.8599	0.385305
								AQP5	6	4.9167	0.381657
								SPARCL1	8	4.86546	0.352267
								GPR29	37	97.4746	0.395706
								CTSD	40	1835.25	0.449164
								KIF4A	32	54.3302	0.375
								ALDH1A1	35	364.939	0.451681
								NKX6-1	7	33.1356	0.359732
								TGFB2	59	273.817	0.464029
								TMEFF2	9	37.1097	0.375437
								PTX3	23	8.36396	0.396192
								INPPL1	17	11.3725	0.394013
								IRX3	6	310.415	0.341089
								HDAC3	32	421.284	0.438179
								STMN1	29	265.341	0.427435
								MUC20	9	246.426	0.354785
								OLR1	18	10.3797	0.400124
								SH3GLB1	6	20.3262	0.332817
								TBL1XR1	10	71.0403	0.396679
								UBR5	10	116.209	0.404389
								C14orf169	6	124.734	0.370477
								PPBP	24	10.7467	0.393293
								CRY1	14	304.51	0.402622
								CD59	19	125.538	0.382336
								RPL19	8	376.991	0.375874
								IMPDH2	6	11.8424	0.33162
								S1PR1	23	92.0718	0.40566
								PPIB	11	331.367	0.401369
								EIF5A2	3	4.7085	0.287561
								SYPL1	1	0	0.308908
								TMPRSS4	2	0.250295	0.319782
								EFNA1	20	40.5291	0.411877
								PHF8	10	142.687	0.354201
								IL17RA	23	26.0184	0.39864
								KIF2A	13	163.855	0.343817
								CYP27B1	4	30.5052	0.337873
								PRUNE	1	0	0.30817
								PLOD1	12	104.619	0.357737
								TFPI2	11	154.158	0.406171
								UCP1	14	32.8876	0.384845
								PROK1	7	7.02196	0.368361
								RARB	18	71.2404	0.419649
								LAYN	2	0	0.350163
								TUBB4B	7	86.6597	0.352459
								MTSS1	3	2.96695	0.357143
								SATB1	6	45.8219	0.381206
								PSMB8	13	64.3112	0.378077
								IFITM1	9	16.3069	0.359131
								TGM2	27	95.8776	0.436105
								TKTL1	8	18.6898	0.341089
								CD24	63	613.189	0.472874
								STIP1	17	69.3874	0.386228
								FABP5	7	20.4359	0.362767
								PPP2CA	27	268.027	0.443604
								MERTK	13	138.185	0.379412
								CX3CR1	29	52.291	0.394254
								FUT9	3	7.76191	0.277897
								HAVCR1	14	502.592	0.373913
								TRAP1	8	6.22458	0.356748
								FOXC2	25	215.519	0.412932
								GPC1	22	183.138	0.419922
								TBX2	15	241.691	0.373913
								CLDN2	11	77.4476	0.399134
								BBC3	11	91.3577	0.406427
								LAMTOR5	5	3.84472	0.391383
								TFEB	12	70.4433	0.403882
								SOX18	13	44.9836	0.384845
								GOLPH3	9	306.65	0.393533
								CST1	2	5.15611	0.238359
								BPIFA1	4	336.355	0.294118
								SETDB1	20	229.99	0.413992
								DEFB4B	9	42.3311	0.353425
								PCNA	39	424.278	0.414258
								ACVRL1	16	43.1164	0.385535
								HIPK2	12	44.9412	0.418288
								SPTAN1	20	1369.91	0.415325
								ADAMTS5	16	33.018	0.398887
								BMP7	31	702.364	0.429427
								AIM2	13	30.5636	0.375655
								NAV2	2	10.0201	0.296825
								SLC16A4	11	13.3371	0.399134
								MTHFR	17	218.33	0.403377
								DEFA6	6	184.031	0.325922
								TOP1	33	1549.88	0.437288
								CD79A	26	549.141	0.434343
								RIPK3	12	13.2035	0.364201
								BST2	14	610.294	0.395463
								PLSCR1	5	20.1888	0.376313
								CX3CL1	36	43.4083	0.410828
								CD163	32	33.3835	0.412141
								SEPT9	13	689.502	0.378743
								AMIGO2	1	0	0.30084
								SMURF2	8	2.68386	0.397903
								CXCL16	23	18.1094	0.371972
								SPINK1	4	500.586	0.366686
								HPSE	6	20.0077	0.34019
								RASSF6	3	446.382	0.285904
								RASSF10	3	86.9687	0.319307
								RPN2	4	647.478	0.318361
								RAB1A	14	310.284	0.376093
								MYO5B	7	49.5943	0.343633
								TWIST2	19	57.381	0.426024
								GADD45B	11	124.376	0.401619
								KDM3A	15	1448.72	0.394979
								NAT10	12	1147.97	0.391146
								WRAP53	5	3.6457	0.384386
								DMBT1	5	6.28231	0.374347
								STC2	4	9.57201	0.338405
								LGR5	34	476.754	0.44575
								CLCA1	8	683.206	0.323146
								ZG16	1	0	0.244318
								BSG	31	914.54	0.427435
								MEP1A	8	95.4659	0.368361
								MUC16	15	2324.29	0.417206
								MUS81	19	15.6059	0.394013
								ANXA1	43	627.408	0.449791
								FUCA1	6	60.956	0.3306
								CLDN1	10	6.15904	0.393053
								CD55	19	113.582	0.391383
								PSMD10	9	11.4608	0.393053
								NODAL	11	306.603	0.380082
								FUT8	5	64.8946	0.32461
								GDF2	10	2.54042	0.394495
								FAP	15	222.184	0.378966
								CD248	10	109.009	0.373696
								KARS	3	27.8322	0.378521
								PLGRKT	4	0.2	0.33162
								VCAN	38	408.448	0.42687
								RAB27B	7	69.3674	0.342721
								TP73	22	136.287	0.413462
								PROCR	12	10.2455	0.369839
								SLIT2	13	103.809	0.398887
								TF	8	38.2111	0.371758
								LRG1	5	1.03869	0.362971
								EPHB2	27	145.177	0.442387
								JMJD4	4	3.85556	0.287946
								TNFRSF19	6	410.206	0.378743
								AMFR	9	98.1211	0.351116
								CCBE1	6	1.50241	0.35459
								PLD1	7	502.444	0.339117
								CYP51A1	2	1.25864	0.301543
								RND3	16	98.2735	0.403377
								MTA2	16	89.4318	0.40087
								CHI3L1	25	648.027	0.412932
								NUDT21	2	0.282512	0.318047
								ETV5	3	0.116081	0.342175
								TAGLN2	9	55.162	0.371758
								GOPC	5	6.99636	0.379189
								OBBP2	8	2.54504	0.375218
								ELF3	10	10.9841	0.409264
								CPA4	3	2.74401	0.315558
								KRT80	3	0.390003	0.318991
								ACP2	4	6.25398	0.329586
								RNF6	6	25.3741	0.346774
								MBD4	7	42.2469	0.329418
								CCDC88A	4	38.7789	0.384386
								CACNA1G	6	2.45836	0.363176
								KLK6	1	0	0.310096
								LAPTM4B	5	93.8236	0.372832
								DUOX2	8	8.01419	0.365232
								MKNK1	5	5.12031	0.340909
								PTMA	9	15.0068	0.390672
								TAB3	7	9.42368	0.357539
								GIF	1	0	0.281906
								ALPL	13	112.606	0.379412
								NDUFA4L2	3	644	0.316798
								ARHGAP30	3	2.42296	0.296279
								TMSB4X	8	23.0431	0.392097
								FSIP1	2	3.96597	0.225999
								RPIA	7	56.3565	0.343633
								PITX1	6	19.0454	0.323795
								AKAP12	10	31.8286	0.412141
								SELENBP1	5	30.2919	0.340369
								S100A14	7	674.206	0.391859
								FHL2	20	980	0.423784
								DBNL	7	72.6189	0.352459
								BCHE	4	9.39955	0.321535
								PRRX1	15	14.5341	0.401369
								STK33	4	31.5617	0.35169
								DEK	13	473.172	0.399134
								PRNT	1	0	0.299582
								PTP4A3	3	4.2791	0.354396
								CLEC4C	10	16.1857	0.357737
								KLF14	2	0.570862	0.339652
								SEMA3D	11	58.1373	0.380307
								CA4	5	28.7688	0.330939
								ADAMTS12	6	1.58587	0.356354
								MPG	5	8.02056	0.325758
								WBSCR22	4	13.9967	0.290541
								RALBP1	6	12.2746	0.364407
								DHRS9	3	1.21094	0.320896
								B3GNT6	5	0	0.299861
								ANXA9	5	1.93978	0.388554
								DCC	10	98.1413	0.36175
								MMP21	2	47.1525	0.326582
								RAI2	2	6.76659	0.299721
								SLC25A31	3	11.104	0.344184
								SATB2	6	272.948	0.328746
								BRD7	10	80.2692	0.409784
								LGR6	4	0	0.369839
								PROK2	9	36.9946	0.372617
								DPP9	4	648.641	0.315403
								ATP11A	1	0	0.239866
								ARHGDIB	7	17.4936	0.343817
								TBX19	4	7.56578	0.320577
								WIF1	9	45.388	0.411352
								ANO1	12	297.47	0.385996
								FBLN1	12	4.71211	0.367312
								NUCB2	4	3.17352	0.328579
								ITGBL1	6	1.43717	0.372187
								FLOT2	4	0.354666	0.378521
								S100A10	15	178.381	0.406427
								PRPF31	4	23.7477	0.318991
								MT1G	2	0	0.379189
								CDH12	4	0	0.372617
								MAGED1	3	4.40641	0.315712
								TNC	7	2.38543	0.385996
								RSF1	7	5.91122	0.338228
								SSH1	5	2.93697	0.363176
								SIGLEC7	6	10.038	0.349973
								DNAJB6	9	6.18588	0.349593
								ING4	5	7.82129	0.385996
								ZFX	5	3.66295	0.383244
								DCP1A	5	4.72583	0.356157
								HES6	3	0	0.344
								EPHB6	5	0.332288	0.358134
								DACH1	4	6.8378	0.385766
								RPS6KA6	4	1.89959	0.394254
								BIRC7	7	41.1569	0.386923
								CCR4	17	11.3894	0.363585
								ANTXR1	9	18.0282	0.372402
								RPRD1B	5	210.443	0.371758
								HSF4	3	0.170279	0.333506
								MASP2	4	1.29054	0.357936
								CST2	3	318.318	0.295195
								SYT1	11	468.227	0.321535
								RAB3C	2	3.73371	0.258828
								GRK6	6	0.852227	0.344
								LIMS1	8	5.03609	0.370264
								REG1A	2	2.74469	0.271808
								LRRC8A	2	0.382035	0.308612
								GINS4	3	0	0.316642
								PRSS50	2	0	0.290934
								FOXD1	2	2.79634	0.303815
								SCG2	3	37.1679	0.35596
								DUSP2	2	0	0.328411
								AVL9	2	644	0.296825
								RNF152	1	0	0.228967
								TNNC1	2	0	0.324447
								TNFRSF10C	8	18.0174	0.388087
								STEAP1	1	0	0.294521
								TUSC3	1	0	0.241573
								TCEAL1	3	7.77834	0.330939
								TCL1A	8	20.5283	0.399134
								PSAT1	8	552.028	0.399134
								MPZL1	5	3.6785	0.354785
								PLS3	4	6.5794	0.328077
								IST1	3	6.06062	0.333333
								PFDN4	3	4.27538	0.303102
								EMX2	3	6.01723	0.264128
								VPS37A	1	0	0.294925
								NEO1	4	7.2202	0.336463
								FGFRL1	1	0	0.276468
								GALNT12	6	12.9282	0.301825
								BRINP1	2	0	0.381883
								DEPTOR	2	7.38943	0.349026
								S100P	3	0.469983	0.386923
								BACH1	2	0	0.380981
								MINA	2	84.2969	0.364819
								STX2	8	492.585	0.338761
								NSUN3	2	0	0.281414
								TAZ	6	28.3856	0.347522
								NUDT1	2	0	0.306122
								RAB3D	2	0	0.258724
								CHAC2	1	0	0.302391
								SPDYA	1	0	0.314327
								MACC1	2	0	0.354201
								NEBL	2	2.91621	0.298059
								MMP26	1	0	0.325593
								KCTD12	3	3.72658	0.283891
								CBSL	7	38.6639	0.347896
								AZIN1	3	2.44112	0.321375
								RAB27A	8	70.6039	0.341089
								ARID3A	4	23.4401	0.385075
								DYRK2	2	0	0.378966
								YY1AP1	1	0	0.282895
								PLAGL2	1	0	0.322017
								AKIP1	2	40.1715	0.33162
								CPNE3	1	0	0.347709
								PNN	2	0.369153	0.291855
								S100A16	1	0	0.281659
								CMTM6	1	0	0.3225
								UPK1A	2	0.592051	0.320417
								LMTK3	1	0	0.296552
								CNRIP1	1	0	0.274819
								VSNL1	2	6.95415	0.296007
								HVCN1	1	0	0.29385
								DAND5	2	0	0.285272
								ARHGAP25	2	16.5344	0.328411
								AZIN2	1	0	0.321856
								CEACAM7	1	0	0.298888
								KBTBD11	1	0	0.364201
								PCDH10	1	0	0.293582
								UQCRB	1	0	0.240672
								STK10	1	0	0.317421
								KLK5	1	0	0.310096

## Sheet: 4A
Raw data for Figure 4A.
GeneList	mRNAList
TP53	hsa-mir-221
CEACAM7	hsa-mir-195
CD164	hsa-mir-125b
ALPL	hsa-mir-150
KRT8	hsa-mir-10b
SPINK1	hsa-mir-22
PLAU	hsa-mir-143
IGFLR1	hsa-mir-200c
ERBB2	hsa-mir-92a
CDH1	hsa-mir-144
PCNA	hsa-mir-148a
AMFR	hsa-mir-429
PRL	hsa-mir-362-3p
GAST	hsa-mir-182
CD44	hsa-mir-21
DCC	hsa-mir-625
MMP9	hsa-mir-21
KRAS	hsa-mir-200c
NME1	hsa-mir-32
TNC	hsa-mir-21
VEGFA	hsa-mir-183
MYC	hsa-mir-31
CTNNA1	hsa-mir-25
TYMS	hsa-mir-30b
CRP	hsa-mir-218
BCL2	hsa-mir-133b
CDKN1B	hsa-mir-449a
BAX	hsa-mir-429
NUMA1	hsa-mir-126
TCEAL1	hsa-mir-214
FABP1	hsa-mir-210
CDC25B	hsa-mir-20a
TERT	hsa-mir-205
IGF1	hsa-mir-345
EDN1	hsa-mir-630
MKI67	hsa-mir-27a
Tgfb1	hsa-mir-133a
IGFBP7	hsa-mir-194
MMP7	hsa-mir-378
MMP2	hsa-mir-376a
CTNNB1	hsa-mir-196a
PTGS2	hsa-mir-196b
TIMP1	hsa-mir-1269a
CSF2	hsa-mir-217
CD82	hsa-mir-154
ICAM1	hsa-mir-19a
VWF	hsa-mir-34a
KRT20	hsa-mir-17-3p
CSF1	hsa-mir-144
ANG	hsa-mir-29b
DBNL	hsa-mir-203
EGFR	hsa-mir-96
GIF	hsa-mir-203
SMAD4	hsa-mir-141
BIRC5	hsa-mir-21
SLC25A31	hsa-mir-543
TYMP	hsa-mir-517a
TNFRSF6B	hsa-mir-135a-5p
S100A4	hsa-mir-31
CTSD	hsa-mir-21
FUCA1	hsa-mir-449a
SMAD7	hsa-mir-1290
TNFRSF1A	hsa-mir-320
MET	hsa-mir-188-3p
PLK1	hsa-mir-188-3p
MTHFR	hsa-mir-122
ENG	hsa-mir-200
CD55	hsa-mir-203
PKM	hsa-mir-137
TXN	hsa-mir-152
EGF	hsa-mir-6826
LEP	hsa-mir-6875
CDK4	hsa-mir-198
DPYD	hsa-mir-765
SYT1	hsa-mir-630
PTP4A3	hsa-mir-371-5p
DPEP1	hsa-mir-575
SELP	hsa-mir-202
TNNC1	hsa-mir-513a-5p
HPSE	hsa-mir-181c
NOS3	hsa-mir-196b
ALCAM	hsa-mir-19a-3p
CX3CL1	hsa-mir-21-5p
CTGF	hsa-mir-425-5p
CTSH	hsa-mir-375
ITGB6	hsa-mir-296
LIMS1	hsa-mir-96-5p
STRAP	hsa-mir-149
MASP2	hsa-mir-139-5p
ODC1	hsa-mir-203
ENPP7	hsa-mir-548c-5p
PGF	hsa-mir-21
EZH2	hsa-mir-488
CYP51A1	hsa-mir-7
XRCC6	hsa-mir-221
IGF2	hsa-mir-17
TK1	hsa-mir-92
LGALS3	hsa-mir-340-5p
SERPINE1	hsa-mir-486-5p
CD59	hsa-mir-3666
NNMT	hsa-mir-101
CD24	hsa-mir-210
ERCC1	hsa-mir-21
MIF	hsa-mir-126
JAK3	hsa-mir-15b
GSTP1	hsa-mir-103a-3p
SFRP2	hsa-mir-127-3p
MBD4	hsa-mir-151a-5p
BMP7	hsa-mir-17-5p
RPL19	hsa-mir-181a-5p
UMPS	hsa-mir-18a-5p
AREG	hsa-mir-18b-5p
SELENBP1	hsa-mir-145
PTEN	hsa-mir-1256
REG1A	hsa-mir-25-3p
MLH1	hsa-mir-21
B2M	hsa-mir-24
KIF2C	hsa-mir-199a
DYX1C1	hsa-mir-20a
FMNL2	hsa-mir-486
PROM1	hsa-mir-410
ELAVL1	hsa-mir-1290
CXCR4	hsa-mir-320d
HSPA4	hsa-mir-124
SPP1	hsa-mir-487b
CXCL10	hsa-mir-144
IQGAP1	hsa-mir-30a-5p
HMGB1	hsa-mir-491-5p
TAGLN2	hsa-mir-944
TP73	hsa-mir-122
S100A14	hsa-mir-143-3p
TGM2	hsa-mir-424-5p
ATP11A	hsa-mir-128-3p
NOTCH1	hsa-mir-208a-3p
MYD88	hsa-mir-142-3p
CSE1	hsa-mir-144-3p
IGFBP2	hsa-mir-425-5p
MUC12	hsa-mir-1260b
FAS	hsa-mir-26a
STOML2	hsa-mir-21-3p
PFDN4	hsa-mir-451a
PRNT	hsa-mir-125a
CDKN2A	hsa-mir-216a-3p
PHB	hsa-mir-190a-3p
MACC1	hsa-mir-194
Esm1	hsa-mir-222
KDM3A	hsa-mir-7d-5p
LYPD3	hsa-mir-552
ASB9	hsa-mir-133b
MMP13	hsa-mir-760
PLSCR1	hsa-mir-19b-1
HSPB1	hsa-mir-203
TLR4	hsa-mir-143
PTPRG	hsa-mir-375
PPARG	hsa-mir-27a-3p
SLC9A3R1	hsa-mir-320d
MUS81	hsa-mir-24-2
T	hsa-mir-6869-5p
DIABLO	hsa-mir-31-3p
BCL2L1	hsa-mir-200c
FOXM1	hsa-mir-495
SPAG9	hsa-mir-193b
GDF15	hsa-mir-6803-5p
HOXB7	hsa-mir-449a
KLK10	hsa-mir-21
SPG20	hsa-mir-494
RPH3AL	hsa-mir-186-5p
ADAMTS12	hsa-mir-873
MTSS1	hsa-mir-155
MMP21	hsa-mir-17-5p
ARHGDIB	hsa-mir-31-3p
CLDN1	hsa-mir-34a
EGFL7	hsa-mir-433
PRSS50	hsa-mir-106b
BAG1	hsa-mir-519d-3p
EIF5A2	hsa-mir-340-5p
PODXL	hsa-mir-494
CXCL16	hsa-mir-375
TKTL1	hsa-mir-133a-3p
SPARC	hsa-mir-139
RBM3	hsa-mir-552
HLA-E	hsa-mir-103
ZEB2	hsa-mir-4903p
VSNL1	hsa-mir-28-5p
PTN	hsa-mir-200c
SLC2A1	hsa-mir-548c-5p
IDO1	hsa-mir-196a
STMN1	hsa-mir-27b
CXCL5	hsa-mir-519b-3p
UHRF1	hsa-mir-182
TFAM	hsa-mir-27a
KLK6	hsa-mir-130a
NT5E	hsa-mir-490-3p
SATB2	hsa-mir-17
ORM2	hsa-mir-155
RECK	beta-catenin
CXCR3	hsa-mir-150
ALDH1A1	hsa-mir-202-5p
PITX1	hsa-mir-423
CD276	hsa-mir-888
EFEMP2	hsa-mir-17-5p
BRIP1	hsa-mir-92a-3p
RALBP1	hsa-mir-449a
S100P	hsa-mir-6852
RSF1	hsa-mir-618
LAPTM4B	hsa-mir-7e-5p
CCDC88A	hsa-mir-92a
KDM4B	hsa-mir-338-5p
BSG	hsa-mir-185
WRAP53	hsa-mir-122
IGF2BP3	hsa-mir-485-5p
EPAS1	hsa-mir-200a-3p
CCL20	hsa-mir-142-5p
MAGED1	hsa-mir-92a-1
RND3	hsa-mir-139-3p
SLC16A4	hsa-mir-203a-3p
CEACAM6	hsa-mir-145-5p
ATG5	hsa-mir-375-3p
KRT18	hsa-mir-200c-3p
NUCKS1	hsa-mir-592
CTSZ	hsa-mir-451a
ILK	hsa-mir-30e-3p
TRAP1	hsa-mir-146a-5p
AQP5	hsa-mir-148a-3p
STARD13	hsa-mir-135b-5p
BRD7	hsa-mir-1539
EFNA1	hsa-mir-33a-5p
HAVCR1	hsa-mir-33aâ€‘5p
PXN	hsa-mir-3614-5p
BRINP1	hsa-mir-21- 5p
SLIT2	hsa-mir-5197-5p
SKP2	hsa-mir-199b
NTRK2	hsa-mir-30e
TAZ	hsa-mir-129-1-3p
PLS3	hsa-mir-566
ZEB1	hsa-mir-133b
GATA2	hsa-mir-199b
TRIM28	hsa-mir-509-3p
CCL18	hsa-mir-3937
ANXA2	hsa-mir-17-5p
BAP1	hsa-mir-20a-5p
YY1AP1	hsa-mir-30a-5p
PSMD10	hsa-mir-92a-3p
CLCA1	hsa-mir-92b-3p
PLAC1	hsa-mir-98-5p
SYK	hsa-mir-21
TWIST2	hsa-mir-106
CRY1	hsa-mir-203
CA2	hsa-mir-92a
STAT3	hsa-mir-200s
FHL2	hsa-mir-200
CDC20
MUC20
LGR4
PRRX1
S100A10
FFAR4
NDRG1
KNG1
DEK
NAMPT
HVCN1
TBX2
PTPN1
SERPINB5
TMPRSS4
INHBA
AURKA
TOP1
DVL1
ALK
FGFR1
FAP
DACH1
LMTK3
SH3GLB1
CDH12
ARNTL
MMP26
CA9
ARID3A
VASH1
IST1
GOLPH3
KAT8
CHI3L1
TDG
CYR61
LCN2
NCL
NOTCH3
PCDH10
SIRT7
RAC1
LMO1
DPP4
PLAUR
PRKAA1
EPHB6
CASK
MOK
NEDD9
DEPTOR
SATB1
S1PR1
NAT10
ATG4B
SAA1
ZFX
DNAJB6
BMI1
KDM1A
KLF4
FOXC2
VIM
ADAM8
CDC42
MAGED4
IGFBP3
BECN1
ARHGAP30
PTMA
RPS6KA6
UPK1A
ANXA9
REG4
SMC4
INPPL1
RAB27B
CRY2
FBLN1
KIAA1524
RAD54B
KIF2A
RAB27A
CA4
MYBL2
CXCL1
RPS24
LDHA
DHRS9
IFITM1
TP53BP1
MTA2
TWIST1
CXCL12
NAV2
EHMT2
PTPN6
HK1
BST2
RACGAP1
STIM1
KCTD12
OR7C1
FSIP1
PRUNE
MYO6
RAB3D
FABP5
AKAP4
ANLN
GSTA4
CELA1
STEAP1
PNN
NDUFA4L2
TACC3
PDGFRB
PDGFRA
YBX1
CCR4
MEP1A
PLK2
SDC1
C14orf169
CCL15
DYRK2
STAG1
OLFM1
ITGAV
TMSB4X
PUF60
TFF3
CPEB4
CPA4
MFHAS1
DCLK1
ING4
DUSP5
PPL
PCBP1
ACP2
HINT2
CLDN3
ADAMTS5
TMEFF2
PRDX2
TBL1XR1
EDNRB
TCL1A
QKI
CD274
PTTG1
SEMA3D
SRPK1
RASSF1
Muc2
KIF14
CDX2
SLC17A9
FOXD4
FOXF1
KRT80
NOVA2
PBK
PTX3
PPP2CA
AKIP1
SETD7
POFUT1
UBA2
GPNMB
TEK
MORC2
FGF21
STC2
NEK2
LDHB
CCNA2
BRCA1
CETP
IMPDH2
VPS37A
SOX2
TFEB
EPHB3
TMEM180
NTSR1
SOX18
CCBE1
EPHA3
PRDX6
H2AFJ
THBS2
AZIN1
RARRES2
PIK3CD
PLCD1
TUBB4B
IL17RA
MAF1
TULP3
ETV5
BTF3
RNF152
FGR
ZYX
TUBB3
SPHK1
BCHE
ITGBL1
AHR
GGN
ASPN
MSX1
UCP1
KLF14
ACP5
KLK5
LAYN
RUNX3
AZIN2
SALL4
RIPK3
MUC1
EPHA2
ANXA1
ABHD5
CTSK
FLOT2
MYH9
SPTAN1
SOX12
SMURF2
CCL5
MPZL1
ARG1
VASP
DEFA6
CD9
RARB
LTBP2
JAM3
HTRA3
PSMB8
VCAN
ABCC4
PHF8
PROCR
XRCC1
CMTM3
SSTR2
RAB3C
CRYAB
AIM2
CACNA1G
DAND5
CENPH
EMX2
CHAC2
PROX1
KPNA2
S100A16
CNRIP1
CBS
CYP27B1
VWA2
MIER3
WFDC2
RASSF6
FN1
TFAP4
SETDB1
TRIM24
HDHD1
DUOX2
PDCD1
PLD1
PBRM1
BPIFA1
LOX
HMGA2
EZR
TNFRSF10C
HSPH1
BRAF
XRCC2
SPON2
MYO5B
LRG1
PAX1
MKNK1
RASSF10
PEG10
HNF1A
RPN2
ZNF331
ERBB3
STK4
ACE
GOPC
MERTK
FEN1
CAPG
COPS5
LOXL2
HSF4
ESR2
WBSCR22
CNPY2
TFPI2
PIK3CA
BBC3
CDH3
UQCRB
TUSC3
CD79A
CXCL9
PIM3
PRPF31
CEACAM1
MSH2
RAD50
RBP4
FUT9
TBX19
POU5F1
RCN2
SDC2
LASP1
FIGF
PTPN11
ABCG2
LGR5
GPC1
MPG
NEBL
WEE1
PDPN
KBTBD11
GPR29
CD86
RNF6
TAB3
UBR5
LRP6
FAM134B
CD8A
RPIA
cav-1
NRIP1
NDC80
RPS6KB2
BIRC7
PSAT1
HSF1
C1GALT1
LIMK1
NKX6-1
PIK3R3
BEND5
CTCF
BOK
WDR54
CPNE3
PCDHGA7
MMP14
AZGP1
BACH1
PARK7
TNS1
GADD45B
STIP1
B3GALT4
RHBDD1
LRRC8A
Ppargc1a
EIF3H
PROK2
STK33
DDB2
HES6
CHD9
STUB1
USP39
SEPT9
NUCB2
LIFR
NOTCH4
DCP1A
STK31
RAB1A
STX2
TRIM31
LGR6
PLOD1
TNFSF10
IL2
GRK6
DDX1
PLAGL2
TRIP13
PITX2
MME
DMBT1
GRN
PRMT6
FUT8
TNFRSF19
HDAC3
DOCK2
Vegfc
ZG16
BCAP31
TAGLN
COL6A3
TRIM58
SLC34A2
RAP1A
FOXC1
KIF20B
PBX3
RPRD1B
ALDH1a
HSP90AA1
KDR
CLEC4C
SPDYA
PINX1
CST1
EPHB2
ATF3
AQP1
ITGAE
WIF1
KIF4A
JMJD4
AKAP12
ACVRL1
FOXD1
NUDCD1
MINA
XPA
CST4
DUSP2
POSTN
CENPI
PPIB
ADAMTS4
IRX3
NES
LRP1
TNFRSF11B
SSH1
HSPB3
KRT17
GDF2
CLU
MDK
LAMTOR5
GINS4
KARS
FGFRL1
CD248
VDR
IRF1
STAT1
OLR1
MICB
HOMER1
NTN1
SYPL1
SIRT1
TNNT2
ZW10
ASCL2
DPP9
H2AX
AXL
CD163
NAP1L1
DEFB4A
DEFB4B
IL8
NEO1
HOXA5
TGFB2
IL10
GJA1
SIGLEC7
SQSTM1
DDX21
ELF3
MYCC
PPBP
HIPK2
AMIGO2
CCL2
QSOX1
CMTM6
ANTXR1
AVL9
TF
MUC16
NSUN3
IBSP
CALD1
GOLM1
CLDN2
APOC1
ZNF26
IGF2BP1
SLC2A3
TMEM236
NODAL
GCNT1
FSTL3
CST2
SIGLEC5
ITGB4
KRT7
NUDT1
PLOD3
PROK1
IL33
MC1R
LATS2
PLK4
ZNF677
PZP
SCG2
NTMT2
SPARCL1
NUDT21
CX3CR1
MAPK14
SPDL1
ANO1
ARHGAP25
RAI2
B3GNT6
MT1G
DIAPH3
CHGA
PLGRKT

## Sheet: 4B
Raw data for Figure 4B.
abundance	AverageShortestPathLength	BetweennessCentrality	ClosenessCentrality	ClusteringCoefficient	Degree	degree.layout	Eccentricity	IsSingleNode	name	NeighborhoodConnectivity	NumberOfDirectedEdges	NumberOfUndirectedEdges	PartnerOfMultiEdgedNodePairs	Radiality	selected	SelfLoops	shared name	Stress	TopologicalCoefficient	Type
hsa-mir-21-5p	2.77466	0.109832	0.360405	0	686	686	4	FALSE	hsa-mir-21-5p	3.85569	0	686	0	0.998785	FALSE	0	hsa-mir-21-5p	861453744	0.0475948	miRNA_CBD
hsa-mir-30a-5p	2.73121	0.142448	0.366138	0	820	820	4	FALSE	hsa-mir-30a-5p	3.72561	0	820	0	0.998815	FALSE	0	hsa-mir-30a-5p	1150484956	0.0432636	miRNA_CBD
hsa-mir-92a-3p	2.5295	0.28845	0.395336	0	1461	1461	4	FALSE	hsa-mir-92a-3p	2.71732	0	1461	0	0.998953	FALSE	0	hsa-mir-92a-3p	2352638404	0.0296089	miRNA_CBD
hsa-mir-103a-3p	2.78132	0.0917237	0.359542	0	664	664	4	FALSE	hsa-mir-103a-3p	5.11596	0	664	0	0.998781	FALSE	0	hsa-mir-103a-3p	904884172	0.0674748	miRNA_CBD
hsa-mir-139-5p	2.94973	0.0127064	0.339014	0	141	141	5	FALSE	hsa-mir-139-5p	6.25532	0	141	0	0.998665	FALSE	0	hsa-mir-139-5p	57323744	0.0973207	miRNA_CBD
hsa-mir-217	2.96273	0.0100253	0.337526	0	101	101	5	FALSE	hsa-mir-217	5.81188	0	101	0	0.998657	FALSE	0	hsa-mir-217	29300124	0.0907902	miRNA_CBD
hsa-mir-137	2.93356	0.0166317	0.340883	0	187	187	5	FALSE	hsa-mir-137	5.67914	0	187	0	0.998677	FALSE	0	hsa-mir-137	95140182	0.0793075	miRNA_CBD
hsa-mir-144-3p	2.92182	0.0216816	0.342252	0	224	224	4	FALSE	hsa-mir-144-3p	4.37054	0	224	0	0.998685	FALSE	0	hsa-mir-144-3p	111414624	0.0581127	miRNA_CBD
hsa-mir-145-5p	2.89581	0.0360796	0.345326	0	302	302	4	FALSE	hsa-mir-145-5p	5.3245	0	302	0	0.998702	FALSE	0	hsa-mir-145-5p	222598392	0.0697501	miRNA_CBD
hsa-mir-186-5p	2.73279	0.140475	0.365926	0	819	819	4	FALSE	hsa-mir-186-5p	3.4127	0	819	0	0.998814	FALSE	0	hsa-mir-186-5p	1122246310	0.0408932	miRNA_CBD
hsa-mir-200a-3p	2.9326	0.0130515	0.340994	0	186	186	4	FALSE	hsa-mir-200a-3p	6.67742	0	186	0	0.998677	FALSE	0	hsa-mir-200a-3p	95072582	0.0915713	miRNA_CBD
hsa-mir-133b	2.96749	0.0107947	0.336985	0	88	88	5	FALSE	hsa-mir-133b	4.51136	0	88	0	0.998653	FALSE	0	hsa-mir-133b	18311710	0.0688503	miRNA_CBD
hsa-mir-31-3p	2.97066	0.00850366	0.336625	0	83	83	4	FALSE	hsa-mir-31-3p	4.40964	0	83	0	0.998651	FALSE	0	hsa-mir-31-3p	16843988	0.0757697	miRNA_CBD
hsa-mir-362-3p	2.8143	0.103204	0.355328	0	566	566	4	FALSE	hsa-mir-362-3p	2.76325	0	566	0	0.998758	FALSE	0	hsa-mir-362-3p	460645018	0.0320591	miRNA_CBD
hsa-mir-760	2.9326	0.0261605	0.340994	0	209	209	5	FALSE	hsa-mir-760	3.1244	0	209	0	0.998677	FALSE	0	hsa-mir-760	94545126	0.0472089	miRNA_CBD
NA	2.79464	0.0864939	0.357828	0	621	621	4	FALSE	hsa-mir-26a-5p	4.87762	0	621	0	0.998772	FALSE	0	hsa-mir-26a-5p	830089984	0.0625422	miRNA
NA	2.88852	0.0404066	0.346198	0	326	326	5	FALSE	hsa-mir-29b-3p	5.6227	0	326	0	0.998707	FALSE	0	hsa-mir-29b-3p	262073220	0.0745597	miRNA
NA	2.74897	0.122041	0.363773	0	760	760	4	FALSE	hsa-mir-7-5p	4.21316	0	760	0	0.998803	FALSE	0	hsa-mir-7-5p	1066600634	0.0479576	miRNA
NA	2.85236	0.0634804	0.350587	0	437	437	4	FALSE	hsa-mir-10b-5p	4.49428	0	437	0	0.998732	FALSE	0	hsa-mir-10b-5p	412079906	0.0545981	miRNA
NA	2.68332	0.159975	0.372673	0	968	968	4	FALSE	hsa-mir-34a-5p	4.36157	0	968	0	0.998848	FALSE	0	hsa-mir-34a-5p	1597841584	0.0509329	miRNA
NA	2.8771	0.0364813	0.347572	0	363	363	4	FALSE	hsa-mir-182-5p	6.76309	0	363	0	0.998715	FALSE	0	hsa-mir-182-5p	342669884	0.0960514	miRNA
NA	2.82477	0.0765283	0.354011	0	526	526	4	FALSE	hsa-mir-27b-3p	4.65589	0	526	0	0.998751	FALSE	0	hsa-mir-27b-3p	592518778	0.058966	miRNA
NA	2.83365	0.072552	0.352902	0	500	500	4	FALSE	hsa-mir-130a-3p	4.542	0	500	0	0.998745	FALSE	0	hsa-mir-130a-3p	526053966	0.0590333	miRNA
NA	2.92912	0.0145534	0.3414	0	198	198	4	FALSE	hsa-mir-141-3p	6.78788	0	198	0	0.99868	FALSE	0	hsa-mir-141-3p	107546432	0.0948833	miRNA
NA	2.94402	0.0086825	0.339671	0	149	149	4	FALSE	hsa-mir-126-3p	7.67114	0	149	0	0.998669	FALSE	0	hsa-mir-126-3p	61593402	0.105891	miRNA
NA	2.92309	0.0197386	0.342104	0	219	219	4	FALSE	hsa-mir-494-3p	6.10959	0	219	0	0.998684	FALSE	0	hsa-mir-494-3p	129142106	0.0866032	miRNA
NA	2.86917	0.0218386	0.348533	0	380	380	4	FALSE	hsa-mir-16-5p	9.03421	0	380	0	0.998721	FALSE	0	hsa-mir-16-5p	387884158	0.11815	miRNA
NA	2.95861	0.00199687	0.337996	0	106	106	4	FALSE	hsa-mir-23a-3p	12.2264	0	106	0	0.998659	FALSE	0	hsa-mir-23a-3p	34991648	0.187107	miRNA
NA	2.95036	0.00287464	0.338941	0	129	129	4	FALSE	hsa-mir-29a-3p	11.7829	0	129	0	0.998665	FALSE	0	hsa-mir-29a-3p	49444506	0.171158	miRNA
NA	2.99318	0.000119202	0.334093	0	29	29	5	FALSE	hsa-mir-99a-5p	10.5517	0	29	0	0.998636	FALSE	0	hsa-mir-99a-5p	2359398	0.187289	miRNA
NA	2.91611	0.00691656	0.342922	0	237	237	4	FALSE	hsa-mir-107	10.5105	0	237	0	0.998688	FALSE	0	hsa-mir-107	149310656	0.150961	miRNA
NA	2.96939	0.000941653	0.336769	0	75	75	4	FALSE	hsa-mir-192-5p	11.56	0	75	0	0.998652	FALSE	0	hsa-mir-192-5p	16930516	0.185263	miRNA
NA	2.95829	0.00130236	0.338033	0	101	101	4	FALSE	hsa-mir-30c-5p	12.8119	0	101	0	0.99866	FALSE	0	hsa-mir-30c-5p	31646184	0.178968	miRNA
NA	2.98398	0.000522574	0.335122	0	56	56	5	FALSE	hsa-mir-215-5p	11.5179	0	56	0	0.998642	FALSE	0	hsa-mir-215-5p	9306460	0.19845	miRNA
NA	2.97035	0.00497555	0.336661	0	136	136	5	FALSE	hsa-mir-200b-3p	9.80882	0	136	0	0.998651	FALSE	0	hsa-mir-200b-3p	68548650	0.146814	miRNA
NA	2.97035	0.00143099	0.336661	0	70	70	4	FALSE	hsa-mir-132-3p	12.8286	0	70	0	0.998651	FALSE	0	hsa-mir-132-3p	16277680	0.200484	miRNA
NA	2.98747	0.000254659	0.334731	0	43	43	5	FALSE	hsa-mir-193a-3p	11.6744	0	43	0	0.99864	FALSE	0	hsa-mir-193a-3p	5712640	0.190615	miRNA
NA	2.94656	0.004587	0.339379	0	141	141	4	FALSE	hsa-mir-29c-3p	10.6879	0	141	0	0.998668	FALSE	0	hsa-mir-29c-3p	58170446	0.153777	miRNA
NA	2.97003	0.000672978	0.336697	0	73	73	4	FALSE	hsa-mir-301a-3p	12.8904	0	73	0	0.998652	FALSE	0	hsa-mir-301a-3p	15964130	0.208604	miRNA
NA	3.12956	1.61472e-05	0.319534	0	9	9	5	FALSE	hsa-mir-337-3p	9	0	9	0	0.998542	FALSE	0	hsa-mir-337-3p	228784	0.266667	miRNA
NA	2.97605	0.000358508	0.336015	0	52	52	4	FALSE	hsa-mir-338-3p	12.1346	0	52	0	0.998647	FALSE	0	hsa-mir-338-3p	8604744	0.188722	miRNA
NA	3.00618	9.07684e-05	0.332648	0	25	25	5	FALSE	hsa-mir-339-5p	12.48	0	25	0	0.998627	FALSE	0	hsa-mir-339-5p	1890792	0.239167	miRNA
NA	2.93704	0.0122291	0.340478	0	172	172	4	FALSE	hsa-mir-335-5p	7.27326	0	172	0	0.998674	FALSE	0	hsa-mir-335-5p	79938944	0.101182	miRNA
NA	2.97923	0.000579275	0.335658	0	46	46	4	FALSE	hsa-mir-603	10.8478	0	46	0	0.998645	FALSE	0	hsa-mir-603	6885956	0.179051	miRNA
NA	3.11116	1.37467e-05	0.321423	0	11	11	5	FALSE	hsa-mir-638	14.0909	0	11	0	0.998555	FALSE	0	hsa-mir-638	331238	0.30444	miRNA
NA	2.97542	0.000436422	0.336087	0	55	55	4	FALSE	hsa-mir-454-3p	13.8545	0	55	0	0.998648	FALSE	0	hsa-mir-454-3p	9834614	0.22163	miRNA
NA	3.05566	4.21177e-05	0.327261	0	17	17	5	FALSE	hsa-mir-769-5p	9.05882	0	17	0	0.998593	FALSE	0	hsa-mir-769-5p	785982	0.230252	miRNA
NA	3.00618	4.44149e-06	0.332648	0	6	6	5	FALSE	hsa-mir-29c-5p	18.8333	0	6	0	0.998627	FALSE	0	hsa-mir-29c-5p	103456	0.414729	miRNA
NA	3.02934	4.30752e-05	0.330105	0	20	20	5	FALSE	hsa-mir-216b-5p	14.5	0	20	0	0.998611	FALSE	0	hsa-mir-216b-5p	1169640	0.293478	miRNA
NA	3.08421	0.000325039	0.324233	0	11	11	5	FALSE	hsa-mir-518a-5p	11.1818	0	11	0	0.998573	FALSE	0	hsa-mir-518a-5p	2126160	0.267943	miRNA
NA	3.04615	1.07379e-05	0.328284	0	8	8	5	FALSE	hsa-mir-95-3p	12.75	0	8	0	0.998599	FALSE	0	hsa-mir-95-3p	193596	0.286585	miRNA
NA	3.36077	4.88948e-06	0.297551	0	7	7	5	FALSE	hsa-mir-16	13.7143	0	7	0	0.998384	FALSE	0	hsa-mir-16	107994	0.326007	miRNA
NA	3.09816	1.8945e-06	0.322772	0	5	5	5	FALSE	hsa-mir-21	16	0	5	0	0.998564	FALSE	0	hsa-mir-21	66998	0.384615	miRNA_CBD
NA	4.28877	0	0.233167	0	1	1	5	FALSE	hsa-mir-23a	11	0	1	0	0.997749	FALSE	0	hsa-mir-23a	0	0	miRNA
NA	4.02997	0	0.248141	0	1	1	5	FALSE	hsa-mir-26a	17	0	1	0	0.997926	FALSE	0	hsa-mir-26a	0	0	miRNA_CBD
NA	3.20536	1.51854e-06	0.311977	0	4	4	5	FALSE	hsa-mir-29a	17.25	0	4	0	0.998491	FALSE	0	hsa-mir-29a	57950	0.40625	miRNA
NA	3.8993	3.82251e-07	0.256456	0	2	2	6	FALSE	hsa-mir-30a	9.5	0	2	0	0.998016	FALSE	0	hsa-mir-30a	5854	0.566667	miRNA
NA	4.19172	6.63402e-07	0.238565	0	2	2	5	FALSE	hsa-mir-29b	9.5	0	2	0	0.997815	FALSE	0	hsa-mir-29b	4894	0.566667	miRNA_CBD
NA	3.67031	0	0.272456	0	1	1	5	FALSE	hsa-mir-7	21	0	1	0	0.998172	FALSE	0	hsa-mir-7	0	0	miRNA_CBD
NA	3.55899	0	0.280978	0	1	1	5	FALSE	hsa-mir-10b	18	0	1	0	0.998248	FALSE	0	hsa-mir-10b	0	0	miRNA_CBD
NA	3.00143	6.10734e-06	0.333175	0	8	8	5	FALSE	hsa-mir-34a	18.5	0	8	0	0.99863	FALSE	0	hsa-mir-34a	232060	0.37234	miRNA_CBD
NA	4.13876	0	0.241618	0	1	1	5	FALSE	hsa-mir-215	13	0	1	0	0.997852	FALSE	0	hsa-mir-215	0	0	miRNA
NA	3.56977	1.80847e-06	0.28013	0	4	4	5	FALSE	hsa-mir-200b	14.75	0	4	0	0.998241	FALSE	0	hsa-mir-200b	45594	0.491071	miRNA
NA	3.81874	5.56529e-07	0.261866	0	3	3	5	FALSE	hsa-mir-27b	11.3333	0	3	0	0.998071	FALSE	0	hsa-mir-27b	11048	0.449275	miRNA_CBD
NA	3.57707	6.62138e-07	0.279558	0	2	2	5	FALSE	hsa-mir-130a	10	0	2	0	0.998236	FALSE	0	hsa-mir-130a	8482	0.5625	miRNA_CBD
NA	3.58405	1.69842e-06	0.279014	0	4	4	5	FALSE	hsa-mir-141	12.5	0	4	0	0.998231	FALSE	0	hsa-mir-141	42796	0.396552	miRNA_CBD
NA	3.19299	2.33315e-06	0.313186	0	4	4	5	FALSE	hsa-mir-145	14.75	0	4	0	0.998499	FALSE	0	hsa-mir-145	51464	0.443548	miRNA_CBD
NA	3.59546	0	0.278128	0	1	1	5	FALSE	hsa-mir-126	25	0	1	0	0.998224	FALSE	0	hsa-mir-126	0	0	miRNA_CBD
NA	3.95576	2.22564e-07	0.252796	0	2	2	5	FALSE	hsa-mir-29c	13	0	2	0	0.997977	FALSE	0	hsa-mir-29c	7028	0.631579	miRNA
NA	3.88027	8.20655e-07	0.257714	0	3	3	5	FALSE	hsa-mir-200a	15.3333	0	3	0	0.998029	FALSE	0	hsa-mir-200a	15876	0.597222	miRNA
NA	4.81652	0	0.207619	0	1	1	6	FALSE	hsa-mir-335	4	0	1	0	0.997388	FALSE	0	hsa-mir-335	0	0	miRNA
NA	3.56121	0	0.280803	0	1	1	5	FALSE	hsa-mir-494	29	0	1	0	0.998247	FALSE	0	hsa-mir-494	0	0	miRNA_CBD
NA	3.7745	0	0.264936	0	1	1	5	FALSE	ACAT1	686	0	1	0	0.998101	FALSE	0	ACAT1	0	0	Gene
NA	3.43387	0.000212685	0.291216	0	3	3	5	FALSE	PARP1	648.667	0	3	0	0.998334	FALSE	0	PARP1	1706312	0.370519	Gene
NA	3.281	0.000385485	0.304785	0	5	5	5	FALSE	JAG1	552.8	0	5	0	0.998439	FALSE	0	JAG1	3522600	0.247777	Gene
NA	3.37774	0.000265526	0.296056	0	4	4	5	FALSE	CRYBG1	570.5	0	4	0	0.998373	FALSE	0	CRYBG1	2268334	0.295844	Gene
NA	3.60546	0.000128308	0.277357	0	4	4	5	FALSE	AKT2	337	0	4	0	0.998217	FALSE	0	AKT2	762514	0.278607	Gene
NA	3.50523	7.31822e-05	0.285288	0	2	2	5	FALSE	APAF1	827	0	2	0	0.998285	FALSE	0	APAF1	841294	0.54093	Gene
NA	3.54044	9.66391e-05	0.282451	0	2	2	5	FALSE	APC	752.5	0	2	0	0.998261	FALSE	0	APC	789302	0.529225	Gene
*	3.28703	0.00070645	0.304226	0	12	12	4	FALSE	FAS	277.417	0	12	0	0.998435	FALSE	0	FAS	5211866	0.125644	Gene_CBD
NA	2.98858	0.000892437	0.334607	0	4	4	5	FALSE	FASLG	920.25	0	4	0	0.998639	FALSE	0	FASLG	6957182	0.29164	Gene
NA	3.29179	0.000388524	0.303786	0	4	4	5	FALSE	RHOB	636	0	4	0	0.998431	FALSE	0	RHOB	3137978	0.28903	Gene
NA	3.34983	0.000139261	0.298523	0	2	2	5	FALSE	ATP2B4	1073.5	0	2	0	0.998392	FALSE	0	ATP2B4	1391850	0.530678	Gene
NA	3.50016	0.000141238	0.285701	0	3	3	5	FALSE	ATRX	564	0	3	0	0.998289	FALSE	0	ATRX	1148192	0.365347	Gene
NA	3.14367	0.000455742	0.318099	0	4	4	5	FALSE	BCAT1	773.5	0	4	0	0.998533	FALSE	0	BCAT1	4274284	0.290304	Gene
*	2.99429	0.00143804	0.333969	0	20	20	4	FALSE	BCL2	277.75	0	20	0	0.998635	FALSE	0	BCL2	16503676	0.0888443	Gene_CBD
NA	3.7745	0	0.264936	0	1	1	5	FALSE	BCL6	686	0	1	0	0.998101	FALSE	0	BCL6	0	0	Gene
NA	3.7745	0	0.264936	0	1	1	5	FALSE	BCL7A	686	0	1	0	0.998101	FALSE	0	BCL7A	0	0	Gene
*	2.93942	0.00145474	0.340203	0	13	13	4	FALSE	BMI1	373.154	0	13	0	0.998673	FALSE	0	BMI1	16932894	0.112945	Gene_CBD
NA	2.96765	0.000893037	0.336967	0	5	5	5	FALSE	BMPR2	786.6	0	5	0	0.998653	FALSE	0	BMPR2	8070522	0.244279	Gene
NA	3.50523	7.31822e-05	0.285288	0	2	2	5	FALSE	BNIP2	827	0	2	0	0.998285	FALSE	0	BNIP2	841294	0.54093	Gene
*	2.92071	0.00138667	0.342382	0	13	13	5	FALSE	BRCA1	431.846	0	13	0	0.998685	FALSE	0	BRCA1	15270898	0.128419	Gene_CBD
NA	3.54139	9.13184e-05	0.282375	0	2	2	5	FALSE	KLF9	753	0	2	0	0.998261	FALSE	0	KLF9	778842	0.531825	Gene
NA	3.64573	7.73655e-05	0.274293	0	3	3	5	FALSE	KLF5	395.333	0	3	0	0.998189	FALSE	0	KLF5	521112	0.364449	Gene
*	2.68411	0.00212474	0.372563	0	12	12	4	FALSE	CALD1	539.583	0	12	0	0.998847	FALSE	0	CALD1	21907534	0.13133	Gene_CBD
NA	3.43356	0.00016605	0.291243	0	3	3	5	FALSE	CASP8	660	0	3	0	0.998334	FALSE	0	CASP8	1537860	0.376571	Gene
NA	3.7745	0	0.264936	0	1	1	5	FALSE	KRIT1	686	0	1	0	0.998101	FALSE	0	KRIT1	0	0	Gene
NA	3.51887	0.000175408	0.284182	0	3	3	5	FALSE	CCNG1	549.667	0	3	0	0.998276	FALSE	0	CCNG1	1217740	0.370721	Gene
NA	3.7745	0	0.264936	0	1	1	5	FALSE	CD47	686	0	1	0	0.998101	FALSE	0	CD47	0	0	Gene
NA	2.9778	0.000678273	0.335819	0	5	5	5	FALSE	CDC25A	795.4	0	5	0	0.998646	FALSE	0	CDC25A	7704574	0.249576	Gene
NA	2.9223	0.00186218	0.342197	0	10	10	5	FALSE	CDK6	472.5	0	10	0	0.998684	FALSE	0	CDK6	12671322	0.14062	Gene
NA	3.50523	7.31822e-05	0.285288	0	2	2	5	FALSE	CEBPB	827	0	2	0	0.998285	FALSE	0	CEBPB	841294	0.54093	Gene
NA	3.50523	7.31822e-05	0.285288	0	2	2	5	FALSE	FOXN3	827	0	2	0	0.998285	FALSE	0	FOXN3	841294	0.54093	Gene
NA	3.7745	0	0.264936	0	1	1	5	FALSE	CLCN5	686	0	1	0	0.998101	FALSE	0	CLCN5	0	0	Gene
*	3.21916	0.000438257	0.31064	0	7	7	4	FALSE	CLU	497	0	7	0	0.998481	FALSE	0	CLU	5170192	0.205043	Gene_CBD
NA	3.7745	0	0.264936	0	1	1	5	FALSE	CCR1	686	0	1	0	0.998101	FALSE	0	CCR1	0	0	Gene
NA	3.7745	0	0.264936	0	1	1	5	FALSE	CCR7	686	0	1	0	0.998101	FALSE	0	CCR7	0	0	Gene
NA	3.27815	0.000276475	0.30505	0	3	3	5	FALSE	COL4A1	824.333	0	3	0	0.998441	FALSE	0	COL4A1	2351704	0.367232	Gene
NA	3.68506	4.72734e-05	0.271366	0	2	2	5	FALSE	COL5A2	506	0	2	0	0.998162	FALSE	0	COL5A2	302896	0.525494	Gene
NA	3.48493	0.000160583	0.286949	0	3	3	5	FALSE	SLC31A1	602.333	0	3	0	0.998299	FALSE	0	SLC31A1	1395790	0.378435	Gene
NA	3.7745	0	0.264936	0	1	1	5	FALSE	ATF2	686	0	1	0	0.998101	FALSE	0	ATF2	0	0	Gene
NA	3.74818	7.55341e-05	0.266796	0	2	2	5	FALSE	HAPLN1	387	0	2	0	0.998119	FALSE	0	HAPLN1	98042	0.504575	Gene
NA	3.39581	0.000210576	0.29448	0	3	3	5	FALSE	CSNK1A1	708.667	0	3	0	0.99836	FALSE	0	CSNK1A1	1976540	0.378229	Gene
NA	3.7745	0	0.264936	0	1	1	5	FALSE	DAXX	686	0	1	0	0.998101	FALSE	0	DAXX	0	0	Gene
NA	3.21884	0.000284018	0.310671	0	3	3	5	FALSE	DDX3X	922.667	0	3	0	0.998481	FALSE	0	DDX3X	3075436	0.379443	Gene
NA	3.7745	0	0.264936	0	1	1	5	FALSE	DLG1	686	0	1	0	0.998101	FALSE	0	DLG1	0	0	Gene
NA	3.7745	0	0.264936	0	1	1	5	FALSE	DMD	686	0	1	0	0.998101	FALSE	0	DMD	0	0	Gene
NA	3.23406	0.000326492	0.309209	0	3	3	5	FALSE	DYNC1LI2	882.333	0	3	0	0.998471	FALSE	0	DYNC1LI2	2880856	0.369687	Gene
NA	3.42055	0.000256442	0.29235	0	4	4	5	FALSE	SLC26A2	533.75	0	4	0	0.998343	FALSE	0	SLC26A2	2131632	0.297792	Gene
NA	3.54044	9.66391e-05	0.282451	0	2	2	5	FALSE	DUSP8	752.5	0	2	0	0.998261	FALSE	0	DUSP8	789302	0.529225	Gene
NA	3.32984	0.00044916	0.300314	0	4	4	5	FALSE	E2F1	592.25	0	4	0	0.998405	FALSE	0	E2F1	2725254	0.28494	Gene
NA	3.39835	0.00030579	0.29426	0	4	4	5	FALSE	E2F2	537.5	0	4	0	0.998358	FALSE	0	E2F2	2073300	0.288596	Gene
NA	3.02284	0.000787201	0.330815	0	6	6	5	FALSE	E2F3	619.333	0	6	0	0.998615	FALSE	0	E2F3	6765382	0.203399	Gene
NA	3.7745	0	0.264936	0	1	1	5	FALSE	MEGF9	686	0	1	0	0.998101	FALSE	0	MEGF9	0	0	Gene
*	2.67047	0.0041508	0.374466	0	21	21	4	FALSE	EGFR	351.095	0	21	0	0.998857	FALSE	0	EGFR	33982208	0.0846663	Gene_CBD
NA	3.59657	4.96191e-05	0.278042	0	2	2	5	FALSE	EIF1AX	675	0	2	0	0.998223	FALSE	0	EIF1AX	556066	0.543548	Gene
NA	3.7745	0	0.264936	0	1	1	5	FALSE	EIF2S1	686	0	1	0	0.998101	FALSE	0	EIF2S1	0	0	Gene
NA	3.7745	0	0.264936	0	1	1	5	FALSE	EIF4A2	686	0	1	0	0.998101	FALSE	0	EIF4A2	0	0	Gene
NA	3.06216	0.000834708	0.326567	0	5	5	5	FALSE	EIF4EBP2	695.8	0	5	0	0.998589	FALSE	0	EIF4EBP2	6146006	0.23819	Gene
NA	3.15097	0.000851926	0.317363	0	5	5	5	FALSE	EIF5	643.6	0	5	0	0.998528	FALSE	0	EIF5	5771480	0.243594	Gene
NA	3.72217	2.41436e-05	0.268661	0	2	2	5	FALSE	ELAVL4	442	0	2	0	0.998137	FALSE	0	ELAVL4	175896	0.521893	Gene
NA	3.24707	0.000330752	0.30797	0	3	3	5	FALSE	EPHA4	861.333	0	3	0	0.998462	FALSE	0	EPHA4	2717604	0.367821	Gene
*	3.50079	7.72636e-05	0.28565	0	3	3	5	FALSE	ERBB2	565.667	0	3	0	0.998288	FALSE	0	ERBB2	892626	0.366667	Gene_CBD
NA	3.7745	0	0.264936	0	1	1	5	FALSE	FGF12	686	0	1	0	0.998101	FALSE	0	FGF12	0	0	Gene
NA	3.7745	0	0.264936	0	1	1	5	FALSE	FKBP5	686	0	1	0	0.998101	FALSE	0	FKBP5	0	0	Gene
NA	3.3438	0.000324462	0.299061	0	4	4	5	FALSE	FOXO1	598.5	0	4	0	0.998396	FALSE	0	FOXO1	2765528	0.293901	Gene
NA	3.48842	0.000206923	0.286662	0	5	5	5	FALSE	FOXO3	384	0	5	0	0.998297	FALSE	0	FOXO3	1565814	0.243329	Gene
NA	3.7745	0	0.264936	0	1	1	5	FALSE	FMOD	686	0	1	0	0.998101	FALSE	0	FMOD	0	0	Gene
NA	3.7745	0	0.264936	0	1	1	5	FALSE	FMR1	686	0	1	0	0.998101	FALSE	0	FMR1	0	0	Gene
NA	3.60577	5.20633e-05	0.277333	0	2	2	5	FALSE	GLG1	653.5	0	2	0	0.998216	FALSE	0	GLG1	535408	0.538811	Gene
NA	3.34983	0.000139261	0.298523	0	2	2	5	FALSE	GNAQ	1073.5	0	2	0	0.998392	FALSE	0	GNAQ	1391850	0.530678	Gene
NA	3.16016	0.000376663	0.316439	0	3	3	5	FALSE	GOLGA4	988.667	0	3	0	0.998521	FALSE	0	GOLGA4	3785428	0.377548	Gene
NA	3.7745	0	0.264936	0	1	1	5	FALSE	GP5	686	0	1	0	0.998101	FALSE	0	GP5	0	0	Gene
NA	3.54139	9.13184e-05	0.282375	0	2	2	5	FALSE	GPD2	753	0	2	0	0.998261	FALSE	0	GPD2	778842	0.531825	Gene
NA	2.91342	0.00105138	0.34324	0	6	6	5	FALSE	MKNK2	716.167	0	6	0	0.99869	FALSE	0	MKNK2	9619922	0.211275	Gene
NA	3.60577	5.20633e-05	0.277333	0	2	2	5	FALSE	MSH6	653.5	0	2	0	0.998216	FALSE	0	MSH6	535408	0.538811	Gene
NA	3.21884	0.000284018	0.310671	0	3	3	5	FALSE	GTF2A1	922.667	0	3	0	0.998481	FALSE	0	GTF2A1	3075436	0.379443	Gene
NA	3.7745	0	0.264936	0	1	1	5	FALSE	GTF2I	686	0	1	0	0.998101	FALSE	0	GTF2I	0	0	Gene
NA	3.40279	0.000397068	0.293876	0	5	5	5	FALSE	HIF1A	425.4	0	5	0	0.998355	FALSE	0	HIF1A	2199930	0.229902	Gene
*	3.08183	0.000580112	0.324483	0	7	7	5	FALSE	HMGB1	493.429	0	7	0	0.998575	FALSE	0	HMGB1	6879520	0.172479	Gene_CBD
NA	3.62797	6.23903e-05	0.275636	0	2	2	5	FALSE	HMGB3	606	0	2	0	0.998201	FALSE	0	HMGB3	490588	0.530237	Gene
NA	3.7745	0	0.264936	0	1	1	5	FALSE	HNRNPH1	686	0	1	0	0.998101	FALSE	0	HNRNPH1	0	0	Gene
NA	3.7745	0	0.264936	0	1	1	5	FALSE	HNRNPK	686	0	1	0	0.998101	FALSE	0	HNRNPK	0	0	Gene
NA	3.58262	0.000117626	0.279125	0	4	4	4	FALSE	HOXA9	375	0	4	0	0.998232	FALSE	0	HOXA9	911736	0.293103	Gene
NA	3.7745	0	0.264936	0	1	1	5	FALSE	HPGD	686	0	1	0	0.998101	FALSE	0	HPGD	0	0	Gene
NA	2.88804	0.00104283	0.346255	0	5	5	5	FALSE	FOXN2	862.4	0	5	0	0.998708	FALSE	0	FOXN2	9866870	0.248457	Gene
*	2.80368	0.00166775	0.356674	0	9	9	4	FALSE	ICAM1	561.778	0	9	0	0.998765	FALSE	0	ICAM1	13957446	0.150464	Gene_CBD
NA	2.53568	0.0041521	0.394371	0	13	13	5	FALSE	IGF1R	513.308	0	13	0	0.998949	FALSE	0	IGF1R	26614494	0.112127	Gene
NA	3.7745	0	0.264936	0	1	1	5	FALSE	IL1B	686	0	1	0	0.998101	FALSE	0	IL1B	0	0	Gene
NA	3.7745	0	0.264936	0	1	1	5	FALSE	IL12A	686	0	1	0	0.998101	FALSE	0	IL12A	0	0	Gene
*	3.22487	0.000517529	0.31009	0	6	6	4	FALSE	CXCL10	533.5	0	6	0	0.998477	FALSE	0	CXCL10	4819336	0.22169	Gene_CBD
NA	3.27149	0.000242384	0.305671	0	3	3	5	FALSE	IPP	836.667	0	3	0	0.998445	FALSE	0	IPP	2410278	0.369111	Gene
NA	3.34983	0.000139261	0.298523	0	2	2	5	FALSE	IRAK1	1073.5	0	2	0	0.998392	FALSE	0	IRAK1	1391850	0.530678	Gene
NA	3.54139	9.13184e-05	0.282375	0	2	2	5	FALSE	IREB2	753	0	2	0	0.998261	FALSE	0	IREB2	778842	0.531825	Gene
NA	3.09959	0.000582155	0.322624	0	4	4	5	FALSE	ITGB8	817	0	4	0	0.998563	FALSE	0	ITGB8	5049110	0.291117	Gene
NA	3.7745	0	0.264936	0	1	1	5	FALSE	KLK2	686	0	1	0	0.998101	FALSE	0	KLK2	0	0	Gene
NA	2.96733	0.000942753	0.337003	0	6	6	5	FALSE	TNPO1	667.667	0	6	0	0.998653	FALSE	0	TNPO1	8224942	0.207232	Gene
NA	3.20266	0.000301323	0.31224	0	3	3	5	FALSE	LAMP2	937	0	3	0	0.998492	FALSE	0	LAMP2	3267714	0.377419	Gene
*	2.84776	0.00303694	0.351153	0	21	21	4	FALSE	LIFR	300.952	0	21	0	0.998735	FALSE	0	LIFR	21601588	0.0838793	Gene_CBD
*	2.73866	0.00205022	0.365142	0	14	14	4	FALSE	LRP6	426.5	0	14	0	0.99881	FALSE	0	LRP6	19116522	0.108352	Gene_CBD
NA	3.12369	0.000356761	0.320134	0	3	3	5	FALSE	CAPRIN1	1038.33	0	3	0	0.998546	FALSE	0	CAPRIN1	4165850	0.380254	Gene
NA	3.7745	0	0.264936	0	1	1	5	FALSE	MARCKS	686	0	1	0	0.998101	FALSE	0	MARCKS	0	0	Gene
*	2.75293	0.00172367	0.363249	0	13	13	4	FALSE	SMAD7	474	0	13	0	0.9988	FALSE	0	SMAD7	19024924	0.121813	Gene_CBD
NA	2.92991	0.00120109	0.341308	0	6	6	5	FALSE	MBNL1	688	0	6	0	0.998679	FALSE	0	MBNL1	9241430	0.206059	Gene
NA	3.28988	0.000391196	0.303962	0	6	6	5	FALSE	MDM4	486.833	0	6	0	0.998433	FALSE	0	MDM4	3880598	0.220934	Gene
NA	3.7745	0	0.264936	0	1	1	5	FALSE	MEF2A	686	0	1	0	0.998101	FALSE	0	MEF2A	0	0	Gene
NA	3.34983	0.000139261	0.298523	0	2	2	5	FALSE	MEF2C	1073.5	0	2	0	0.998392	FALSE	0	MEF2C	1391850	0.530678	Gene
NA	3.7745	0	0.264936	0	1	1	5	FALSE	MEIS1	686	0	1	0	0.998101	FALSE	0	MEIS1	0	0	Gene
NA	3.50523	7.31822e-05	0.285288	0	2	2	5	FALSE	MAP3K1	827	0	2	0	0.998285	FALSE	0	MAP3K1	841294	0.54093	Gene
*	3.44624	0.000418274	0.290171	0	10	10	4	FALSE	MMP2	236.6	0	10	0	0.998326	FALSE	0	MMP2	2714810	0.138588	Gene_CBD
*	3.01998	0.00149459	0.331128	0	13	13	5	FALSE	MMP9	365.846	0	13	0	0.998617	FALSE	0	MMP9	11383996	0.119936	Gene_CBD
*	3.01173	0.00140365	0.332035	0	15	15	4	FALSE	MSH2	340.6	0	15	0	0.998623	FALSE	0	MSH2	14605070	0.110799	Gene_CBD
NA	3.50523	7.31822e-05	0.285288	0	2	2	5	FALSE	MTAP	827	0	2	0	0.998285	FALSE	0	MTAP	841294	0.54093	Gene
NA	3.72344	3.02606e-05	0.268569	0	2	2	5	FALSE	COX2	436.5	0	2	0	0.998136	FALSE	0	COX2	168844	0.51907	Gene
*	3.18268	0.000682293	0.3142	0	9	9	5	FALSE	MUC1	411	0	9	0	0.998506	FALSE	0	MUC1	6606082	0.161863	Gene_CBD
*	2.28544	0.00587323	0.437552	0	24	24	4	FALSE	MYC	416.833	0	24	0	0.99912	FALSE	0	MYC	56535124	0.077784	Gene_CBD
*	3.32572	0.000235509	0.300687	0	7	7	4	FALSE	MYD88	454.571	0	7	0	0.998408	FALSE	0	MYD88	3521270	0.217749	Gene_CBD
NA	3.7745	0	0.264936	0	1	1	5	FALSE	MYO9A	686	0	1	0	0.998101	FALSE	0	MYO9A	0	0	Gene
NA	3.55883	7.79075e-05	0.280991	0	2	2	5	FALSE	SEPT2	723	0	2	0	0.998249	FALSE	0	SEPT2	709570	0.532841	Gene
NA	3.7745	0	0.264936	0	1	1	5	FALSE	NEK1	686	0	1	0	0.998101	FALSE	0	NEK1	0	0	Gene
NA	3.59657	4.96191e-05	0.278042	0	2	2	5	FALSE	NFIA	675	0	2	0	0.998223	FALSE	0	NFIA	556066	0.543548	Gene
NA	3.23406	0.000326492	0.309209	0	3	3	5	FALSE	NFIB	882.333	0	3	0	0.998471	FALSE	0	NFIB	2880856	0.369687	Gene
NA	3.09864	0.000480869	0.322723	0	4	4	5	FALSE	NFKB1	814	0	4	0	0.998564	FALSE	0	NFKB1	4758792	0.289736	Gene
NA	3.7745	0	0.264936	0	1	1	5	FALSE	NKTR	686	0	1	0	0.998101	FALSE	0	NKTR	0	0	Gene
NA	3.7745	0	0.264936	0	1	1	5	FALSE	NTF3	686	0	1	0	0.998101	FALSE	0	NTF3	0	0	Gene
NA	3.7745	0	0.264936	0	1	1	5	FALSE	DDR2	686	0	1	0	0.998101	FALSE	0	DDR2	0	0	Gene
*	3.25563	0.000435797	0.30716	0	6	6	5	FALSE	OLR1	494.167	0	6	0	0.998456	FALSE	0	OLR1	4253328	0.21377	Gene_CBD
*	3.17571	0.00042662	0.314891	0	5	5	5	FALSE	TNFRSF11B	621	0	5	0	0.998511	FALSE	0	TNFRSF11B	4305528	0.242282	Gene_CBD
NA	3.52807	0.000123143	0.283441	0	3	3	5	FALSE	ORC4	550.667	0	3	0	0.99827	FALSE	0	ORC4	1078656	0.378298	Gene
NA	3.7745	0	0.264936	0	1	1	5	FALSE	OXTR	686	0	1	0	0.998101	FALSE	0	OXTR	0	0	Gene
NA	3.7745	0	0.264936	0	1	1	5	FALSE	PBX1	686	0	1	0	0.998101	FALSE	0	PBX1	0	0	Gene
*	3.46242	0.000177047	0.288816	0	10	10	4	FALSE	PCBP1	271.3	0	10	0	0.998315	FALSE	0	PCBP1	2527914	0.163918	Gene_CBD
NA	3.7745	0	0.264936	0	1	1	5	FALSE	PDHA2	686	0	1	0	0.998101	FALSE	0	PDHA2	0	0	Gene
NA	3.7745	0	0.264936	0	1	1	5	FALSE	PFKFB2	686	0	1	0	0.998101	FALSE	0	PFKFB2	0	0	Gene
NA	3.54044	9.66391e-05	0.282451	0	2	2	5	FALSE	ABCB1	752.5	0	2	0	0.998261	FALSE	0	ABCB1	789302	0.529225	Gene
*	2.83064	0.00158882	0.353277	0	11	11	4	FALSE	SERPINB5	528.455	0	11	0	0.998747	FALSE	0	SERPINB5	17314478	0.144905	Gene_CBD
NA	3.7745	0	0.264936	0	1	1	5	FALSE	SERPINI1	686	0	1	0	0.998101	FALSE	0	SERPINI1	0	0	Gene
NA	3.53219	0.000101033	0.28311	0	3	3	5	FALSE	PIK3C2A	556.667	0	3	0	0.998267	FALSE	0	PIK3C2A	1066074	0.38588	Gene
NA	3.34951	0.000526746	0.298551	0	5	5	5	FALSE	PIK3R1	478.2	0	5	0	0.998392	FALSE	0	PIK3R1	3018456	0.237295	Gene
NA	3.7745	0	0.264936	0	1	1	5	FALSE	PKD2	686	0	1	0	0.998101	FALSE	0	PKD2	0	0	Gene
NA	3.22772	0.000322694	0.309816	0	3	3	5	FALSE	PKNOX1	891	0	3	0	0.998475	FALSE	0	PKNOX1	2965228	0.370679	Gene
NA	3.7745	0	0.264936	0	1	1	5	FALSE	PLAT	686	0	1	0	0.998101	FALSE	0	PLAT	0	0	Gene
*	3.44592	0.000200945	0.290198	0	6	6	4	FALSE	PLD1	350.833	0	6	0	0.998326	FALSE	0	PLD1	1968862	0.205181	Gene_CBD
NA	3.26229	0.000461456	0.306533	0	5	5	5	FALSE	PPARA	557.8	0	5	0	0.998452	FALSE	0	PPARA	3818102	0.24357	Gene
NA	3.38725	0.000211144	0.295225	0	3	3	5	FALSE	PRKAB2	723	0	3	0	0.998366	FALSE	0	PRKAB2	2048994	0.3802	Gene
NA	3.7745	0	0.264936	0	1	1	5	FALSE	PRKCE	686	0	1	0	0.998101	FALSE	0	PRKCE	0	0	Gene
NA	3.54139	9.13184e-05	0.282375	0	2	2	5	FALSE	MAP2K3	753	0	2	0	0.998261	FALSE	0	MAP2K3	778842	0.531825	Gene
NA	3.54044	9.66391e-05	0.282451	0	2	2	5	FALSE	PSMD9	752.5	0	2	0	0.998261	FALSE	0	PSMD9	789302	0.529225	Gene
*	2.56137	0.00458639	0.390416	0	29	29	4	FALSE	PTEN	278.966	0	29	0	0.998931	FALSE	0	PTEN	41375742	0.0621708	Gene_CBD
NA	3.7745	0	0.264936	0	1	1	5	FALSE	PTGFR	686	0	1	0	0.998101	FALSE	0	PTGFR	0	0	Gene
NA	3.55883	7.79075e-05	0.280991	0	2	2	5	FALSE	PTK2	723	0	2	0	0.998249	FALSE	0	PTK2	709570	0.532841	Gene
NA	3.44117	0.000291914	0.290599	0	3	3	5	FALSE	PTPN3	638.667	0	3	0	0.998329	FALSE	0	PTPN3	1754668	0.369234	Gene
NA	3.69204	7.66189e-05	0.270853	0	3	3	5	FALSE	PTPN14	335.333	0	3	0	0.998157	FALSE	0	PTPN14	307258	0.355296	Gene
*	3.07263	0.00102765	0.325454	0	13	13	4	FALSE	PTX3	349.154	0	13	0	0.998581	FALSE	0	PTX3	10034982	0.121097	Gene_CBD
NA	3.59657	4.96191e-05	0.278042	0	2	2	5	FALSE	PURA	675	0	2	0	0.998223	FALSE	0	PURA	556066	0.543548	Gene
NA	3.00539	0.000761445	0.332735	0	5	5	5	FALSE	PURB	759	0	5	0	0.998627	FALSE	0	PURB	7239944	0.244832	Gene
NA	3.7745	0	0.264936	0	1	1	5	FALSE	ABCD3	686	0	1	0	0.998101	FALSE	0	ABCD3	0	0	Gene
NA	3.54044	9.66391e-05	0.282451	0	2	2	5	FALSE	RAB6A	752.5	0	2	0	0.998261	FALSE	0	RAB6A	789302	0.529225	Gene
NA	3.21884	0.000284018	0.310671	0	3	3	5	FALSE	RASA1	922.667	0	3	0	0.998481	FALSE	0	RASA1	3075436	0.379443	Gene
NA	3.51824	0.000150121	0.284233	0	4	4	5	FALSE	RB1	431	0	4	0	0.998276	FALSE	0	RB1	1253076	0.289953	Gene
NA	3.7745	0	0.264936	0	1	1	5	FALSE	ARID4A	686	0	1	0	0.998101	FALSE	0	ARID4A	0	0	Gene
NA	3.4732	0.000371128	0.287919	0	4	4	5	FALSE	REST	449.25	0	4	0	0.998307	FALSE	0	REST	1687558	0.276016	Gene
NA	3.15731	0.000379099	0.316725	0	3	3	5	FALSE	REV3L	989	0	3	0	0.998523	FALSE	0	REV3L	3809832	0.376524	Gene
NA	3.7745	0	0.264936	0	1	1	5	FALSE	RHO	686	0	1	0	0.998101	FALSE	0	RHO	0	0	Gene
*	3.10117	0.00089758	0.322459	0	10	10	5	FALSE	RNF6	390	0	10	0	0.998562	FALSE	0	RNF6	7850670	0.139477	Gene_CBD
NA	3.34983	0.000139261	0.298523	0	2	2	5	FALSE	RP2	1073.5	0	2	0	0.998392	FALSE	0	RP2	1391850	0.530678	Gene
NA	3.69394	4.09137e-05	0.270713	0	2	2	5	FALSE	RPS6KA3	494	0	2	0	0.998156	FALSE	0	RPS6KA3	269376	0.527837	Gene
NA	3.30098	0.000265432	0.30294	0	3	3	5	FALSE	RPS7	824.333	0	3	0	0.998425	FALSE	0	RPS7	2700626	0.379766	Gene
*	3.08912	0.000698114	0.323717	0	8	8	4	FALSE	SATB1	492.5	0	8	0	0.99857	FALSE	0	SATB1	7451578	0.173798	Gene_CBD
NA	3.7745	0	0.264936	0	1	1	5	FALSE	CCL1	686	0	1	0	0.998101	FALSE	0	CCL1	0	0	Gene
*	3.28703	0.000342779	0.304226	0	5	5	5	FALSE	CCL20	558.4	0	5	0	0.998435	FALSE	0	CCL20	3431228	0.252446	Gene_CBD
NA	3.34983	0.000139261	0.298523	0	2	2	5	FALSE	TRAPPC2	1073.5	0	2	0	0.998392	FALSE	0	TRAPPC2	1391850	0.530678	Gene
NA	3.53853	0.000122644	0.282603	0	3	3	5	FALSE	SET	536.333	0	3	0	0.998262	FALSE	0	SET	1036076	0.377261	Gene
NA	3.7745	0	0.264936	0	1	1	5	FALSE	SGCB	686	0	1	0	0.998101	FALSE	0	SGCB	0	0	Gene
NA	3.7745	0	0.264936	0	1	1	5	FALSE	ST6GAL1	686	0	1	0	0.998101	FALSE	0	ST6GAL1	0	0	Gene
*	2.90929	0.00137732	0.343726	0	14	14	4	FALSE	SKP2	398.357	0	14	0	0.998693	FALSE	0	SKP2	15156550	0.117249	Gene_CBD
NA	3.41706	0.00017982	0.292649	0	3	3	5	FALSE	SLC5A3	689	0	3	0	0.998346	FALSE	0	SLC5A3	1816676	0.38201	Gene
NA	3.4751	0.000133355	0.287761	0	3	3	5	FALSE	SMARCA4	598.333	0	3	0	0.998306	FALSE	0	SMARCA4	1137626	0.368497	Gene
NA	3.54139	9.13184e-05	0.282375	0	2	2	5	FALSE	SMN1	753	0	2	0	0.998261	FALSE	0	SMN1	778842	0.531825	Gene
NA	3.7745	0	0.264936	0	1	1	5	FALSE	SOD3	686	0	1	0	0.998101	FALSE	0	SOD3	0	0	Gene
*	3.31494	0.000398208	0.301665	0	8	8	4	FALSE	SOX2	362.875	0	8	0	0.998416	FALSE	0	SOX2	3737722	0.171018	Gene_CBD
NA	3.63432	6.65771e-05	0.275155	0	2	2	5	FALSE	SOX5	593	0	2	0	0.998197	FALSE	0	SOX5	472498	0.527159	Gene
NA	3.0888	0.00188258	0.32375	0	9	9	5	FALSE	SP1	398.111	0	9	0	0.99857	FALSE	0	SP1	7846840	0.140372	Gene
NA	3.7745	0	0.264936	0	1	1	5	FALSE	SRPK2	686	0	1	0	0.998101	FALSE	0	SRPK2	0	0	Gene
NA	3.27498	0.000306648	0.305346	0	4	4	5	FALSE	SSFA2	638.25	0	4	0	0.998443	FALSE	0	SSFA2	2499884	0.283348	Gene
*	2.50936	0.0041299	0.398509	0	18	18	4	FALSE	STAT3	421.444	0	18	0	0.998967	FALSE	0	STAT3	33726930	0.090496	Gene_CBD
NA	3.7745	0	0.264936	0	1	1	5	FALSE	ELOVL4	686	0	1	0	0.998101	FALSE	0	ELOVL4	0	0	Gene
NA	3.55883	7.79075e-05	0.280991	0	2	2	5	FALSE	TAF1	723	0	2	0	0.998249	FALSE	0	TAF1	709570	0.532841	Gene
NA	3.7745	0	0.264936	0	1	1	5	FALSE	TAF5	686	0	1	0	0.998101	FALSE	0	TAF5	0	0	Gene
NA	3.7745	0	0.264936	0	1	1	5	FALSE	TAP1	686	0	1	0	0.998101	FALSE	0	TAP1	0	0	Gene
NA	3.7745	0	0.264936	0	1	1	5	FALSE	TCF21	686	0	1	0	0.998101	FALSE	0	TCF21	0	0	Gene
NA	3.50143	0.000250367	0.285598	0	4	4	5	FALSE	TGFB1	434	0	4	0	0.998288	FALSE	0	TGFB1	1479526	0.282453	Gene
*	3.18395	0.00117245	0.314075	0	15	15	4	FALSE	TGFB2	279.2	0	15	0	0.998505	FALSE	0	TGFB2	11248892	0.110309	Gene_CBD
NA	3.4732	0.000187913	0.287919	0	3	3	5	FALSE	TGFBI	602.667	0	3	0	0.998307	FALSE	0	TGFBI	1386152	0.369574	Gene
NA	2.97843	0.000815823	0.335747	0	5	5	5	FALSE	TGFBR2	783.4	0	5	0	0.998646	FALSE	0	TGFBR2	7707836	0.245729	Gene
NA	3.23819	0.000522327	0.308815	0	5	5	5	FALSE	TGFBR3	583.8	0	5	0	0.998468	FALSE	0	TGFBR3	4365074	0.24674	Gene
NA	3.54044	9.66391e-05	0.282451	0	2	2	5	FALSE	TGIF1	752.5	0	2	0	0.998261	FALSE	0	TGIF1	789302	0.529225	Gene
NA	3.52743	0.000173504	0.283492	0	4	4	5	FALSE	TIAM1	421	0	4	0	0.99827	FALSE	0	TIAM1	1280100	0.289057	Gene
NA	3.59657	4.96191e-05	0.278042	0	2	2	5	FALSE	TIMP3	675	0	2	0	0.998223	FALSE	0	TIMP3	556066	0.543548	Gene
NA	3.32065	0.000204118	0.301146	0	3	3	5	FALSE	TLR3	778	0	3	0	0.998412	FALSE	0	TLR3	1835416	0.368771	Gene
*	3.09166	0.000752654	0.323451	0	7	7	4	FALSE	TLR4	553.429	0	7	0	0.998568	FALSE	0	TLR4	7533808	0.195827	Gene_CBD
NA	3.68506	4.72734e-05	0.271366	0	2	2	5	FALSE	TNFAIP3	506	0	2	0	0.998162	FALSE	0	TNFAIP3	302896	0.525494	Gene
NA	3.34792	0.000268889	0.298693	0	3	3	5	FALSE	TOP2A	755	0	3	0	0.998393	FALSE	0	TOP2A	2364742	0.373637	Gene
NA	3.50523	7.31822e-05	0.285288	0	2	2	5	FALSE	TP53BP2	827	0	2	0	0.998285	FALSE	0	TP53BP2	841294	0.54093	Gene
NA	3.4085	0.000193509	0.293384	0	3	3	5	FALSE	TPM1	697	0	3	0	0.998351	FALSE	0	TPM1	1773750	0.380744	Gene
NA	3.49318	0.000320941	0.286272	0	3	3	5	FALSE	NR2C2	563	0	3	0	0.998294	FALSE	0	NR2C2	1438418	0.359795	Gene
[truncated: 6,031 more rows]
